# Supplementary material for: The leaderless communication peptide (LCP) class of quorum-sensing peptides is broadly distributed among Firmicutes
Source: Nat Commun. 2023 Sep 23;14:5947. doi: 10.1038/s41467-023-41719-3 (PMC10518010; doi:10.1038/s41467-023-41719-3)
Supplement: Supplementary file 4 — Supplementary data 1 [file 41467_2023_41719_MOESM4_ESM.xlsx]

## Sheet: all_receptors_all_flanking_sORF
MAIN INFO											GENOME DETAILS			RECEPTOR DETAILS
Angle on Tree	Organism	Strain	Receptor Identifier	Neighboring Peptide (automatically chosen one highlighted)	Peptide length	Peptide RBS bin	Peptide RBS motif	Peptide RBS spacer	Receptor Peptide Orientation	Peptide Receptor Intergenic Distance	Assembly	Taxid	Genomic Accession (replicon)	Group of Identical Receptors	Locus	Length	Strand	Start	End	RopB Identity%	RopB Mutual Coverage%	RopB Blast Evalue	TIGR01716 HMM Evalue	Mapped Peptide Boolean																		Automated_mapping_(manually_refined_afterwards)
360	Streptococcus pyogenes M1 GAS	SF370	AAK34709.1	MWLLLLFL	8	27	AGGAGG	8bp	(<= ====>)	268	GCA_000006785.2	160490	AE004092.2	878	Spy_2042	280	+	1700789	1701631	99.643	100	0	6e-64	1
360	Streptococcus pyogenes M1 GAS	SF370	AAK34709.1	MVVNGVAISCVVN	13	19	AGTAGG	9bp	(====> =>)	264	GCA_000006785.2	160490	AE004092.2	878	Spy_2042	280	+	1700789	1701631	99.643	100	0	6e-64	0
360	Streptococcus pyogenes M1 GAS	SF370	AAK34709.1	MTVDKTIASGY	11	13	AGG	8bp	(=> ====>)	106	GCA_000006785.2	160490	AE004092.2	878	Spy_2042	280	+	1700789	1701631	99.643	100	0	6e-64	0
360	Streptococcus pyogenes M1 GAS	SF370	AAK34709.1	MVRSKS	6	13	GAG	7bp	(====> <=)	417	GCA_000006785.2	160490	AE004092.2	878	Spy_2042	280	+	1700789	1701631	99.643	100	0	6e-64	0
360	Streptococcus pyogenes M1 GAS	SF370	AAK34709.1	MAIFIMKLLQSITQTS	16	9	AGAAG	9bp	(====> <=)	367	GCA_000006785.2	160490	AE004092.2	878	Spy_2042	280	+	1700789	1701631	99.643	100	0	6e-64	0
360	Streptococcus pyogenes M1 GAS	SF370	AAK34709.1	MQSSDNTINEKVLVYNTANGYTINYHNGTPTQK	33	2	GAG	14bp	(====> <=)	242	GCA_000006785.2	160490	AE004092.2	878	Spy_2042	280	+	1700789	1701631	99.643	100	0	6e-64	0
360	Streptococcus pyogenes M1 GAS	SF370	AAK34709.1	MRNVFLTSTRKA	12	1	AGG	3bp	(=> ====>)	5	GCA_000006785.2	160490	AE004092.2	878	Spy_2042	280	+	1700789	1701631	99.643	100	0	6e-64	0
360	Streptococcus pyogenes M1 GAS	SF370	AAK34709.1	MSSLPS	6	0	None	None	(<= ====>)	0	GCA_000006785.2	160490	AE004092.2	878	Spy_2042	280	+	1700789	1701631	99.643	100	0	6e-64	0
360	Streptococcus pyogenes M1 GAS	SF370	AAK34709.1	MSKIRYACT	9	0	None	None	(<= ====>)	20	GCA_000006785.2	160490	AE004092.2	878	Spy_2042	280	+	1700789	1701631	99.643	100	0	6e-64	0
360	Streptococcus pyogenes M1 GAS	SF370	AAK34709.1	MYLIRNKLNVSDDSRL	16	0	None	None	(<= ====>)	40	GCA_000006785.2	160490	AE004092.2	878	Spy_2042	280	+	1700789	1701631	99.643	100	0	6e-64	0
360	Streptococcus pyogenes M1 GAS	SF370	AAK34709.1	MFRMIVAYDRCIRSIARCDSFINCHMLNLSNLIDVKNTLRVYLIRNKIMG	50	0	None	None	(<= ====>)	65	GCA_000006785.2	160490	AE004092.2	878	Spy_2042	280	+	1700789	1701631	99.643	100	0	6e-64	0
360	Streptococcus pyogenes M1 GAS	SF370	AAK34709.1	MIVVIAFYDLSKSKKQIEKIALELLR	26	0	None	None	(====> <=)	71	GCA_000006785.2	160490	AE004092.2	878	Spy_2042	280	+	1700789	1701631	99.643	100	0	6e-64	0
360	Streptococcus pyogenes M1 GAS	SF370	AAK34709.1	MIVAYDRCIRSIARCDSFINCHMLNLSNLIDVKNTLRVYLIRNKIMG	47	0	None	None	(<= ====>)	74	GCA_000006785.2	160490	AE004092.2	878	Spy_2042	280	+	1700789	1701631	99.643	100	0	6e-64	0
360	Streptococcus pyogenes M1 GAS	SF370	AAK34709.1	MICQKVKSKLKKSPWSC	17	0	None	None	(====> <=)	76	GCA_000006785.2	160490	AE004092.2	878	Spy_2042	280	+	1700789	1701631	99.643	100	0	6e-64	0
360	Streptococcus pyogenes M1 GAS	SF370	AAK34709.1	MTIESKNTRKSNDCRHCFL	19	0	None	None	(====> <=)	126	GCA_000006785.2	160490	AE004092.2	878	Spy_2042	280	+	1700789	1701631	99.643	100	0	6e-64	0
360	Streptococcus pyogenes M1 GAS	SF370	AAK34709.1	MTTIIAFSSIFTFYSHCFF	19	0	None	None	(====> =>)	136	GCA_000006785.2	160490	AE004092.2	878	Spy_2042	280	+	1700789	1701631	99.643	100	0	6e-64	0
360	Streptococcus pyogenes M1 GAS	SF370	AAK34709.1	MLNLSNLIDVKNTLRVYLIRNKIMG	25	0	None	None	(<= ====>)	140	GCA_000006785.2	160490	AE004092.2	878	Spy_2042	280	+	1700789	1701631	99.643	100	0	6e-64	0
360	Streptococcus pyogenes M1 GAS	SF370	AAK34709.1	MLKIRYVCT	9	0	None	None	(<= ====>)	165	GCA_000006785.2	160490	AE004092.2	878	Spy_2042	280	+	1700789	1701631	99.643	100	0	6e-64	0
360	Streptococcus pyogenes M1 GAS	SF370	AAK34709.1	MATPLTTITVHLLRNNTKRLDLCSLGLAFYIKKSNDYRK	39	0	None	None	(====> <=)	169	GCA_000006785.2	160490	AE004092.2	878	Spy_2042	280	+	1700789	1701631	99.643	100	0	6e-64	0
360	Streptococcus pyogenes M1 GAS	SF370	AAK34709.1	MLLLTSHFYLLPFCKRNYKNSNNNHIVGASF	31	0	None	None	(=> ====>)	251	GCA_000006785.2	160490	AE004092.2	878	Spy_2042	280	+	1700789	1701631	99.643	100	0	6e-64	0
360	Streptococcus pyogenes M1 GAS	SF370	AAK34709.1	MILLFVNAFIDFSFLSTTILQKELQK	26	0	None	None	(=> ====>)	285	GCA_000006785.2	160490	AE004092.2	878	Spy_2042	280	+	1700789	1701631	99.643	100	0	6e-64	0
360	Streptococcus pyogenes M1 GAS	SF370	AAK34709.1	MLISVDKKLKNTDNINKMILLFVNAFIDFSFLSTTILQKELQK	43	0	None	None	(=> ====>)	285	GCA_000006785.2	160490	AE004092.2	878	Spy_2042	280	+	1700789	1701631	99.643	100	0	6e-64	0
360	Streptococcus pyogenes M1 GAS	SF370	AAK34709.1	MVVDKNEKSIKALTNKRIILFILSVFLSFLSTEMSIY	37	0	None	None	(<= ====>)	308	GCA_000006785.2	160490	AE004092.2	878	Spy_2042	280	+	1700789	1701631	99.643	100	0	6e-64	0
360	Streptococcus pyogenes M1 GAS	SF370	AAK34709.1	MVLSEDCIDTTTALGINSSAL	21	0	None	None	(====> =>)	319	GCA_000006785.2	160490	AE004092.2	878	Spy_2042	280	+	1700789	1701631	99.643	100	0	6e-64	0
360	Streptococcus pyogenes M1 GAS	SF370	AAK34709.1	MKLLQSITQTS	11	0	None	None	(====> <=)	367	GCA_000006785.2	160490	AE004092.2	878	Spy_2042	280	+	1700789	1701631	99.643	100	0	6e-64	0
360	Streptococcus pyogenes MGAS10394	MGAS10394	AAT87873.1	MWLLLLFL	8	27	AGGAGG	8bp	(<= ====>)	268	GCA_000011665.1	286636	CP000003.1	878	M6_Spy1738	280	+	1746325	1747167	99.643	100	0	6e-64	1
360	Streptococcus pyogenes MGAS10394	MGAS10394	AAT87873.1	MVINGVAISCVVN	13	19	AGTAGG	9bp	(====> =>)	264	GCA_000011665.1	286636	CP000003.1	878	M6_Spy1738	280	+	1746325	1747167	99.643	100	0	6e-64	0
360	Streptococcus pyogenes MGAS10394	MGAS10394	AAT87873.1	MTVDKTIASGY	11	13	AGG	8bp	(=> ====>)	106	GCA_000011665.1	286636	CP000003.1	878	M6_Spy1738	280	+	1746325	1747167	99.643	100	0	6e-64	0
360	Streptococcus pyogenes MGAS10394	MGAS10394	AAT87873.1	MVRSKS	6	13	GAG	7bp	(====> <=)	417	GCA_000011665.1	286636	CP000003.1	878	M6_Spy1738	280	+	1746325	1747167	99.643	100	0	6e-64	0
360	Streptococcus pyogenes MGAS10394	MGAS10394	AAT87873.1	MAIFIMKPLQSTTQTS	16	9	AGAAG	9bp	(====> <=)	367	GCA_000011665.1	286636	CP000003.1	878	M6_Spy1738	280	+	1746325	1747167	99.643	100	0	6e-64	0
360	Streptococcus pyogenes MGAS10394	MGAS10394	AAT87873.1	MSLRTVYV	8	2	GAG	13bp	(====> <=)	-18	GCA_000011665.1	286636	CP000003.1	878	M6_Spy1738	280	+	1746325	1747167	99.643	100	0	6e-64	0
360	Streptococcus pyogenes MGAS10394	MGAS10394	AAT87873.1	MQSSDNTINEKVLVYNTANGYTINYHNGTPTQK	33	2	GAG	14bp	(====> <=)	242	GCA_000011665.1	286636	CP000003.1	878	M6_Spy1738	280	+	1746325	1747167	99.643	100	0	6e-64	0
360	Streptococcus pyogenes MGAS10394	MGAS10394	AAT87873.1	MHNVFLTSTRKA	12	1	AGG	3bp	(=> ====>)	5	GCA_000011665.1	286636	CP000003.1	878	M6_Spy1738	280	+	1746325	1747167	99.643	100	0	6e-64	0
360	Streptococcus pyogenes MGAS10394	MGAS10394	AAT87873.1	MSSLPS	6	0	None	None	(<= ====>)	0	GCA_000011665.1	286636	CP000003.1	878	M6_Spy1738	280	+	1746325	1747167	99.643	100	0	6e-64	0
360	Streptococcus pyogenes MGAS10394	MGAS10394	AAT87873.1	MSKIRYACT	9	0	None	None	(<= ====>)	20	GCA_000011665.1	286636	CP000003.1	878	M6_Spy1738	280	+	1746325	1747167	99.643	100	0	6e-64	0
360	Streptococcus pyogenes MGAS10394	MGAS10394	AAT87873.1	MHVPNT	6	0	None	None	(<= ====>)	36	GCA_000011665.1	286636	CP000003.1	878	M6_Spy1738	280	+	1746325	1747167	99.643	100	0	6e-64	0
360	Streptococcus pyogenes MGAS10394	MGAS10394	AAT87873.1	MYLIRNKLNVSDDSRL	16	0	None	None	(<= ====>)	40	GCA_000011665.1	286636	CP000003.1	878	M6_Spy1738	280	+	1746325	1747167	99.643	100	0	6e-64	0
360	Streptococcus pyogenes MGAS10394	MGAS10394	AAT87873.1	MFRMIVGYDGYIRSVARCDSFINCHMLNLSNLIDVKNTLRVYLIRNKIMG	50	0	None	None	(<= ====>)	65	GCA_000011665.1	286636	CP000003.1	878	M6_Spy1738	280	+	1746325	1747167	99.643	100	0	6e-64	0
360	Streptococcus pyogenes MGAS10394	MGAS10394	AAT87873.1	MIAVIAFYDLSKSKKQIEKIALELLR	26	0	None	None	(====> <=)	71	GCA_000011665.1	286636	CP000003.1	878	M6_Spy1738	280	+	1746325	1747167	99.643	100	0	6e-64	0
360	Streptococcus pyogenes MGAS10394	MGAS10394	AAT87873.1	MIVGYDGYIRSVARCDSFINCHMLNLSNLIDVKNTLRVYLIRNKIMG	47	0	None	None	(<= ====>)	74	GCA_000011665.1	286636	CP000003.1	878	M6_Spy1738	280	+	1746325	1747167	99.643	100	0	6e-64	0
360	Streptococcus pyogenes MGAS10394	MGAS10394	AAT87873.1	MICPKVKSKLKKSPWSC	17	0	None	None	(====> <=)	76	GCA_000011665.1	286636	CP000003.1	878	M6_Spy1738	280	+	1746325	1747167	99.643	100	0	6e-64	0
360	Streptococcus pyogenes MGAS10394	MGAS10394	AAT87873.1	MTIESKNTRKSNDCRHCFL	19	0	None	None	(====> <=)	126	GCA_000011665.1	286636	CP000003.1	878	M6_Spy1738	280	+	1746325	1747167	99.643	100	0	6e-64	0
360	Streptococcus pyogenes MGAS10394	MGAS10394	AAT87873.1	MTAIIAFSSIFTFYSHCFF	19	0	None	None	(====> =>)	136	GCA_000011665.1	286636	CP000003.1	878	M6_Spy1738	280	+	1746325	1747167	99.643	100	0	6e-64	0
360	Streptococcus pyogenes MGAS10394	MGAS10394	AAT87873.1	MLNLSNLIDVKNTLRVYLIRNKIMG	25	0	None	None	(<= ====>)	140	GCA_000011665.1	286636	CP000003.1	878	M6_Spy1738	280	+	1746325	1747167	99.643	100	0	6e-64	0
360	Streptococcus pyogenes MGAS10394	MGAS10394	AAT87873.1	MATPLITITVHLLKNNTKRLDLCSLGLAFYIKKSNDYRK	39	0	None	None	(====> <=)	169	GCA_000011665.1	286636	CP000003.1	878	M6_Spy1738	280	+	1746325	1747167	99.643	100	0	6e-64	0
360	Streptococcus pyogenes MGAS10394	MGAS10394	AAT87873.1	MLLLTSHFYLLPFCKRNYKNSNNNHIVGASF	31	0	None	None	(=> ====>)	251	GCA_000011665.1	286636	CP000003.1	878	M6_Spy1738	280	+	1746325	1747167	99.643	100	0	6e-64	0
360	Streptococcus pyogenes MGAS10394	MGAS10394	AAT87873.1	MILLFVNAFIDFSFLSTTILQKELQK	26	0	None	None	(=> ====>)	285	GCA_000011665.1	286636	CP000003.1	878	M6_Spy1738	280	+	1746325	1747167	99.643	100	0	6e-64	0
360	Streptococcus pyogenes MGAS10394	MGAS10394	AAT87873.1	MLISVDKKLKNTDNINKMILLFVNAFIDFSFLSTTILQKELQK	43	0	None	None	(=> ====>)	285	GCA_000011665.1	286636	CP000003.1	878	M6_Spy1738	280	+	1746325	1747167	99.643	100	0	6e-64	0
360	Streptococcus pyogenes MGAS10394	MGAS10394	AAT87873.1	MVVDKNEKSIKALTNKRIILFILSVFLSFLSTEMSIY	37	0	None	None	(<= ====>)	308	GCA_000011665.1	286636	CP000003.1	878	M6_Spy1738	280	+	1746325	1747167	99.643	100	0	6e-64	0
360	Streptococcus pyogenes MGAS10394	MGAS10394	AAT87873.1	MKPLQSTTQTS	11	0	None	None	(====> <=)	367	GCA_000011665.1	286636	CP000003.1	878	M6_Spy1738	280	+	1746325	1747167	99.643	100	0	6e-64	0
360	Streptococcus pyogenes MGAS5005	MGAS5005	AAZ52355.2	MWLLLLFL	8	27	AGGAGG	8bp	(<= ====>)	268	GCA_000011765.2	293653	CP000017.2	878	M5005_Spy1737	280	+	1699122	1699964	99.643	100	0	6e-64	1
360	Streptococcus pyogenes MGAS5005	MGAS5005	AAZ52355.2	MVVNGVAISCVVN	13	19	AGTAGG	9bp	(====> =>)	264	GCA_000011765.2	293653	CP000017.2	878	M5005_Spy1737	280	+	1699122	1699964	99.643	100	0	6e-64	0
360	Streptococcus pyogenes MGAS5005	MGAS5005	AAZ52355.2	MTVDKTIASGY	11	13	AGG	8bp	(=> ====>)	106	GCA_000011765.2	293653	CP000017.2	878	M5005_Spy1737	280	+	1699122	1699964	99.643	100	0	6e-64	0
360	Streptococcus pyogenes MGAS5005	MGAS5005	AAZ52355.2	MVRSKS	6	13	GAG	7bp	(====> <=)	417	GCA_000011765.2	293653	CP000017.2	878	M5005_Spy1737	280	+	1699122	1699964	99.643	100	0	6e-64	0
360	Streptococcus pyogenes MGAS5005	MGAS5005	AAZ52355.2	MAIFIMKLLQSITQTS	16	9	AGAAG	9bp	(====> <=)	367	GCA_000011765.2	293653	CP000017.2	878	M5005_Spy1737	280	+	1699122	1699964	99.643	100	0	6e-64	0
360	Streptococcus pyogenes MGAS5005	MGAS5005	AAZ52355.2	MQSSDNTINEKVLVYNTANGYTINYHNGTPTQK	33	2	GAG	14bp	(====> <=)	242	GCA_000011765.2	293653	CP000017.2	878	M5005_Spy1737	280	+	1699122	1699964	99.643	100	0	6e-64	0
360	Streptococcus pyogenes MGAS5005	MGAS5005	AAZ52355.2	MRNVFLTSTRKA	12	1	AGG	3bp	(=> ====>)	5	GCA_000011765.2	293653	CP000017.2	878	M5005_Spy1737	280	+	1699122	1699964	99.643	100	0	6e-64	0
360	Streptococcus pyogenes MGAS5005	MGAS5005	AAZ52355.2	MSSLPS	6	0	None	None	(<= ====>)	0	GCA_000011765.2	293653	CP000017.2	878	M5005_Spy1737	280	+	1699122	1699964	99.643	100	0	6e-64	0
360	Streptococcus pyogenes MGAS5005	MGAS5005	AAZ52355.2	MSKIRYACT	9	0	None	None	(<= ====>)	20	GCA_000011765.2	293653	CP000017.2	878	M5005_Spy1737	280	+	1699122	1699964	99.643	100	0	6e-64	0
360	Streptococcus pyogenes MGAS5005	MGAS5005	AAZ52355.2	MYLIRNKLNVSDDSRL	16	0	None	None	(<= ====>)	40	GCA_000011765.2	293653	CP000017.2	878	M5005_Spy1737	280	+	1699122	1699964	99.643	100	0	6e-64	0
360	Streptococcus pyogenes MGAS5005	MGAS5005	AAZ52355.2	MFRMIVAYDRCIRSIARCDSFINCHMLNLSNLIDVKNTLRVYLIRNKIMG	50	0	None	None	(<= ====>)	65	GCA_000011765.2	293653	CP000017.2	878	M5005_Spy1737	280	+	1699122	1699964	99.643	100	0	6e-64	0
360	Streptococcus pyogenes MGAS5005	MGAS5005	AAZ52355.2	MIVVIAFYDLSKSKKQIEKIALELLR	26	0	None	None	(====> <=)	71	GCA_000011765.2	293653	CP000017.2	878	M5005_Spy1737	280	+	1699122	1699964	99.643	100	0	6e-64	0
360	Streptococcus pyogenes MGAS5005	MGAS5005	AAZ52355.2	MIVAYDRCIRSIARCDSFINCHMLNLSNLIDVKNTLRVYLIRNKIMG	47	0	None	None	(<= ====>)	74	GCA_000011765.2	293653	CP000017.2	878	M5005_Spy1737	280	+	1699122	1699964	99.643	100	0	6e-64	0
360	Streptococcus pyogenes MGAS5005	MGAS5005	AAZ52355.2	MICQKVKSKLKKSPWSC	17	0	None	None	(====> <=)	76	GCA_000011765.2	293653	CP000017.2	878	M5005_Spy1737	280	+	1699122	1699964	99.643	100	0	6e-64	0
360	Streptococcus pyogenes MGAS5005	MGAS5005	AAZ52355.2	MTIESKNTRKSNDCRHCFL	19	0	None	None	(====> <=)	126	GCA_000011765.2	293653	CP000017.2	878	M5005_Spy1737	280	+	1699122	1699964	99.643	100	0	6e-64	0
360	Streptococcus pyogenes MGAS5005	MGAS5005	AAZ52355.2	MTTIIAFSSIFTFYSHCFF	19	0	None	None	(====> =>)	136	GCA_000011765.2	293653	CP000017.2	878	M5005_Spy1737	280	+	1699122	1699964	99.643	100	0	6e-64	0
360	Streptococcus pyogenes MGAS5005	MGAS5005	AAZ52355.2	MLNLSNLIDVKNTLRVYLIRNKIMG	25	0	None	None	(<= ====>)	140	GCA_000011765.2	293653	CP000017.2	878	M5005_Spy1737	280	+	1699122	1699964	99.643	100	0	6e-64	0
360	Streptococcus pyogenes MGAS5005	MGAS5005	AAZ52355.2	MLKIRYVCT	9	0	None	None	(<= ====>)	165	GCA_000011765.2	293653	CP000017.2	878	M5005_Spy1737	280	+	1699122	1699964	99.643	100	0	6e-64	0
360	Streptococcus pyogenes MGAS5005	MGAS5005	AAZ52355.2	MATPLTTITVHLLRNNTKRLDLCSLGLAFYIKKSNDYRK	39	0	None	None	(====> <=)	169	GCA_000011765.2	293653	CP000017.2	878	M5005_Spy1737	280	+	1699122	1699964	99.643	100	0	6e-64	0
360	Streptococcus pyogenes MGAS5005	MGAS5005	AAZ52355.2	MLLLTSHFYLLPFCKRNYKNSNNNHIVGASF	31	0	None	None	(=> ====>)	251	GCA_000011765.2	293653	CP000017.2	878	M5005_Spy1737	280	+	1699122	1699964	99.643	100	0	6e-64	0
360	Streptococcus pyogenes MGAS5005	MGAS5005	AAZ52355.2	MILLFVNAFIDFSFLSTTILQKELQK	26	0	None	None	(=> ====>)	285	GCA_000011765.2	293653	CP000017.2	878	M5005_Spy1737	280	+	1699122	1699964	99.643	100	0	6e-64	0
360	Streptococcus pyogenes MGAS5005	MGAS5005	AAZ52355.2	MLISVDKKLKNTDNINKMILLFVNAFIDFSFLSTTILQKELQK	43	0	None	None	(=> ====>)	285	GCA_000011765.2	293653	CP000017.2	878	M5005_Spy1737	280	+	1699122	1699964	99.643	100	0	6e-64	0
360	Streptococcus pyogenes MGAS5005	MGAS5005	AAZ52355.2	MVVDKNEKSIKALTNKRIILFILSVFLSFLSTEMSIY	37	0	None	None	(<= ====>)	308	GCA_000011765.2	293653	CP000017.2	878	M5005_Spy1737	280	+	1699122	1699964	99.643	100	0	6e-64	0
360	Streptococcus pyogenes MGAS5005	MGAS5005	AAZ52355.2	MVLSEDCIDTTTALGINSSAL	21	0	None	None	(====> =>)	319	GCA_000011765.2	293653	CP000017.2	878	M5005_Spy1737	280	+	1699122	1699964	99.643	100	0	6e-64	0
360	Streptococcus pyogenes MGAS5005	MGAS5005	AAZ52355.2	MKLLQSITQTS	11	0	None	None	(====> <=)	367	GCA_000011765.2	293653	CP000017.2	878	M5005_Spy1737	280	+	1699122	1699964	99.643	100	0	6e-64	0
360	Streptococcus pyogenes MGAS10270	MGAS10270	ABF34871.1	MWLLLLFL	8	27	AGGAGG	8bp	(<= ====>)	268	GCA_000013505.1	370552	CP000260.1	878	MGAS10270_Spy1806	280	+	1761756	1762598	99.643	100	0	6e-64	1
360	Streptococcus pyogenes MGAS10270	MGAS10270	ABF34871.1	MVVNGVAISCVVN	13	19	AGTAGG	9bp	(====> =>)	264	GCA_000013505.1	370552	CP000260.1	878	MGAS10270_Spy1806	280	+	1761756	1762598	99.643	100	0	6e-64	0
360	Streptococcus pyogenes MGAS10270	MGAS10270	ABF34871.1	MTVDKTIASGY	11	13	AGG	8bp	(=> ====>)	106	GCA_000013505.1	370552	CP000260.1	878	MGAS10270_Spy1806	280	+	1761756	1762598	99.643	100	0	6e-64	0
360	Streptococcus pyogenes MGAS10270	MGAS10270	ABF34871.1	MVRSKS	6	13	GAG	7bp	(====> <=)	417	GCA_000013505.1	370552	CP000260.1	878	MGAS10270_Spy1806	280	+	1761756	1762598	99.643	100	0	6e-64	0
360	Streptococcus pyogenes MGAS10270	MGAS10270	ABF34871.1	MAIFIMKPLQSTTQTS	16	9	AGAAG	9bp	(====> <=)	367	GCA_000013505.1	370552	CP000260.1	878	MGAS10270_Spy1806	280	+	1761756	1762598	99.643	100	0	6e-64	0
360	Streptococcus pyogenes MGAS10270	MGAS10270	ABF34871.1	MQSSDNTINEKVLVYNTANGYTINYHNGTPTQK	33	2	GAG	14bp	(====> <=)	242	GCA_000013505.1	370552	CP000260.1	878	MGAS10270_Spy1806	280	+	1761756	1762598	99.643	100	0	6e-64	0
360	Streptococcus pyogenes MGAS10270	MGAS10270	ABF34871.1	MRNVFLTSTRKA	12	1	AGG	3bp	(=> ====>)	5	GCA_000013505.1	370552	CP000260.1	878	MGAS10270_Spy1806	280	+	1761756	1762598	99.643	100	0	6e-64	0
360	Streptococcus pyogenes MGAS10270	MGAS10270	ABF34871.1	MSSLPS	6	0	None	None	(<= ====>)	0	GCA_000013505.1	370552	CP000260.1	878	MGAS10270_Spy1806	280	+	1761756	1762598	99.643	100	0	6e-64	0
360	Streptococcus pyogenes MGAS10270	MGAS10270	ABF34871.1	MSKIRYACT	9	0	None	None	(<= ====>)	20	GCA_000013505.1	370552	CP000260.1	878	MGAS10270_Spy1806	280	+	1761756	1762598	99.643	100	0	6e-64	0
360	Streptococcus pyogenes MGAS10270	MGAS10270	ABF34871.1	MYLIRNKLNVSDDSWL	16	0	None	None	(<= ====>)	40	GCA_000013505.1	370552	CP000260.1	878	MGAS10270_Spy1806	280	+	1761756	1762598	99.643	100	0	6e-64	0
360	Streptococcus pyogenes MGAS10270	MGAS10270	ABF34871.1	MFRMIVGYDRCIRSIARCDSFINCHMLNLSNLIDVKNTLRVYLIRNKIMG	50	0	None	None	(<= ====>)	65	GCA_000013505.1	370552	CP000260.1	878	MGAS10270_Spy1806	280	+	1761756	1762598	99.643	100	0	6e-64	0
360	Streptococcus pyogenes MGAS10270	MGAS10270	ABF34871.1	MIAVIAFYDLSKSKKQIEKIALELLR	26	0	None	None	(====> <=)	71	GCA_000013505.1	370552	CP000260.1	878	MGAS10270_Spy1806	280	+	1761756	1762598	99.643	100	0	6e-64	0
360	Streptococcus pyogenes MGAS10270	MGAS10270	ABF34871.1	MIVGYDRCIRSIARCDSFINCHMLNLSNLIDVKNTLRVYLIRNKIMG	47	0	None	None	(<= ====>)	74	GCA_000013505.1	370552	CP000260.1	878	MGAS10270_Spy1806	280	+	1761756	1762598	99.643	100	0	6e-64	0
360	Streptococcus pyogenes MGAS10270	MGAS10270	ABF34871.1	MICQKVKSKLKKSPWSC	17	0	None	None	(====> <=)	76	GCA_000013505.1	370552	CP000260.1	878	MGAS10270_Spy1806	280	+	1761756	1762598	99.643	100	0	6e-64	0
360	Streptococcus pyogenes MGAS10270	MGAS10270	ABF34871.1	MTIESKNTRKSNDCRHCFL	19	0	None	None	(====> <=)	126	GCA_000013505.1	370552	CP000260.1	878	MGAS10270_Spy1806	280	+	1761756	1762598	99.643	100	0	6e-64	0
360	Streptococcus pyogenes MGAS10270	MGAS10270	ABF34871.1	MTAIIAFSSIFTFYSHCFF	19	0	None	None	(====> =>)	136	GCA_000013505.1	370552	CP000260.1	878	MGAS10270_Spy1806	280	+	1761756	1762598	99.643	100	0	6e-64	0
360	Streptococcus pyogenes MGAS10270	MGAS10270	ABF34871.1	MLNLSNLIDVKNTLRVYLIRNKIMG	25	0	None	None	(<= ====>)	140	GCA_000013505.1	370552	CP000260.1	878	MGAS10270_Spy1806	280	+	1761756	1762598	99.643	100	0	6e-64	0
360	Streptococcus pyogenes MGAS10270	MGAS10270	ABF34871.1	MLKIRYVCT	9	0	None	None	(<= ====>)	165	GCA_000013505.1	370552	CP000260.1	878	MGAS10270_Spy1806	280	+	1761756	1762598	99.643	100	0	6e-64	0
360	Streptococcus pyogenes MGAS10270	MGAS10270	ABF34871.1	MATPLTTITVHLLRNNTKRLDLCSLGLAFYIKKSNDYRK	39	0	None	None	(====> <=)	169	GCA_000013505.1	370552	CP000260.1	878	MGAS10270_Spy1806	280	+	1761756	1762598	99.643	100	0	6e-64	0
360	Streptococcus pyogenes MGAS10270	MGAS10270	ABF34871.1	MLLLTSHFYLLPFCKRNYKNSNNNHIVGASF	31	0	None	None	(=> ====>)	251	GCA_000013505.1	370552	CP000260.1	878	MGAS10270_Spy1806	280	+	1761756	1762598	99.643	100	0	6e-64	0
360	Streptococcus pyogenes MGAS10270	MGAS10270	ABF34871.1	MILLFVNAFIDFSFLSTTILQKELQK	26	0	None	None	(=> ====>)	285	GCA_000013505.1	370552	CP000260.1	878	MGAS10270_Spy1806	280	+	1761756	1762598	99.643	100	0	6e-64	0
360	Streptococcus pyogenes MGAS10270	MGAS10270	ABF34871.1	MLISVDKKLKNTDNINKMILLFVNAFIDFSFLSTTILQKELQK	43	0	None	None	(=> ====>)	285	GCA_000013505.1	370552	CP000260.1	878	MGAS10270_Spy1806	280	+	1761756	1762598	99.643	100	0	6e-64	0
360	Streptococcus pyogenes MGAS10270	MGAS10270	ABF34871.1	MVVDKNEKSIKALTNKRIILFILSVFLSFLSTEMSIY	37	0	None	None	(<= ====>)	308	GCA_000013505.1	370552	CP000260.1	878	MGAS10270_Spy1806	280	+	1761756	1762598	99.643	100	0	6e-64	0
360	Streptococcus pyogenes MGAS10270	MGAS10270	ABF34871.1	MVLSEDCIDTTTALGINSSAL	21	0	None	None	(====> =>)	319	GCA_000013505.1	370552	CP000260.1	878	MGAS10270_Spy1806	280	+	1761756	1762598	99.643	100	0	6e-64	0
360	Streptococcus pyogenes MGAS10270	MGAS10270	ABF34871.1	MKPLQSTTQTS	11	0	None	None	(====> <=)	367	GCA_000013505.1	370552	CP000260.1	878	MGAS10270_Spy1806	280	+	1761756	1762598	99.643	100	0	6e-64	0
360	Streptococcus pyogenes NZ131	NZ131; ATCC BAA-1633	ACI61944.1	MWLLLLFL	8	27	AGGAGG	8bp	(<= ====>)	268	GCA_000018125.1	471876	CP000829.1	878	Spy49_1691	280	+	1677441	1678283	99.643	100	0	6e-64	1
360	Streptococcus pyogenes NZ131	NZ131; ATCC BAA-1633	ACI61944.1	MVVNGVAISCVVN	13	19	AGTAGG	10bp	(====> =>)	267	GCA_000018125.1	471876	CP000829.1	878	Spy49_1691	280	+	1677441	1678283	99.643	100	0	6e-64	0
360	Streptococcus pyogenes NZ131	NZ131; ATCC BAA-1633	ACI61944.1	MTVDKTIASGY	11	13	AGG	8bp	(=> ====>)	106	GCA_000018125.1	471876	CP000829.1	878	Spy49_1691	280	+	1677441	1678283	99.643	100	0	6e-64	0
360	Streptococcus pyogenes NZ131	NZ131; ATCC BAA-1633	ACI61944.1	MVRSKS	6	13	GAG	7bp	(====> <=)	420	GCA_000018125.1	471876	CP000829.1	878	Spy49_1691	280	+	1677441	1678283	99.643	100	0	6e-64	0
360	Streptococcus pyogenes NZ131	NZ131; ATCC BAA-1633	ACI61944.1	MAIFIMKPLQSTTQTS	16	9	AGAAG	9bp	(====> <=)	370	GCA_000018125.1	471876	CP000829.1	878	Spy49_1691	280	+	1677441	1678283	99.643	100	0	6e-64	0
360	Streptococcus pyogenes NZ131	NZ131; ATCC BAA-1633	ACI61944.1	MQSSDNTINEKVLVYNTANGYTINYHNGDTYSEIIPKG	38	2	GAG	14bp	(====> <=)	230	GCA_000018125.1	471876	CP000829.1	878	Spy49_1691	280	+	1677441	1678283	99.643	100	0	6e-64	0
360	Streptococcus pyogenes NZ131	NZ131; ATCC BAA-1633	ACI61944.1	MRNVFLTSTRKA	12	1	AGG	3bp	(=> ====>)	5	GCA_000018125.1	471876	CP000829.1	878	Spy49_1691	280	+	1677441	1678283	99.643	100	0	6e-64	0
360	Streptococcus pyogenes NZ131	NZ131; ATCC BAA-1633	ACI61944.1	MSSLPS	6	0	None	None	(<= ====>)	0	GCA_000018125.1	471876	CP000829.1	878	Spy49_1691	280	+	1677441	1678283	99.643	100	0	6e-64	0
360	Streptococcus pyogenes NZ131	NZ131; ATCC BAA-1633	ACI61944.1	MSKIRYACT	9	0	None	None	(<= ====>)	20	GCA_000018125.1	471876	CP000829.1	878	Spy49_1691	280	+	1677441	1678283	99.643	100	0	6e-64	0
360	Streptococcus pyogenes NZ131	NZ131; ATCC BAA-1633	ACI61944.1	MYLIRNKLNVSDDSRL	16	0	None	None	(<= ====>)	40	GCA_000018125.1	471876	CP000829.1	878	Spy49_1691	280	+	1677441	1678283	99.643	100	0	6e-64	0
360	Streptococcus pyogenes NZ131	NZ131; ATCC BAA-1633	ACI61944.1	MIAVIAFYDLSKSKKQIEKIAPGAVEINYTIY	32	0	None	None	(====> <=)	54	GCA_000018125.1	471876	CP000829.1	878	Spy49_1691	280	+	1677441	1678283	99.643	100	0	6e-64	0
360	Streptococcus pyogenes NZ131	NZ131; ATCC BAA-1633	ACI61944.1	MFRMIVAYDRCIRSIARCDSFINCHMLNLSNLIDVKNTLRVYLIRNKIMG	50	0	None	None	(<= ====>)	65	GCA_000018125.1	471876	CP000829.1	878	Spy49_1691	280	+	1677441	1678283	99.643	100	0	6e-64	0
360	Streptococcus pyogenes NZ131	NZ131; ATCC BAA-1633	ACI61944.1	MICQKVKSKLKKSPLELLR	19	0	None	None	(====> <=)	71	GCA_000018125.1	471876	CP000829.1	878	Spy49_1691	280	+	1677441	1678283	99.643	100	0	6e-64	0
360	Streptococcus pyogenes NZ131	NZ131; ATCC BAA-1633	ACI61944.1	MIVAYDRCIRSIARCDSFINCHMLNLSNLIDVKNTLRVYLIRNKIMG	47	0	None	None	(<= ====>)	74	GCA_000018125.1	471876	CP000829.1	878	Spy49_1691	280	+	1677441	1678283	99.643	100	0	6e-64	0
360	Streptococcus pyogenes NZ131	NZ131; ATCC BAA-1633	ACI61944.1	MAIESKNTRKSNDCRHCFL	19	0	None	None	(====> <=)	127	GCA_000018125.1	471876	CP000829.1	878	Spy49_1691	280	+	1677441	1678283	99.643	100	0	6e-64	0
360	Streptococcus pyogenes NZ131	NZ131; ATCC BAA-1633	ACI61944.1	MTAIIAFSSIFTFYSHCFF	19	0	None	None	(====> =>)	137	GCA_000018125.1	471876	CP000829.1	878	Spy49_1691	280	+	1677441	1678283	99.643	100	0	6e-64	0
360	Streptococcus pyogenes NZ131	NZ131; ATCC BAA-1633	ACI61944.1	MLNLSNLIDVKNTLRVYLIRNKIMG	25	0	None	None	(<= ====>)	140	GCA_000018125.1	471876	CP000829.1	878	Spy49_1691	280	+	1677441	1678283	99.643	100	0	6e-64	0
360	Streptococcus pyogenes NZ131	NZ131; ATCC BAA-1633	ACI61944.1	MLKIRYVCT	9	0	None	None	(<= ====>)	165	GCA_000018125.1	471876	CP000829.1	878	Spy49_1691	280	+	1677441	1678283	99.643	100	0	6e-64	0
360	Streptococcus pyogenes NZ131	NZ131; ATCC BAA-1633	ACI61944.1	MATPLTTITGTPTQK	15	0	None	None	(====> <=)	244	GCA_000018125.1	471876	CP000829.1	878	Spy49_1691	280	+	1677441	1678283	99.643	100	0	6e-64	0
360	Streptococcus pyogenes NZ131	NZ131; ATCC BAA-1633	ACI61944.1	MLLLTSHFYLLPFCKRNYKNSNNNHIVGASF	31	0	None	None	(=> ====>)	251	GCA_000018125.1	471876	CP000829.1	878	Spy49_1691	280	+	1677441	1678283	99.643	100	0	6e-64	0
360	Streptococcus pyogenes NZ131	NZ131; ATCC BAA-1633	ACI61944.1	MILLFVNAFIDFSFLSTTILQKELQK	26	0	None	None	(=> ====>)	285	GCA_000018125.1	471876	CP000829.1	878	Spy49_1691	280	+	1677441	1678283	99.643	100	0	6e-64	0
360	Streptococcus pyogenes NZ131	NZ131; ATCC BAA-1633	ACI61944.1	MLISVDKKLKNTDNINKMILLFVNAFIDFSFLSTTILQKELQK	43	0	None	None	(=> ====>)	285	GCA_000018125.1	471876	CP000829.1	878	Spy49_1691	280	+	1677441	1678283	99.643	100	0	6e-64	0
360	Streptococcus pyogenes NZ131	NZ131; ATCC BAA-1633	ACI61944.1	MVVDKNEKSIKALTNKRIILFILSVFLSFLSTEMSIY	37	0	None	None	(<= ====>)	308	GCA_000018125.1	471876	CP000829.1	878	Spy49_1691	280	+	1677441	1678283	99.643	100	0	6e-64	0
360	Streptococcus pyogenes NZ131	NZ131; ATCC BAA-1633	ACI61944.1	MVLSEDCIDTTTALGINSSAL	21	0	None	None	(====> =>)	322	GCA_000018125.1	471876	CP000829.1	878	Spy49_1691	280	+	1677441	1678283	99.643	100	0	6e-64	0
360	Streptococcus pyogenes NZ131	NZ131; ATCC BAA-1633	ACI61944.1	MKPLQSTTQTS	11	0	None	None	(====> <=)	370	GCA_000018125.1	471876	CP000829.1	878	Spy49_1691	280	+	1677441	1678283	99.643	100	0	6e-64	0
360	Streptococcus pyogenes Alab49	Alab49	AEQ25284.1	MWLLLLFL	8	27	AGGAGG	8bp	(<= ====>)	268	GCA_000230295.1	487215	CP003068.1	878	SPYALAB49_001719	280	+	1674079	1674921	99.643	100	0	6e-64	1
360	Streptococcus pyogenes Alab49	Alab49	AEQ25284.1	MVVNGVAISCVVN	13	19	AGTAGG	9bp	(====> =>)	264	GCA_000230295.1	487215	CP003068.1	878	SPYALAB49_001719	280	+	1674079	1674921	99.643	100	0	6e-64	0
360	Streptococcus pyogenes Alab49	Alab49	AEQ25284.1	MTVDKTIASGY	11	13	AGG	8bp	(=> ====>)	106	GCA_000230295.1	487215	CP003068.1	878	SPYALAB49_001719	280	+	1674079	1674921	99.643	100	0	6e-64	0
360	Streptococcus pyogenes Alab49	Alab49	AEQ25284.1	MVRSKS	6	13	GAG	7bp	(====> <=)	417	GCA_000230295.1	487215	CP003068.1	878	SPYALAB49_001719	280	+	1674079	1674921	99.643	100	0	6e-64	0
360	Streptococcus pyogenes Alab49	Alab49	AEQ25284.1	MAIFIMKPLQSTTQTS	16	9	AGAAG	9bp	(====> <=)	367	GCA_000230295.1	487215	CP003068.1	878	SPYALAB49_001719	280	+	1674079	1674921	99.643	100	0	6e-64	0
360	Streptococcus pyogenes Alab49	Alab49	AEQ25284.1	MQSSDNTINEKVLVYNTANGYTINYHNGTPTQK	33	2	GAG	14bp	(====> <=)	242	GCA_000230295.1	487215	CP003068.1	878	SPYALAB49_001719	280	+	1674079	1674921	99.643	100	0	6e-64	0
360	Streptococcus pyogenes Alab49	Alab49	AEQ25284.1	MRNVFLTSTRKA	12	1	AGG	3bp	(=> ====>)	5	GCA_000230295.1	487215	CP003068.1	878	SPYALAB49_001719	280	+	1674079	1674921	99.643	100	0	6e-64	0
360	Streptococcus pyogenes Alab49	Alab49	AEQ25284.1	MSSLPS	6	0	None	None	(<= ====>)	0	GCA_000230295.1	487215	CP003068.1	878	SPYALAB49_001719	280	+	1674079	1674921	99.643	100	0	6e-64	0
360	Streptococcus pyogenes Alab49	Alab49	AEQ25284.1	MSKIRYACT	9	0	None	None	(<= ====>)	20	GCA_000230295.1	487215	CP003068.1	878	SPYALAB49_001719	280	+	1674079	1674921	99.643	100	0	6e-64	0
360	Streptococcus pyogenes Alab49	Alab49	AEQ25284.1	MYLIRNKLNVSDDSWL	16	0	None	None	(<= ====>)	40	GCA_000230295.1	487215	CP003068.1	878	SPYALAB49_001719	280	+	1674079	1674921	99.643	100	0	6e-64	0
360	Streptococcus pyogenes Alab49	Alab49	AEQ25284.1	MFRMIVGYDRCIRSIARCDSFINCHMLNLSNLIDVKNTLRVYLIRNKIMG	50	0	None	None	(<= ====>)	65	GCA_000230295.1	487215	CP003068.1	878	SPYALAB49_001719	280	+	1674079	1674921	99.643	100	0	6e-64	0
360	Streptococcus pyogenes Alab49	Alab49	AEQ25284.1	MIAVIAFYDLSKSKKQIEKIALELLR	26	0	None	None	(====> <=)	71	GCA_000230295.1	487215	CP003068.1	878	SPYALAB49_001719	280	+	1674079	1674921	99.643	100	0	6e-64	0
360	Streptococcus pyogenes Alab49	Alab49	AEQ25284.1	MIVGYDRCIRSIARCDSFINCHMLNLSNLIDVKNTLRVYLIRNKIMG	47	0	None	None	(<= ====>)	74	GCA_000230295.1	487215	CP003068.1	878	SPYALAB49_001719	280	+	1674079	1674921	99.643	100	0	6e-64	0
360	Streptococcus pyogenes Alab49	Alab49	AEQ25284.1	MICQKVKSKLKKSPWSC	17	0	None	None	(====> <=)	76	GCA_000230295.1	487215	CP003068.1	878	SPYALAB49_001719	280	+	1674079	1674921	99.643	100	0	6e-64	0
360	Streptococcus pyogenes Alab49	Alab49	AEQ25284.1	MTIESKNTRKSNDCRHCFL	19	0	None	None	(====> <=)	126	GCA_000230295.1	487215	CP003068.1	878	SPYALAB49_001719	280	+	1674079	1674921	99.643	100	0	6e-64	0
360	Streptococcus pyogenes Alab49	Alab49	AEQ25284.1	MTAIIAFSSIFTFYSHCFF	19	0	None	None	(====> =>)	136	GCA_000230295.1	487215	CP003068.1	878	SPYALAB49_001719	280	+	1674079	1674921	99.643	100	0	6e-64	0
360	Streptococcus pyogenes Alab49	Alab49	AEQ25284.1	MLNLSNLIDVKNTLRVYLIRNKIMG	25	0	None	None	(<= ====>)	140	GCA_000230295.1	487215	CP003068.1	878	SPYALAB49_001719	280	+	1674079	1674921	99.643	100	0	6e-64	0
360	Streptococcus pyogenes Alab49	Alab49	AEQ25284.1	MLKIRYVCT	9	0	None	None	(<= ====>)	165	GCA_000230295.1	487215	CP003068.1	878	SPYALAB49_001719	280	+	1674079	1674921	99.643	100	0	6e-64	0
360	Streptococcus pyogenes Alab49	Alab49	AEQ25284.1	MATPLTTITVHLLKNNTKRLDLCSLGLAFYIKKSNDYRK	39	0	None	None	(====> <=)	169	GCA_000230295.1	487215	CP003068.1	878	SPYALAB49_001719	280	+	1674079	1674921	99.643	100	0	6e-64	0
360	Streptococcus pyogenes Alab49	Alab49	AEQ25284.1	MLLLTSHFYLLPFCKRNYKNSNNNHIVGASF	31	0	None	None	(=> ====>)	251	GCA_000230295.1	487215	CP003068.1	878	SPYALAB49_001719	280	+	1674079	1674921	99.643	100	0	6e-64	0
360	Streptococcus pyogenes Alab49	Alab49	AEQ25284.1	MILLFVNAFIDFSFLSTTILQKELQK	26	0	None	None	(=> ====>)	285	GCA_000230295.1	487215	CP003068.1	878	SPYALAB49_001719	280	+	1674079	1674921	99.643	100	0	6e-64	0
360	Streptococcus pyogenes Alab49	Alab49	AEQ25284.1	MLISVDKKLKNTDNINKMILLFVNAFIDFSFLSTTILQKELQK	43	0	None	None	(=> ====>)	285	GCA_000230295.1	487215	CP003068.1	878	SPYALAB49_001719	280	+	1674079	1674921	99.643	100	0	6e-64	0
360	Streptococcus pyogenes Alab49	Alab49	AEQ25284.1	MVVDKNEKSIKALTNKRIILFILSVFLSFLSTEMSIY	37	0	None	None	(<= ====>)	308	GCA_000230295.1	487215	CP003068.1	878	SPYALAB49_001719	280	+	1674079	1674921	99.643	100	0	6e-64	0
360	Streptococcus pyogenes Alab49	Alab49	AEQ25284.1	MVLSEDCIDTTTALGINSSAL	21	0	None	None	(====> =>)	319	GCA_000230295.1	487215	CP003068.1	878	SPYALAB49_001719	280	+	1674079	1674921	99.643	100	0	6e-64	0
360	Streptococcus pyogenes Alab49	Alab49	AEQ25284.1	MKPLQSTTQTS	11	0	None	None	(====> <=)	367	GCA_000230295.1	487215	CP003068.1	878	SPYALAB49_001719	280	+	1674079	1674921	99.643	100	0	6e-64	0
360	Streptococcus pyogenes MGAS15252	MGAS15252	AFC66893.1	MWLLLLFL	8	27	AGGAGG	8bp	(<= ====>)	268	GCA_000250905.1	798300	CP003116.1	878	MGAS15252_1582	280	+	1588597	1589439	99.643	100	0	6e-64	1
360	Streptococcus pyogenes MGAS15252	MGAS15252	AFC66893.1	MVVNGVAISCVVN	13	19	AGTAGG	9bp	(====> =>)	264	GCA_000250905.1	798300	CP003116.1	878	MGAS15252_1582	280	+	1588597	1589439	99.643	100	0	6e-64	0
360	Streptococcus pyogenes MGAS15252	MGAS15252	AFC66893.1	MTVDKTIASGY	11	13	AGG	8bp	(=> ====>)	106	GCA_000250905.1	798300	CP003116.1	878	MGAS15252_1582	280	+	1588597	1589439	99.643	100	0	6e-64	0
360	Streptococcus pyogenes MGAS15252	MGAS15252	AFC66893.1	MVRSKS	6	13	GAG	7bp	(====> <=)	417	GCA_000250905.1	798300	CP003116.1	878	MGAS15252_1582	280	+	1588597	1589439	99.643	100	0	6e-64	0
360	Streptococcus pyogenes MGAS15252	MGAS15252	AFC66893.1	MAIFIMKPLQSITQTS	16	9	AGAAG	9bp	(====> <=)	367	GCA_000250905.1	798300	CP003116.1	878	MGAS15252_1582	280	+	1588597	1589439	99.643	100	0	6e-64	0
360	Streptococcus pyogenes MGAS15252	MGAS15252	AFC66893.1	MLFTFGQIIKSNDGNHCFF	19	2	AGG	14bp	(====> =>)	102	GCA_000250905.1	798300	CP003116.1	878	MGAS15252_1582	280	+	1588597	1589439	99.643	100	0	6e-64	0
360	Streptococcus pyogenes MGAS15252	MGAS15252	AFC66893.1	MQSSDNTINEKVLVYNTANGYTINYHNGTPTQK	33	2	GAG	14bp	(====> <=)	242	GCA_000250905.1	798300	CP003116.1	878	MGAS15252_1582	280	+	1588597	1589439	99.643	100	0	6e-64	0
360	Streptococcus pyogenes MGAS15252	MGAS15252	AFC66893.1	MRNVFLTSTRKA	12	1	AGG	3bp	(=> ====>)	5	GCA_000250905.1	798300	CP003116.1	878	MGAS15252_1582	280	+	1588597	1589439	99.643	100	0	6e-64	0
360	Streptococcus pyogenes MGAS15252	MGAS15252	AFC66893.1	MSSLPS	6	0	None	None	(<= ====>)	0	GCA_000250905.1	798300	CP003116.1	878	MGAS15252_1582	280	+	1588597	1589439	99.643	100	0	6e-64	0
360	Streptococcus pyogenes MGAS15252	MGAS15252	AFC66893.1	MSKIRYACT	9	0	None	None	(<= ====>)	20	GCA_000250905.1	798300	CP003116.1	878	MGAS15252_1582	280	+	1588597	1589439	99.643	100	0	6e-64	0
360	Streptococcus pyogenes MGAS15252	MGAS15252	AFC66893.1	MYLIRNKLNVSDDSRL	16	0	None	None	(<= ====>)	40	GCA_000250905.1	798300	CP003116.1	878	MGAS15252_1582	280	+	1588597	1589439	99.643	100	0	6e-64	0
360	Streptococcus pyogenes MGAS15252	MGAS15252	AFC66893.1	MFRMIVAYDRCIRSIARCDSFINCHMLNLSNLIDVKNTLRVYLIRNKIMG	50	0	None	None	(<= ====>)	65	GCA_000250905.1	798300	CP003116.1	878	MGAS15252_1582	280	+	1588597	1589439	99.643	100	0	6e-64	0
360	Streptococcus pyogenes MGAS15252	MGAS15252	AFC66893.1	MIAVIAFYDLSKSKKHIEKIALELLR	26	0	None	None	(====> <=)	71	GCA_000250905.1	798300	CP003116.1	878	MGAS15252_1582	280	+	1588597	1589439	99.643	100	0	6e-64	0
360	Streptococcus pyogenes MGAS15252	MGAS15252	AFC66893.1	MIVAYDRCIRSIARCDSFINCHMLNLSNLIDVKNTLRVYLIRNKIMG	47	0	None	None	(<= ====>)	74	GCA_000250905.1	798300	CP003116.1	878	MGAS15252_1582	280	+	1588597	1589439	99.643	100	0	6e-64	0
360	Streptococcus pyogenes MGAS15252	MGAS15252	AFC66893.1	MICPKVKSILKKSPWSC	17	0	None	None	(====> <=)	76	GCA_000250905.1	798300	CP003116.1	878	MGAS15252_1582	280	+	1588597	1589439	99.643	100	0	6e-64	0
360	Streptococcus pyogenes MGAS15252	MGAS15252	AFC66893.1	MTIESKNTRKSNDCRHCFL	19	0	None	None	(====> <=)	126	GCA_000250905.1	798300	CP003116.1	878	MGAS15252_1582	280	+	1588597	1589439	99.643	100	0	6e-64	0
360	Streptococcus pyogenes MGAS15252	MGAS15252	AFC66893.1	MTAIIAFSSIFTFYSHCFF	19	0	None	None	(====> =>)	136	GCA_000250905.1	798300	CP003116.1	878	MGAS15252_1582	280	+	1588597	1589439	99.643	100	0	6e-64	0
360	Streptococcus pyogenes MGAS15252	MGAS15252	AFC66893.1	MLNLSNLIDVKNTLRVYLIRNKIMG	25	0	None	None	(<= ====>)	140	GCA_000250905.1	798300	CP003116.1	878	MGAS15252_1582	280	+	1588597	1589439	99.643	100	0	6e-64	0
360	Streptococcus pyogenes MGAS15252	MGAS15252	AFC66893.1	MLKIRYVCT	9	0	None	None	(<= ====>)	165	GCA_000250905.1	798300	CP003116.1	878	MGAS15252_1582	280	+	1588597	1589439	99.643	100	0	6e-64	0
360	Streptococcus pyogenes MGAS15252	MGAS15252	AFC66893.1	MATPLTTITVHLLKNNTKRLDLCSLGLAFYIKKSNDYRK	39	0	None	None	(====> <=)	169	GCA_000250905.1	798300	CP003116.1	878	MGAS15252_1582	280	+	1588597	1589439	99.643	100	0	6e-64	0
360	Streptococcus pyogenes MGAS15252	MGAS15252	AFC66893.1	MLLLTSHFYLLPFCKRNYKNSNNNHIVGASF	31	0	None	None	(=> ====>)	251	GCA_000250905.1	798300	CP003116.1	878	MGAS15252_1582	280	+	1588597	1589439	99.643	100	0	6e-64	0
360	Streptococcus pyogenes MGAS15252	MGAS15252	AFC66893.1	MILLFVNAFIDFSFLSTTILQKELQK	26	0	None	None	(=> ====>)	285	GCA_000250905.1	798300	CP003116.1	878	MGAS15252_1582	280	+	1588597	1589439	99.643	100	0	6e-64	0
360	Streptococcus pyogenes MGAS15252	MGAS15252	AFC66893.1	MLISVDKKLKNTDNINKMILLFVNAFIDFSFLSTTILQKELQK	43	0	None	None	(=> ====>)	285	GCA_000250905.1	798300	CP003116.1	878	MGAS15252_1582	280	+	1588597	1589439	99.643	100	0	6e-64	0
360	Streptococcus pyogenes MGAS15252	MGAS15252	AFC66893.1	MVVDKNEKSIKALTNKRIILFILSVFLSFLSTEMSIY	37	0	None	None	(<= ====>)	308	GCA_000250905.1	798300	CP003116.1	878	MGAS15252_1582	280	+	1588597	1589439	99.643	100	0	6e-64	0
360	Streptococcus pyogenes MGAS15252	MGAS15252	AFC66893.1	MVLSEDCIDTTTALGINSSAL	21	0	None	None	(====> =>)	319	GCA_000250905.1	798300	CP003116.1	878	MGAS15252_1582	280	+	1588597	1589439	99.643	100	0	6e-64	0
360	Streptococcus pyogenes MGAS15252	MGAS15252	AFC66893.1	MKPLQSITQTS	11	0	None	None	(====> <=)	367	GCA_000250905.1	798300	CP003116.1	878	MGAS15252_1582	280	+	1588597	1589439	99.643	100	0	6e-64	0
360	Streptococcus pyogenes MGAS1882	MGAS1882	AFC68822.1	MWLLLLFL	8	27	AGGAGG	8bp	(<= ====>)	268	GCA_000250925.1	1010840	CP003121.1	878	MGAS1882_1643	280	+	1630559	1631401	99.643	100	0	6e-64	1
360	Streptococcus pyogenes MGAS1882	MGAS1882	AFC68822.1	MVVNGVAISCVVN	13	19	AGTAGG	9bp	(====> =>)	264	GCA_000250925.1	1010840	CP003121.1	878	MGAS1882_1643	280	+	1630559	1631401	99.643	100	0	6e-64	0
360	Streptococcus pyogenes MGAS1882	MGAS1882	AFC68822.1	MTVDKTIASGY	11	13	AGG	8bp	(=> ====>)	106	GCA_000250925.1	1010840	CP003121.1	878	MGAS1882_1643	280	+	1630559	1631401	99.643	100	0	6e-64	0
360	Streptococcus pyogenes MGAS1882	MGAS1882	AFC68822.1	MVRSKS	6	13	GAG	7bp	(====> <=)	417	GCA_000250925.1	1010840	CP003121.1	878	MGAS1882_1643	280	+	1630559	1631401	99.643	100	0	6e-64	0
360	Streptococcus pyogenes MGAS1882	MGAS1882	AFC68822.1	MAIFIMKPLQSITQTS	16	9	AGAAG	9bp	(====> <=)	367	GCA_000250925.1	1010840	CP003121.1	878	MGAS1882_1643	280	+	1630559	1631401	99.643	100	0	6e-64	0
360	Streptococcus pyogenes MGAS1882	MGAS1882	AFC68822.1	MLFTFGQIIKSNDGNHCFF	19	2	AGG	14bp	(====> =>)	102	GCA_000250925.1	1010840	CP003121.1	878	MGAS1882_1643	280	+	1630559	1631401	99.643	100	0	6e-64	0
360	Streptococcus pyogenes MGAS1882	MGAS1882	AFC68822.1	MQSSDNTINEKVLVYNTANGYTINYHNGTPTQK	33	2	GAG	14bp	(====> <=)	242	GCA_000250925.1	1010840	CP003121.1	878	MGAS1882_1643	280	+	1630559	1631401	99.643	100	0	6e-64	0
360	Streptococcus pyogenes MGAS1882	MGAS1882	AFC68822.1	MRNVFLTSTRKA	12	1	AGG	3bp	(=> ====>)	5	GCA_000250925.1	1010840	CP003121.1	878	MGAS1882_1643	280	+	1630559	1631401	99.643	100	0	6e-64	0
360	Streptococcus pyogenes MGAS1882	MGAS1882	AFC68822.1	MSSLPS	6	0	None	None	(<= ====>)	0	GCA_000250925.1	1010840	CP003121.1	878	MGAS1882_1643	280	+	1630559	1631401	99.643	100	0	6e-64	0
360	Streptococcus pyogenes MGAS1882	MGAS1882	AFC68822.1	MSKIRYACT	9	0	None	None	(<= ====>)	20	GCA_000250925.1	1010840	CP003121.1	878	MGAS1882_1643	280	+	1630559	1631401	99.643	100	0	6e-64	0
360	Streptococcus pyogenes MGAS1882	MGAS1882	AFC68822.1	MYLIRNKLNVSDDSRL	16	0	None	None	(<= ====>)	40	GCA_000250925.1	1010840	CP003121.1	878	MGAS1882_1643	280	+	1630559	1631401	99.643	100	0	6e-64	0
360	Streptococcus pyogenes MGAS1882	MGAS1882	AFC68822.1	MFRMIVAYDRCIRSIARCDSFINCHMLNLSNLIDVKNTLRVYLIRNKIMG	50	0	None	None	(<= ====>)	65	GCA_000250925.1	1010840	CP003121.1	878	MGAS1882_1643	280	+	1630559	1631401	99.643	100	0	6e-64	0
360	Streptococcus pyogenes MGAS1882	MGAS1882	AFC68822.1	MIAVIAFYDLSKSKKHIEKIALELLR	26	0	None	None	(====> <=)	71	GCA_000250925.1	1010840	CP003121.1	878	MGAS1882_1643	280	+	1630559	1631401	99.643	100	0	6e-64	0
360	Streptococcus pyogenes MGAS1882	MGAS1882	AFC68822.1	MIVAYDRCIRSIARCDSFINCHMLNLSNLIDVKNTLRVYLIRNKIMG	47	0	None	None	(<= ====>)	74	GCA_000250925.1	1010840	CP003121.1	878	MGAS1882_1643	280	+	1630559	1631401	99.643	100	0	6e-64	0
360	Streptococcus pyogenes MGAS1882	MGAS1882	AFC68822.1	MICPKVKSILKKSPWSC	17	0	None	None	(====> <=)	76	GCA_000250925.1	1010840	CP003121.1	878	MGAS1882_1643	280	+	1630559	1631401	99.643	100	0	6e-64	0
360	Streptococcus pyogenes MGAS1882	MGAS1882	AFC68822.1	MTIESKNTRKSNDCRHCFL	19	0	None	None	(====> <=)	126	GCA_000250925.1	1010840	CP003121.1	878	MGAS1882_1643	280	+	1630559	1631401	99.643	100	0	6e-64	0
360	Streptococcus pyogenes MGAS1882	MGAS1882	AFC68822.1	MTAIIAFSSIFTFYSHCFF	19	0	None	None	(====> =>)	136	GCA_000250925.1	1010840	CP003121.1	878	MGAS1882_1643	280	+	1630559	1631401	99.643	100	0	6e-64	0
360	Streptococcus pyogenes MGAS1882	MGAS1882	AFC68822.1	MLNLSNLIDVKNTLRVYLIRNKIMG	25	0	None	None	(<= ====>)	140	GCA_000250925.1	1010840	CP003121.1	878	MGAS1882_1643	280	+	1630559	1631401	99.643	100	0	6e-64	0
360	Streptococcus pyogenes MGAS1882	MGAS1882	AFC68822.1	MLKIRYVCT	9	0	None	None	(<= ====>)	165	GCA_000250925.1	1010840	CP003121.1	878	MGAS1882_1643	280	+	1630559	1631401	99.643	100	0	6e-64	0
360	Streptococcus pyogenes MGAS1882	MGAS1882	AFC68822.1	MATPLTTITVHLLKNNTKRLDLCSLGLAFYIKKSNDYRK	39	0	None	None	(====> <=)	169	GCA_000250925.1	1010840	CP003121.1	878	MGAS1882_1643	280	+	1630559	1631401	99.643	100	0	6e-64	0
360	Streptococcus pyogenes MGAS1882	MGAS1882	AFC68822.1	MLLLTSHFYLLPFCKRNYKNSNNNHIVGASF	31	0	None	None	(=> ====>)	251	GCA_000250925.1	1010840	CP003121.1	878	MGAS1882_1643	280	+	1630559	1631401	99.643	100	0	6e-64	0
360	Streptococcus pyogenes MGAS1882	MGAS1882	AFC68822.1	MILLFVNAFIDFSFLSTTILQKELQK	26	0	None	None	(=> ====>)	285	GCA_000250925.1	1010840	CP003121.1	878	MGAS1882_1643	280	+	1630559	1631401	99.643	100	0	6e-64	0
360	Streptococcus pyogenes MGAS1882	MGAS1882	AFC68822.1	MLISVDKKLKNTDNINKMILLFVNAFIDFSFLSTTILQKELQK	43	0	None	None	(=> ====>)	285	GCA_000250925.1	1010840	CP003121.1	878	MGAS1882_1643	280	+	1630559	1631401	99.643	100	0	6e-64	0
360	Streptococcus pyogenes MGAS1882	MGAS1882	AFC68822.1	MVVDKNEKSIKALTNKRIILFILSVFLSFLSTEMSIY	37	0	None	None	(<= ====>)	308	GCA_000250925.1	1010840	CP003121.1	878	MGAS1882_1643	280	+	1630559	1631401	99.643	100	0	6e-64	0
360	Streptococcus pyogenes MGAS1882	MGAS1882	AFC68822.1	MVLSEDCIDTTTALGINSSAL	21	0	None	None	(====> =>)	319	GCA_000250925.1	1010840	CP003121.1	878	MGAS1882_1643	280	+	1630559	1631401	99.643	100	0	6e-64	0
360	Streptococcus pyogenes MGAS1882	MGAS1882	AFC68822.1	MKPLQSITQTS	11	0	None	None	(====> <=)	367	GCA_000250925.1	1010840	CP003121.1	878	MGAS1882_1643	280	+	1630559	1631401	99.643	100	0	6e-64	0
360	Streptococcus pyogenes A20	A20	AFV38842.1	MWLLLLFL	8	27	AGGAGG	8bp	(<= ====>)	268	GCA_000307535.1	1235829	CP003901.1	878	A20_1782	280	+	1699085	1699927	99.643	100	0	6e-64	1
360	Streptococcus pyogenes A20	A20	AFV38842.1	MVVNGVAISCVVN	13	19	AGTAGG	9bp	(====> =>)	264	GCA_000307535.1	1235829	CP003901.1	878	A20_1782	280	+	1699085	1699927	99.643	100	0	6e-64	0
360	Streptococcus pyogenes A20	A20	AFV38842.1	MTVDKTIASGY	11	13	AGG	8bp	(=> ====>)	106	GCA_000307535.1	1235829	CP003901.1	878	A20_1782	280	+	1699085	1699927	99.643	100	0	6e-64	0
360	Streptococcus pyogenes A20	A20	AFV38842.1	MVRSKS	6	13	GAG	7bp	(====> <=)	417	GCA_000307535.1	1235829	CP003901.1	878	A20_1782	280	+	1699085	1699927	99.643	100	0	6e-64	0
360	Streptococcus pyogenes A20	A20	AFV38842.1	MAIFIMKLLQSITQTS	16	9	AGAAG	9bp	(====> <=)	367	GCA_000307535.1	1235829	CP003901.1	878	A20_1782	280	+	1699085	1699927	99.643	100	0	6e-64	0
360	Streptococcus pyogenes A20	A20	AFV38842.1	MQSSDNTINEKVLVYNTANGYTINYHNGTPTQK	33	2	GAG	14bp	(====> <=)	242	GCA_000307535.1	1235829	CP003901.1	878	A20_1782	280	+	1699085	1699927	99.643	100	0	6e-64	0
360	Streptococcus pyogenes A20	A20	AFV38842.1	MRNVFLTSTRKA	12	1	AGG	3bp	(=> ====>)	5	GCA_000307535.1	1235829	CP003901.1	878	A20_1782	280	+	1699085	1699927	99.643	100	0	6e-64	0
360	Streptococcus pyogenes A20	A20	AFV38842.1	MSSLPS	6	0	None	None	(<= ====>)	0	GCA_000307535.1	1235829	CP003901.1	878	A20_1782	280	+	1699085	1699927	99.643	100	0	6e-64	0
360	Streptococcus pyogenes A20	A20	AFV38842.1	MSKIRYACT	9	0	None	None	(<= ====>)	20	GCA_000307535.1	1235829	CP003901.1	878	A20_1782	280	+	1699085	1699927	99.643	100	0	6e-64	0
360	Streptococcus pyogenes A20	A20	AFV38842.1	MYLIRNKLNVSDDSRL	16	0	None	None	(<= ====>)	40	GCA_000307535.1	1235829	CP003901.1	878	A20_1782	280	+	1699085	1699927	99.643	100	0	6e-64	0
360	Streptococcus pyogenes A20	A20	AFV38842.1	MFRMIVAYDRCIRSIARCDSFINCHMLNLSNLIDVKNTLRVYLIRNKIMG	50	0	None	None	(<= ====>)	65	GCA_000307535.1	1235829	CP003901.1	878	A20_1782	280	+	1699085	1699927	99.643	100	0	6e-64	0
360	Streptococcus pyogenes A20	A20	AFV38842.1	MIVVIAFYDLSKSKKQIEKIALELLR	26	0	None	None	(====> <=)	71	GCA_000307535.1	1235829	CP003901.1	878	A20_1782	280	+	1699085	1699927	99.643	100	0	6e-64	0
360	Streptococcus pyogenes A20	A20	AFV38842.1	MIVAYDRCIRSIARCDSFINCHMLNLSNLIDVKNTLRVYLIRNKIMG	47	0	None	None	(<= ====>)	74	GCA_000307535.1	1235829	CP003901.1	878	A20_1782	280	+	1699085	1699927	99.643	100	0	6e-64	0
360	Streptococcus pyogenes A20	A20	AFV38842.1	MICQKVKSKLKKSPWSC	17	0	None	None	(====> <=)	76	GCA_000307535.1	1235829	CP003901.1	878	A20_1782	280	+	1699085	1699927	99.643	100	0	6e-64	0
360	Streptococcus pyogenes A20	A20	AFV38842.1	MTIESKNTRKSNDCRHCFL	19	0	None	None	(====> <=)	126	GCA_000307535.1	1235829	CP003901.1	878	A20_1782	280	+	1699085	1699927	99.643	100	0	6e-64	0
360	Streptococcus pyogenes A20	A20	AFV38842.1	MTTIIAFSSIFTFYSHCFF	19	0	None	None	(====> =>)	136	GCA_000307535.1	1235829	CP003901.1	878	A20_1782	280	+	1699085	1699927	99.643	100	0	6e-64	0
360	Streptococcus pyogenes A20	A20	AFV38842.1	MLNLSNLIDVKNTLRVYLIRNKIMG	25	0	None	None	(<= ====>)	140	GCA_000307535.1	1235829	CP003901.1	878	A20_1782	280	+	1699085	1699927	99.643	100	0	6e-64	0
360	Streptococcus pyogenes A20	A20	AFV38842.1	MLKIRYVCT	9	0	None	None	(<= ====>)	165	GCA_000307535.1	1235829	CP003901.1	878	A20_1782	280	+	1699085	1699927	99.643	100	0	6e-64	0
360	Streptococcus pyogenes A20	A20	AFV38842.1	MATPLTTITVHLLRNNTKRLDLCSLGLAFYIKKSNDYRK	39	0	None	None	(====> <=)	169	GCA_000307535.1	1235829	CP003901.1	878	A20_1782	280	+	1699085	1699927	99.643	100	0	6e-64	0
360	Streptococcus pyogenes A20	A20	AFV38842.1	MLLLTSHFYLLPFCKRNYKNSNNNHIVGASF	31	0	None	None	(=> ====>)	251	GCA_000307535.1	1235829	CP003901.1	878	A20_1782	280	+	1699085	1699927	99.643	100	0	6e-64	0
360	Streptococcus pyogenes A20	A20	AFV38842.1	MILLFVNAFIDFSFLSTTILQKELQK	26	0	None	None	(=> ====>)	285	GCA_000307535.1	1235829	CP003901.1	878	A20_1782	280	+	1699085	1699927	99.643	100	0	6e-64	0
360	Streptococcus pyogenes A20	A20	AFV38842.1	MLISVDKKLKNTDNINKMILLFVNAFIDFSFLSTTILQKELQK	43	0	None	None	(=> ====>)	285	GCA_000307535.1	1235829	CP003901.1	878	A20_1782	280	+	1699085	1699927	99.643	100	0	6e-64	0
360	Streptococcus pyogenes A20	A20	AFV38842.1	MVVDKNEKSIKALTNKRIILFILSVFLSFLSTEMSIY	37	0	None	None	(<= ====>)	308	GCA_000307535.1	1235829	CP003901.1	878	A20_1782	280	+	1699085	1699927	99.643	100	0	6e-64	0
360	Streptococcus pyogenes A20	A20	AFV38842.1	MVLSEDCIDTTTALGINSSAL	21	0	None	None	(====> =>)	319	GCA_000307535.1	1235829	CP003901.1	878	A20_1782	280	+	1699085	1699927	99.643	100	0	6e-64	0
360	Streptococcus pyogenes A20	A20	AFV38842.1	MKLLQSITQTS	11	0	None	None	(====> <=)	367	GCA_000307535.1	1235829	CP003901.1	878	A20_1782	280	+	1699085	1699927	99.643	100	0	6e-64	0
360	Streptococcus pyogenes HSC5	HSC5	AGQ28270.1	MWLLLLFL	8	27	AGGAGG	8bp	(<= ====>)	268	GCA_000422045.1	1336746	CP006366.1	878	L897_08660	280	+	1682637	1683479	99.643	100	0	6e-64	1
360	Streptococcus pyogenes HSC5	HSC5	AGQ28270.1	MVINGVAISCVVN	13	19	AGTAGG	9bp	(====> =>)	264	GCA_000422045.1	1336746	CP006366.1	878	L897_08660	280	+	1682637	1683479	99.643	100	0	6e-64	0
360	Streptococcus pyogenes HSC5	HSC5	AGQ28270.1	MTVDKTIASGY	11	13	AGG	8bp	(=> ====>)	106	GCA_000422045.1	1336746	CP006366.1	878	L897_08660	280	+	1682637	1683479	99.643	100	0	6e-64	0
360	Streptococcus pyogenes HSC5	HSC5	AGQ28270.1	MVRSKS	6	13	GAG	7bp	(====> <=)	417	GCA_000422045.1	1336746	CP006366.1	878	L897_08660	280	+	1682637	1683479	99.643	100	0	6e-64	0
360	Streptococcus pyogenes HSC5	HSC5	AGQ28270.1	MAIFIMKLLQSITQTS	16	9	AGAAG	9bp	(====> <=)	367	GCA_000422045.1	1336746	CP006366.1	878	L897_08660	280	+	1682637	1683479	99.643	100	0	6e-64	0
360	Streptococcus pyogenes HSC5	HSC5	AGQ28270.1	MQSSDNTINEKVLVYNTANGYTINYHNGTPTQK	33	2	GAG	14bp	(====> <=)	242	GCA_000422045.1	1336746	CP006366.1	878	L897_08660	280	+	1682637	1683479	99.643	100	0	6e-64	0
360	Streptococcus pyogenes HSC5	HSC5	AGQ28270.1	MSSLPS	6	0	None	None	(<= ====>)	0	GCA_000422045.1	1336746	CP006366.1	878	L897_08660	280	+	1682637	1683479	99.643	100	0	6e-64	0
360	Streptococcus pyogenes HSC5	HSC5	AGQ28270.1	MSKIRYART	9	0	None	None	(<= ====>)	20	GCA_000422045.1	1336746	CP006366.1	878	L897_08660	280	+	1682637	1683479	99.643	100	0	6e-64	0
360	Streptococcus pyogenes HSC5	HSC5	AGQ28270.1	MFRMIVAYDRCIRSVARCDSFINCHMLNLSNLIDVKNTLRVYLIRNKIMG	50	0	None	None	(<= ====>)	65	GCA_000422045.1	1336746	CP006366.1	878	L897_08660	280	+	1682637	1683479	99.643	100	0	6e-64	0
360	Streptococcus pyogenes HSC5	HSC5	AGQ28270.1	MIAVIAFYDLSKSKKQIEKIALELLR	26	0	None	None	(====> <=)	71	GCA_000422045.1	1336746	CP006366.1	878	L897_08660	280	+	1682637	1683479	99.643	100	0	6e-64	0
360	Streptococcus pyogenes HSC5	HSC5	AGQ28270.1	MIVAYDRCIRSVARCDSFINCHMLNLSNLIDVKNTLRVYLIRNKIMG	47	0	None	None	(<= ====>)	74	GCA_000422045.1	1336746	CP006366.1	878	L897_08660	280	+	1682637	1683479	99.643	100	0	6e-64	0
360	Streptococcus pyogenes HSC5	HSC5	AGQ28270.1	MICQKVKSKLKKSPWSC	17	0	None	None	(====> <=)	76	GCA_000422045.1	1336746	CP006366.1	878	L897_08660	280	+	1682637	1683479	99.643	100	0	6e-64	0
360	Streptococcus pyogenes HSC5	HSC5	AGQ28270.1	MTIESKNTRKSNDCRHCFL	19	0	None	None	(====> <=)	126	GCA_000422045.1	1336746	CP006366.1	878	L897_08660	280	+	1682637	1683479	99.643	100	0	6e-64	0
360	Streptococcus pyogenes HSC5	HSC5	AGQ28270.1	MTAIIAFSSIFTFYSHCFF	19	0	None	None	(====> =>)	136	GCA_000422045.1	1336746	CP006366.1	878	L897_08660	280	+	1682637	1683479	99.643	100	0	6e-64	0
360	Streptococcus pyogenes HSC5	HSC5	AGQ28270.1	MLNLSNLIDVKNTLRVYLIRNKIMG	25	0	None	None	(<= ====>)	140	GCA_000422045.1	1336746	CP006366.1	878	L897_08660	280	+	1682637	1683479	99.643	100	0	6e-64	0
360	Streptococcus pyogenes HSC5	HSC5	AGQ28270.1	MATPLITITVHLLKNNTKRLDLCSLGLAFYIKKSNDYRK	39	0	None	None	(====> <=)	169	GCA_000422045.1	1336746	CP006366.1	878	L897_08660	280	+	1682637	1683479	99.643	100	0	6e-64	0
360	Streptococcus pyogenes HSC5	HSC5	AGQ28270.1	MLLLTAHFYLLPFCKRNYKNSNNNHIVDASF	31	0	None	None	(=> ====>)	251	GCA_000422045.1	1336746	CP006366.1	878	L897_08660	280	+	1682637	1683479	99.643	100	0	6e-64	0
360	Streptococcus pyogenes HSC5	HSC5	AGQ28270.1	MILLFVNAFIDCSFLSTTILQKELQK	26	0	None	None	(=> ====>)	285	GCA_000422045.1	1336746	CP006366.1	878	L897_08660	280	+	1682637	1683479	99.643	100	0	6e-64	0
360	Streptococcus pyogenes HSC5	HSC5	AGQ28270.1	MLISVDKKLKNTDNINKMILLFVNAFIDCSFLSTTILQKELQK	43	0	None	None	(=> ====>)	285	GCA_000422045.1	1336746	CP006366.1	878	L897_08660	280	+	1682637	1683479	99.643	100	0	6e-64	0
360	Streptococcus pyogenes HSC5	HSC5	AGQ28270.1	MVVDKNEQSIKALTNKRIILFILSVFLSFLSTEMSIY	37	0	None	None	(<= ====>)	308	GCA_000422045.1	1336746	CP006366.1	878	L897_08660	280	+	1682637	1683479	99.643	100	0	6e-64	0
360	Streptococcus pyogenes HSC5	HSC5	AGQ28270.1	MVLSEDCIDTTTALGINSSAL	21	0	None	None	(====> =>)	319	GCA_000422045.1	1336746	CP006366.1	878	L897_08660	280	+	1682637	1683479	99.643	100	0	6e-64	0
360	Streptococcus pyogenes HSC5	HSC5	AGQ28270.1	MKLLQSITQTS	11	0	None	None	(====> <=)	367	GCA_000422045.1	1336746	CP006366.1	878	L897_08660	280	+	1682637	1683479	99.643	100	0	6e-64	0
360	Streptococcus pyogenes STAB1102	STAB1102	AIG49561.1	MWLLLLFL	8	27	AGGAGG	8bp	(<= ====>)	268	GCA_000732345.1	1437008	CP007023.1	878	STAB1102_08465	280	+	1554402	1555244	99.643	100	0	6e-64	1
360	Streptococcus pyogenes STAB1102	STAB1102	AIG49561.1	MVINGVAISCVVN	13	19	AGTAGG	9bp	(====> =>)	285	GCA_000732345.1	1437008	CP007023.1	878	STAB1102_08465	280	+	1554402	1555244	99.643	100	0	6e-64	0
360	Streptococcus pyogenes STAB1102	STAB1102	AIG49561.1	MTVDKTIASGY	11	13	AGG	8bp	(=> ====>)	106	GCA_000732345.1	1437008	CP007023.1	878	STAB1102_08465	280	+	1554402	1555244	99.643	100	0	6e-64	0
360	Streptococcus pyogenes STAB1102	STAB1102	AIG49561.1	MSLRTVYV	8	2	GAG	13bp	(====> <=)	-18	GCA_000732345.1	1437008	CP007023.1	878	STAB1102_08465	280	+	1554402	1555244	99.643	100	0	6e-64	0
360	Streptococcus pyogenes STAB1102	STAB1102	AIG49561.1	MQSSDNTINEKVLVYNTANGYTINYHNGTPTQK	33	2	GAG	14bp	(====> <=)	263	GCA_000732345.1	1437008	CP007023.1	878	STAB1102_08465	280	+	1554402	1555244	99.643	100	0	6e-64	0
360	Streptococcus pyogenes STAB1102	STAB1102	AIG49561.1	MRNVFLTSTRKA	12	1	AGG	3bp	(=> ====>)	5	GCA_000732345.1	1437008	CP007023.1	878	STAB1102_08465	280	+	1554402	1555244	99.643	100	0	6e-64	0
360	Streptococcus pyogenes STAB1102	STAB1102	AIG49561.1	MSSLPS	6	0	None	None	(<= ====>)	0	GCA_000732345.1	1437008	CP007023.1	878	STAB1102_08465	280	+	1554402	1555244	99.643	100	0	6e-64	0
360	Streptococcus pyogenes STAB1102	STAB1102	AIG49561.1	MSKIRYACT	9	0	None	None	(<= ====>)	20	GCA_000732345.1	1437008	CP007023.1	878	STAB1102_08465	280	+	1554402	1555244	99.643	100	0	6e-64	0
360	Streptococcus pyogenes STAB1102	STAB1102	AIG49561.1	MYLIRNKLNVSDDSRL	16	0	None	None	(<= ====>)	40	GCA_000732345.1	1437008	CP007023.1	878	STAB1102_08465	280	+	1554402	1555244	99.643	100	0	6e-64	0
360	Streptococcus pyogenes STAB1102	STAB1102	AIG49561.1	MFRMIVGYDGYIRSVARCDSFINCHMLNLSNLIDVKNTLRVYLIRNKIMG	50	0	None	None	(<= ====>)	65	GCA_000732345.1	1437008	CP007023.1	878	STAB1102_08465	280	+	1554402	1555244	99.643	100	0	6e-64	0
360	Streptococcus pyogenes STAB1102	STAB1102	AIG49561.1	MIVGYDGYIRSVARCDSFINCHMLNLSNLIDVKNTLRVYLIRNKIMG	47	0	None	None	(<= ====>)	74	GCA_000732345.1	1437008	CP007023.1	878	STAB1102_08465	280	+	1554402	1555244	99.643	100	0	6e-64	0
360	Streptococcus pyogenes STAB1102	STAB1102	AIG49561.1	MIAVIAFYDLSKSKKQIEKIALELLR	26	0	None	None	(====> <=)	92	GCA_000732345.1	1437008	CP007023.1	878	STAB1102_08465	280	+	1554402	1555244	99.643	100	0	6e-64	0
360	Streptococcus pyogenes STAB1102	STAB1102	AIG49561.1	MICPKVKSKLKKSPWSC	17	0	None	None	(====> <=)	97	GCA_000732345.1	1437008	CP007023.1	878	STAB1102_08465	280	+	1554402	1555244	99.643	100	0	6e-64	0
360	Streptococcus pyogenes STAB1102	STAB1102	AIG49561.1	MLNLSNLIDVKNTLRVYLIRNKIMG	25	0	None	None	(<= ====>)	140	GCA_000732345.1	1437008	CP007023.1	878	STAB1102_08465	280	+	1554402	1555244	99.643	100	0	6e-64	0
360	Streptococcus pyogenes STAB1102	STAB1102	AIG49561.1	MTIESKNTRKSNDCRHCFL	19	0	None	None	(====> <=)	147	GCA_000732345.1	1437008	CP007023.1	878	STAB1102_08465	280	+	1554402	1555244	99.643	100	0	6e-64	0
360	Streptococcus pyogenes STAB1102	STAB1102	AIG49561.1	MTAIIAFSSIFTFYSHCFF	19	0	None	None	(====> =>)	157	GCA_000732345.1	1437008	CP007023.1	878	STAB1102_08465	280	+	1554402	1555244	99.643	100	0	6e-64	0
360	Streptococcus pyogenes STAB1102	STAB1102	AIG49561.1	MATPLITITVHLLKNNTKRLDLCSLGLAFYIKKSNDYRK	39	0	None	None	(====> <=)	190	GCA_000732345.1	1437008	CP007023.1	878	STAB1102_08465	280	+	1554402	1555244	99.643	100	0	6e-64	0
360	Streptococcus pyogenes STAB1102	STAB1102	AIG49561.1	MLLLTSHFYLLPFCKRNYKNSNNNHIVGASF	31	0	None	None	(=> ====>)	251	GCA_000732345.1	1437008	CP007023.1	878	STAB1102_08465	280	+	1554402	1555244	99.643	100	0	6e-64	0
360	Streptococcus pyogenes STAB1102	STAB1102	AIG49561.1	MILLFVNAVIDFSFLSTTILQKELQK	26	0	None	None	(=> ====>)	285	GCA_000732345.1	1437008	CP007023.1	878	STAB1102_08465	280	+	1554402	1555244	99.643	100	0	6e-64	0
360	Streptococcus pyogenes STAB1102	STAB1102	AIG49561.1	MLISVDKKLKNTDNINKMILLFVNAVIDFSFLSTTILQKELQK	43	0	None	None	(=> ====>)	285	GCA_000732345.1	1437008	CP007023.1	878	STAB1102_08465	280	+	1554402	1555244	99.643	100	0	6e-64	0
360	Streptococcus pyogenes STAB1102	STAB1102	AIG49561.1	MVVDKNEKSITALTNKRIILFILSVFLSFLSTEMSIY	37	0	None	None	(<= ====>)	308	GCA_000732345.1	1437008	CP007023.1	878	STAB1102_08465	280	+	1554402	1555244	99.643	100	0	6e-64	0
360	Streptococcus pyogenes STAB1102	STAB1102	AIG49561.1	MVLSEDCIDTTTALGINSSAL	21	0	None	None	(====> =>)	340	GCA_000732345.1	1437008	CP007023.1	878	STAB1102_08465	280	+	1554402	1555244	99.643	100	0	6e-64	0
360	Streptococcus pyogenes STAB1102	STAB1102	AIG49561.1	MKPLQSTTQTS	11	0	None	None	(====> <=)	388	GCA_000732345.1	1437008	CP007023.1	878	STAB1102_08465	280	+	1554402	1555244	99.643	100	0	6e-64	0
360	Streptococcus pyogenes STAB1102	STAB1102	AIG49561.1	MAIFIMKPLQSTTQTS	16	0	None	None	(====> <=)	388	GCA_000732345.1	1437008	CP007023.1	878	STAB1102_08465	280	+	1554402	1555244	99.643	100	0	6e-64	0
360	Streptococcus pyogenes STAB901	STAB901	AIG50914.1	MWLLLLFL	8	27	AGGAGG	8bp	(<= ====>)	268	GCA_000732385.1	1440772	CP007024.1	878	STAB901_08465	280	+	1657521	1658363	99.643	100	0	6e-64	1
360	Streptococcus pyogenes STAB901	STAB901	AIG50914.1	MVINGVAISCIVN	13	19	AGTAGG	9bp	(====> =>)	264	GCA_000732385.1	1440772	CP007024.1	878	STAB901_08465	280	+	1657521	1658363	99.643	100	0	6e-64	0
360	Streptococcus pyogenes STAB901	STAB901	AIG50914.1	MTVDKTIASGY	11	13	AGG	8bp	(=> ====>)	106	GCA_000732385.1	1440772	CP007024.1	878	STAB901_08465	280	+	1657521	1658363	99.643	100	0	6e-64	0
360	Streptococcus pyogenes STAB901	STAB901	AIG50914.1	MVRSKS	6	13	GAG	7bp	(====> <=)	417	GCA_000732385.1	1440772	CP007024.1	878	STAB901_08465	280	+	1657521	1658363	99.643	100	0	6e-64	0
360	Streptococcus pyogenes STAB901	STAB901	AIG50914.1	MAIFIMKLLQSITQTS	16	9	AGAAG	9bp	(====> <=)	367	GCA_000732385.1	1440772	CP007024.1	878	STAB901_08465	280	+	1657521	1658363	99.643	100	0	6e-64	0
360	Streptococcus pyogenes STAB901	STAB901	AIG50914.1	MQSSDNTINEKVLVYNTANGYTINYHNGTPTQK	33	2	GAG	14bp	(====> <=)	242	GCA_000732385.1	1440772	CP007024.1	878	STAB901_08465	280	+	1657521	1658363	99.643	100	0	6e-64	0
360	Streptococcus pyogenes STAB901	STAB901	AIG50914.1	MRNVFLTSTRKA	12	1	AGG	3bp	(=> ====>)	5	GCA_000732385.1	1440772	CP007024.1	878	STAB901_08465	280	+	1657521	1658363	99.643	100	0	6e-64	0
360	Streptococcus pyogenes STAB901	STAB901	AIG50914.1	MSSLPS	6	0	None	None	(<= ====>)	0	GCA_000732385.1	1440772	CP007024.1	878	STAB901_08465	280	+	1657521	1658363	99.643	100	0	6e-64	0
360	Streptococcus pyogenes STAB901	STAB901	AIG50914.1	MSKIRYACT	9	0	None	None	(<= ====>)	20	GCA_000732385.1	1440772	CP007024.1	878	STAB901_08465	280	+	1657521	1658363	99.643	100	0	6e-64	0
360	Streptococcus pyogenes STAB901	STAB901	AIG50914.1	MYLIRNKLNVSDDSRL	16	0	None	None	(<= ====>)	40	GCA_000732385.1	1440772	CP007024.1	878	STAB901_08465	280	+	1657521	1658363	99.643	100	0	6e-64	0
360	Streptococcus pyogenes STAB901	STAB901	AIG50914.1	MFRMIVAYDRCIRSIARCDSFINCHMLNLSNLIDVKNTLRVYLIRNKIMG	50	0	None	None	(<= ====>)	65	GCA_000732385.1	1440772	CP007024.1	878	STAB901_08465	280	+	1657521	1658363	99.643	100	0	6e-64	0
360	Streptococcus pyogenes STAB901	STAB901	AIG50914.1	MIAVIAFYDLSKSKKQIEKIALELLR	26	0	None	None	(====> <=)	71	GCA_000732385.1	1440772	CP007024.1	878	STAB901_08465	280	+	1657521	1658363	99.643	100	0	6e-64	0
360	Streptococcus pyogenes STAB901	STAB901	AIG50914.1	MIVAYDRCIRSIARCDSFINCHMLNLSNLIDVKNTLRVYLIRNKIMG	47	0	None	None	(<= ====>)	74	GCA_000732385.1	1440772	CP007024.1	878	STAB901_08465	280	+	1657521	1658363	99.643	100	0	6e-64	0
360	Streptococcus pyogenes STAB901	STAB901	AIG50914.1	MICQKVKSKLKKSPWSC	17	0	None	None	(====> <=)	76	GCA_000732385.1	1440772	CP007024.1	878	STAB901_08465	280	+	1657521	1658363	99.643	100	0	6e-64	0
360	Streptococcus pyogenes STAB901	STAB901	AIG50914.1	MTIESKNTRKSNDCRHCFL	19	0	None	None	(====> <=)	126	GCA_000732385.1	1440772	CP007024.1	878	STAB901_08465	280	+	1657521	1658363	99.643	100	0	6e-64	0
360	Streptococcus pyogenes STAB901	STAB901	AIG50914.1	MTAIIAFSSIFTFYSHCFF	19	0	None	None	(====> =>)	136	GCA_000732385.1	1440772	CP007024.1	878	STAB901_08465	280	+	1657521	1658363	99.643	100	0	6e-64	0
360	Streptococcus pyogenes STAB901	STAB901	AIG50914.1	MLNLSNLIDVKNTLRVYLIRNKIMG	25	0	None	None	(<= ====>)	140	GCA_000732385.1	1440772	CP007024.1	878	STAB901_08465	280	+	1657521	1658363	99.643	100	0	6e-64	0
360	Streptococcus pyogenes STAB901	STAB901	AIG50914.1	MLKIRYVCT	9	0	None	None	(<= ====>)	165	GCA_000732385.1	1440772	CP007024.1	878	STAB901_08465	280	+	1657521	1658363	99.643	100	0	6e-64	0
360	Streptococcus pyogenes STAB901	STAB901	AIG50914.1	MATPLITITVHLLRNNTKRLDLCSLGLAFYIKKSNDYRK	39	0	None	None	(====> <=)	169	GCA_000732385.1	1440772	CP007024.1	878	STAB901_08465	280	+	1657521	1658363	99.643	100	0	6e-64	0
360	Streptococcus pyogenes STAB901	STAB901	AIG50914.1	MLLLTSHFYLLPFCKRNYKNSNNNHIVGASF	31	0	None	None	(=> ====>)	251	GCA_000732385.1	1440772	CP007024.1	878	STAB901_08465	280	+	1657521	1658363	99.643	100	0	6e-64	0
360	Streptococcus pyogenes STAB901	STAB901	AIG50914.1	MILLFVNAFIDFSFLSTTILQKELQK	26	0	None	None	(=> ====>)	285	GCA_000732385.1	1440772	CP007024.1	878	STAB901_08465	280	+	1657521	1658363	99.643	100	0	6e-64	0
360	Streptococcus pyogenes STAB901	STAB901	AIG50914.1	MLISVDKKLKNTDNINKMILLFVNAFIDFSFLSTTILQKELQK	43	0	None	None	(=> ====>)	285	GCA_000732385.1	1440772	CP007024.1	878	STAB901_08465	280	+	1657521	1658363	99.643	100	0	6e-64	0
360	Streptococcus pyogenes STAB901	STAB901	AIG50914.1	MVVDKNEKSIKALTNKRIILFILSVFLSFLSTEMSIY	37	0	None	None	(<= ====>)	308	GCA_000732385.1	1440772	CP007024.1	878	STAB901_08465	280	+	1657521	1658363	99.643	100	0	6e-64	0
360	Streptococcus pyogenes STAB901	STAB901	AIG50914.1	MKLLQSITQTS	11	0	None	None	(====> <=)	367	GCA_000732385.1	1440772	CP007024.1	878	STAB901_08465	280	+	1657521	1658363	99.643	100	0	6e-64	0
360	Streptococcus pyogenes	ATCC 19615	AIL11370.1	MWLLLLFL	8	27	AGGAGG	8bp	(<= ====>)	268	GCA_000743015.1	1314	CP008926.1	878	DP15_887	280	+	851560	852402	99.643	100	0	6e-64	1
360	Streptococcus pyogenes	ATCC 19615	AIL11370.1	MVVNGVAISCVVN	13	19	AGTAGG	9bp	(====> =>)	264	GCA_000743015.1	1314	CP008926.1	878	DP15_887	280	+	851560	852402	99.643	100	0	6e-64	0
360	Streptococcus pyogenes	ATCC 19615	AIL11370.1	MTVDKTIASGY	11	13	AGG	8bp	(=> ====>)	106	GCA_000743015.1	1314	CP008926.1	878	DP15_887	280	+	851560	852402	99.643	100	0	6e-64	0
360	Streptococcus pyogenes	ATCC 19615	AIL11370.1	MVRSKS	6	13	GAG	7bp	(====> <=)	417	GCA_000743015.1	1314	CP008926.1	878	DP15_887	280	+	851560	852402	99.643	100	0	6e-64	0
360	Streptococcus pyogenes	ATCC 19615	AIL11370.1	MAIFIMKLLQSITQTS	16	9	AGAAG	9bp	(====> <=)	367	GCA_000743015.1	1314	CP008926.1	878	DP15_887	280	+	851560	852402	99.643	100	0	6e-64	0
360	Streptococcus pyogenes	ATCC 19615	AIL11370.1	MQTSDNTINEKVLVYNTANGYTINYHNGTPTQK	33	2	GAG	14bp	(====> <=)	242	GCA_000743015.1	1314	CP008926.1	878	DP15_887	280	+	851560	852402	99.643	100	0	6e-64	0
360	Streptococcus pyogenes	ATCC 19615	AIL11370.1	MRNVFLTSTRKA	12	1	AGG	3bp	(=> ====>)	5	GCA_000743015.1	1314	CP008926.1	878	DP15_887	280	+	851560	852402	99.643	100	0	6e-64	0
360	Streptococcus pyogenes	ATCC 19615	AIL11370.1	MSSLPS	6	0	None	None	(<= ====>)	0	GCA_000743015.1	1314	CP008926.1	878	DP15_887	280	+	851560	852402	99.643	100	0	6e-64	0
360	Streptococcus pyogenes	ATCC 19615	AIL11370.1	MSKIRYACT	9	0	None	None	(<= ====>)	20	GCA_000743015.1	1314	CP008926.1	878	DP15_887	280	+	851560	852402	99.643	100	0	6e-64	0
360	Streptococcus pyogenes	ATCC 19615	AIL11370.1	MYLIRNKLNVSDDSRL	16	0	None	None	(<= ====>)	40	GCA_000743015.1	1314	CP008926.1	878	DP15_887	280	+	851560	852402	99.643	100	0	6e-64	0
360	Streptococcus pyogenes	ATCC 19615	AIL11370.1	MFRMIVAYDRCIRSIARCDSFINCHMLNLSNLIDVKNTLRVYLIRNKIMG	50	0	None	None	(<= ====>)	65	GCA_000743015.1	1314	CP008926.1	878	DP15_887	280	+	851560	852402	99.643	100	0	6e-64	0
360	Streptococcus pyogenes	ATCC 19615	AIL11370.1	MIAVIAFYDLSKSKKQIEKIALELLR	26	0	None	None	(====> <=)	71	GCA_000743015.1	1314	CP008926.1	878	DP15_887	280	+	851560	852402	99.643	100	0	6e-64	0
360	Streptococcus pyogenes	ATCC 19615	AIL11370.1	MIVAYDRCIRSIARCDSFINCHMLNLSNLIDVKNTLRVYLIRNKIMG	47	0	None	None	(<= ====>)	74	GCA_000743015.1	1314	CP008926.1	878	DP15_887	280	+	851560	852402	99.643	100	0	6e-64	0
360	Streptococcus pyogenes	ATCC 19615	AIL11370.1	MICQKVKSKLKKSPWSC	17	0	None	None	(====> <=)	76	GCA_000743015.1	1314	CP008926.1	878	DP15_887	280	+	851560	852402	99.643	100	0	6e-64	0
360	Streptococcus pyogenes	ATCC 19615	AIL11370.1	MTIESKNTRKSNDCRHCFL	19	0	None	None	(====> <=)	126	GCA_000743015.1	1314	CP008926.1	878	DP15_887	280	+	851560	852402	99.643	100	0	6e-64	0
360	Streptococcus pyogenes	ATCC 19615	AIL11370.1	MTAIIAFSSIFTFYSHCFF	19	0	None	None	(====> =>)	136	GCA_000743015.1	1314	CP008926.1	878	DP15_887	280	+	851560	852402	99.643	100	0	6e-64	0
360	Streptococcus pyogenes	ATCC 19615	AIL11370.1	MLNLSNLIDVKNTLRVYLIRNKIMG	25	0	None	None	(<= ====>)	140	GCA_000743015.1	1314	CP008926.1	878	DP15_887	280	+	851560	852402	99.643	100	0	6e-64	0
360	Streptococcus pyogenes	ATCC 19615	AIL11370.1	MLKIRYVCT	9	0	None	None	(<= ====>)	165	GCA_000743015.1	1314	CP008926.1	878	DP15_887	280	+	851560	852402	99.643	100	0	6e-64	0
360	Streptococcus pyogenes	ATCC 19615	AIL11370.1	MATPLTTITVHLLRNNTKRLDLCSLGLAFYIKKSNDYRK	39	0	None	None	(====> <=)	169	GCA_000743015.1	1314	CP008926.1	878	DP15_887	280	+	851560	852402	99.643	100	0	6e-64	0
360	Streptococcus pyogenes	ATCC 19615	AIL11370.1	MLLLTSHFYLLPFCKRNYKNSNNNHIVGASF	31	0	None	None	(=> ====>)	251	GCA_000743015.1	1314	CP008926.1	878	DP15_887	280	+	851560	852402	99.643	100	0	6e-64	0
360	Streptococcus pyogenes	ATCC 19615	AIL11370.1	MILLFVNAFIDFSFLSTTILQKELQK	26	0	None	None	(=> ====>)	285	GCA_000743015.1	1314	CP008926.1	878	DP15_887	280	+	851560	852402	99.643	100	0	6e-64	0
360	Streptococcus pyogenes	ATCC 19615	AIL11370.1	MLISVDKKLKNTDNINKMILLFVNAFIDFSFLSTTILQKELQK	43	0	None	None	(=> ====>)	285	GCA_000743015.1	1314	CP008926.1	878	DP15_887	280	+	851560	852402	99.643	100	0	6e-64	0
360	Streptococcus pyogenes	ATCC 19615	AIL11370.1	MVVDKNEKSIKALTNKRIILFILSVFLSFLSTEMSIY	37	0	None	None	(<= ====>)	308	GCA_000743015.1	1314	CP008926.1	878	DP15_887	280	+	851560	852402	99.643	100	0	6e-64	0
360	Streptococcus pyogenes	ATCC 19615	AIL11370.1	MVLSEVCIDTTTALGINSSAL	21	0	None	None	(====> =>)	319	GCA_000743015.1	1314	CP008926.1	878	DP15_887	280	+	851560	852402	99.643	100	0	6e-64	0
360	Streptococcus pyogenes	ATCC 19615	AIL11370.1	MKLLQSITQTS	11	0	None	None	(====> <=)	367	GCA_000743015.1	1314	CP008926.1	878	DP15_887	280	+	851560	852402	99.643	100	0	6e-64	0
360	Streptococcus pyogenes	M23ND	AIQ02489.1	MWLLLLFL	8	27	AGGAGG	8bp	(<= ====>)	268	GCA_000756485.1	1314	CP008695.1	878	FE90_1735	280	+	1706444	1707286	99.643	100	0	6e-64	1
360	Streptococcus pyogenes	M23ND	AIQ02489.1	MVINGVAISCVIN	13	19	AGTAGG	9bp	(====> =>)	264	GCA_000756485.1	1314	CP008695.1	878	FE90_1735	280	+	1706444	1707286	99.643	100	0	6e-64	0
360	Streptococcus pyogenes	M23ND	AIQ02489.1	MTVDKTIASGY	11	13	AGG	8bp	(=> ====>)	106	GCA_000756485.1	1314	CP008695.1	878	FE90_1735	280	+	1706444	1707286	99.643	100	0	6e-64	0
360	Streptococcus pyogenes	M23ND	AIQ02489.1	MVRSKS	6	13	GAG	7bp	(====> <=)	417	GCA_000756485.1	1314	CP008695.1	878	FE90_1735	280	+	1706444	1707286	99.643	100	0	6e-64	0
360	Streptococcus pyogenes	M23ND	AIQ02489.1	MAIFIMKPLQSTTQTS	16	9	AGAAG	9bp	(====> <=)	367	GCA_000756485.1	1314	CP008695.1	878	FE90_1735	280	+	1706444	1707286	99.643	100	0	6e-64	0
360	Streptococcus pyogenes	M23ND	AIQ02489.1	MLFTFGQIIKSNDGNHCFF	19	2	AGG	14bp	(====> =>)	102	GCA_000756485.1	1314	CP008695.1	878	FE90_1735	280	+	1706444	1707286	99.643	100	0	6e-64	0
360	Streptococcus pyogenes	M23ND	AIQ02489.1	MQSSDNTINEKVLVYNTANGYTINYHNGTPTQK	33	2	GAG	14bp	(====> <=)	242	GCA_000756485.1	1314	CP008695.1	878	FE90_1735	280	+	1706444	1707286	99.643	100	0	6e-64	0
360	Streptococcus pyogenes	M23ND	AIQ02489.1	MSSLPS	6	0	None	None	(<= ====>)	0	GCA_000756485.1	1314	CP008695.1	878	FE90_1735	280	+	1706444	1707286	99.643	100	0	6e-64	0
360	Streptococcus pyogenes	M23ND	AIQ02489.1	MSKIRYART	9	0	None	None	(<= ====>)	20	GCA_000756485.1	1314	CP008695.1	878	FE90_1735	280	+	1706444	1707286	99.643	100	0	6e-64	0
360	Streptococcus pyogenes	M23ND	AIQ02489.1	MFRMIVGYDRCIRSIARCDSFINCHMLNLSNLIDVKNTLRVYLIRNKIMG	50	0	None	None	(<= ====>)	65	GCA_000756485.1	1314	CP008695.1	878	FE90_1735	280	+	1706444	1707286	99.643	100	0	6e-64	0
360	Streptococcus pyogenes	M23ND	AIQ02489.1	MIAVIAFYDLSKSKKHIEKIALELLR	26	0	None	None	(====> <=)	71	GCA_000756485.1	1314	CP008695.1	878	FE90_1735	280	+	1706444	1707286	99.643	100	0	6e-64	0
360	Streptococcus pyogenes	M23ND	AIQ02489.1	MIVGYDRCIRSIARCDSFINCHMLNLSNLIDVKNTLRVYLIRNKIMG	47	0	None	None	(<= ====>)	74	GCA_000756485.1	1314	CP008695.1	878	FE90_1735	280	+	1706444	1707286	99.643	100	0	6e-64	0
360	Streptococcus pyogenes	M23ND	AIQ02489.1	MICPKVKSILKKSPWSC	17	0	None	None	(====> <=)	76	GCA_000756485.1	1314	CP008695.1	878	FE90_1735	280	+	1706444	1707286	99.643	100	0	6e-64	0
360	Streptococcus pyogenes	M23ND	AIQ02489.1	MTIESKNTRKSNDCRHCFL	19	0	None	None	(====> <=)	126	GCA_000756485.1	1314	CP008695.1	878	FE90_1735	280	+	1706444	1707286	99.643	100	0	6e-64	0
360	Streptococcus pyogenes	M23ND	AIQ02489.1	MTAIIAFSSIFTFYSHCFF	19	0	None	None	(====> =>)	136	GCA_000756485.1	1314	CP008695.1	878	FE90_1735	280	+	1706444	1707286	99.643	100	0	6e-64	0
360	Streptococcus pyogenes	M23ND	AIQ02489.1	MLNLSNLIDVKNTLRVYLIRNKIMG	25	0	None	None	(<= ====>)	140	GCA_000756485.1	1314	CP008695.1	878	FE90_1735	280	+	1706444	1707286	99.643	100	0	6e-64	0
360	Streptococcus pyogenes	M23ND	AIQ02489.1	MLKIRYVCT	9	0	None	None	(<= ====>)	165	GCA_000756485.1	1314	CP008695.1	878	FE90_1735	280	+	1706444	1707286	99.643	100	0	6e-64	0
360	Streptococcus pyogenes	M23ND	AIQ02489.1	MATPLITITVHLLKNNTKRLDLCSLGLAFYIKKSNDYRK	39	0	None	None	(====> <=)	169	GCA_000756485.1	1314	CP008695.1	878	FE90_1735	280	+	1706444	1707286	99.643	100	0	6e-64	0
360	Streptococcus pyogenes	M23ND	AIQ02489.1	MLLLTSHFYLLPFCKRNYKNSNNNHIVGASF	31	0	None	None	(=> ====>)	251	GCA_000756485.1	1314	CP008695.1	878	FE90_1735	280	+	1706444	1707286	99.643	100	0	6e-64	0
360	Streptococcus pyogenes	M23ND	AIQ02489.1	MILLFVNAFIDFSFLSTTILQKELQK	26	0	None	None	(=> ====>)	285	GCA_000756485.1	1314	CP008695.1	878	FE90_1735	280	+	1706444	1707286	99.643	100	0	6e-64	0
360	Streptococcus pyogenes	M23ND	AIQ02489.1	MLISVDKKLKNTDNINKMILLFVNAFIDFSFLSTTILQKELQK	43	0	None	None	(=> ====>)	285	GCA_000756485.1	1314	CP008695.1	878	FE90_1735	280	+	1706444	1707286	99.643	100	0	6e-64	0
360	Streptococcus pyogenes	M23ND	AIQ02489.1	MVVDKNEKSIKALTNKRIILFILSVFLSFLSTEMSIY	37	0	None	None	(<= ====>)	308	GCA_000756485.1	1314	CP008695.1	878	FE90_1735	280	+	1706444	1707286	99.643	100	0	6e-64	0
360	Streptococcus pyogenes	M23ND	AIQ02489.1	MKPLQSTTQTS	11	0	None	None	(====> <=)	367	GCA_000756485.1	1314	CP008695.1	878	FE90_1735	280	+	1706444	1707286	99.643	100	0	6e-64	0
360	Streptococcus pyogenes	7F7	AIT78141.1	MWLLLLFL	8	27	AGGAGG	8bp	(<= ====>)	268	GCA_000767505.1	1314	CP007240.1	878	STAB1101_07580	280	+	1554748	1555590	99.643	100	0	6e-64	1
360	Streptococcus pyogenes	7F7	AIT78141.1	MVINGVAISCVVN	13	19	AGTAGG	9bp	(====> =>)	285	GCA_000767505.1	1314	CP007240.1	878	STAB1101_07580	280	+	1554748	1555590	99.643	100	0	6e-64	0
360	Streptococcus pyogenes	7F7	AIT78141.1	MTVDKTIASGY	11	13	AGG	8bp	(=> ====>)	106	GCA_000767505.1	1314	CP007240.1	878	STAB1101_07580	280	+	1554748	1555590	99.643	100	0	6e-64	0
360	Streptococcus pyogenes	7F7	AIT78141.1	MSLRTVYV	8	2	GAG	13bp	(====> <=)	-18	GCA_000767505.1	1314	CP007240.1	878	STAB1101_07580	280	+	1554748	1555590	99.643	100	0	6e-64	0
360	Streptococcus pyogenes	7F7	AIT78141.1	MQSSDNTINEKVLVYNTANGYTINYHNGTPTQK	33	2	GAG	14bp	(====> <=)	263	GCA_000767505.1	1314	CP007240.1	878	STAB1101_07580	280	+	1554748	1555590	99.643	100	0	6e-64	0
360	Streptococcus pyogenes	7F7	AIT78141.1	MRNVFLTSTRKA	12	1	AGG	3bp	(=> ====>)	5	GCA_000767505.1	1314	CP007240.1	878	STAB1101_07580	280	+	1554748	1555590	99.643	100	0	6e-64	0
360	Streptococcus pyogenes	7F7	AIT78141.1	MSSLPS	6	0	None	None	(<= ====>)	0	GCA_000767505.1	1314	CP007240.1	878	STAB1101_07580	280	+	1554748	1555590	99.643	100	0	6e-64	0
360	Streptococcus pyogenes	7F7	AIT78141.1	MSKIRYACT	9	0	None	None	(<= ====>)	20	GCA_000767505.1	1314	CP007240.1	878	STAB1101_07580	280	+	1554748	1555590	99.643	100	0	6e-64	0
360	Streptococcus pyogenes	7F7	AIT78141.1	MYLIRNKLNVSDDSRL	16	0	None	None	(<= ====>)	40	GCA_000767505.1	1314	CP007240.1	878	STAB1101_07580	280	+	1554748	1555590	99.643	100	0	6e-64	0
360	Streptococcus pyogenes	7F7	AIT78141.1	MFRMIVGYDGYIRSVARCDSFINCHMLNLSNLIDVKNTLRVYLIRNKIMG	50	0	None	None	(<= ====>)	65	GCA_000767505.1	1314	CP007240.1	878	STAB1101_07580	280	+	1554748	1555590	99.643	100	0	6e-64	0
360	Streptococcus pyogenes	7F7	AIT78141.1	MIVGYDGYIRSVARCDSFINCHMLNLSNLIDVKNTLRVYLIRNKIMG	47	0	None	None	(<= ====>)	74	GCA_000767505.1	1314	CP007240.1	878	STAB1101_07580	280	+	1554748	1555590	99.643	100	0	6e-64	0
360	Streptococcus pyogenes	7F7	AIT78141.1	MIAVIAFYDLSKSKKQIEKIALELLR	26	0	None	None	(====> <=)	92	GCA_000767505.1	1314	CP007240.1	878	STAB1101_07580	280	+	1554748	1555590	99.643	100	0	6e-64	0
360	Streptococcus pyogenes	7F7	AIT78141.1	MICPKVKSKLKKSPWSC	17	0	None	None	(====> <=)	97	GCA_000767505.1	1314	CP007240.1	878	STAB1101_07580	280	+	1554748	1555590	99.643	100	0	6e-64	0
360	Streptococcus pyogenes	7F7	AIT78141.1	MLNLSNLIDVKNTLRVYLIRNKIMG	25	0	None	None	(<= ====>)	140	GCA_000767505.1	1314	CP007240.1	878	STAB1101_07580	280	+	1554748	1555590	99.643	100	0	6e-64	0
360	Streptococcus pyogenes	7F7	AIT78141.1	MTIESKNTRKSNDCRHCFL	19	0	None	None	(====> <=)	147	GCA_000767505.1	1314	CP007240.1	878	STAB1101_07580	280	+	1554748	1555590	99.643	100	0	6e-64	0
360	Streptococcus pyogenes	7F7	AIT78141.1	MTAIIAFSSIFTFYSHCFF	19	0	None	None	(====> =>)	157	GCA_000767505.1	1314	CP007240.1	878	STAB1101_07580	280	+	1554748	1555590	99.643	100	0	6e-64	0
360	Streptococcus pyogenes	7F7	AIT78141.1	MATPLITITVHLLKNNTKRLDLCSLGLAFYIKKSNDYRK	39	0	None	None	(====> <=)	190	GCA_000767505.1	1314	CP007240.1	878	STAB1101_07580	280	+	1554748	1555590	99.643	100	0	6e-64	0
360	Streptococcus pyogenes	7F7	AIT78141.1	MLLLTSHFYLLPFCKRNYKNSNNNHIVGASF	31	0	None	None	(=> ====>)	251	GCA_000767505.1	1314	CP007240.1	878	STAB1101_07580	280	+	1554748	1555590	99.643	100	0	6e-64	0
360	Streptococcus pyogenes	7F7	AIT78141.1	MILLFVNAVIDFSFLSTTILQKELQK	26	0	None	None	(=> ====>)	285	GCA_000767505.1	1314	CP007240.1	878	STAB1101_07580	280	+	1554748	1555590	99.643	100	0	6e-64	0
360	Streptococcus pyogenes	7F7	AIT78141.1	MLISVDKKLKNTDNINKMILLFVNAVIDFSFLSTTILQKELQK	43	0	None	None	(=> ====>)	285	GCA_000767505.1	1314	CP007240.1	878	STAB1101_07580	280	+	1554748	1555590	99.643	100	0	6e-64	0
360	Streptococcus pyogenes	7F7	AIT78141.1	MVVDKNEKSITALTNKRIILFILSVFLSFLSTEMSIY	37	0	None	None	(<= ====>)	308	GCA_000767505.1	1314	CP007240.1	878	STAB1101_07580	280	+	1554748	1555590	99.643	100	0	6e-64	0
360	Streptococcus pyogenes	7F7	AIT78141.1	MVLSEDCIDTTTALGINSSAL	21	0	None	None	(====> =>)	340	GCA_000767505.1	1314	CP007240.1	878	STAB1101_07580	280	+	1554748	1555590	99.643	100	0	6e-64	0
360	Streptococcus pyogenes	7F7	AIT78141.1	MKPLQSTTQTS	11	0	None	None	(====> <=)	388	GCA_000767505.1	1314	CP007240.1	878	STAB1101_07580	280	+	1554748	1555590	99.643	100	0	6e-64	0
360	Streptococcus pyogenes	7F7	AIT78141.1	MAIFIMKPLQSTTQTS	16	0	None	None	(====> <=)	388	GCA_000767505.1	1314	CP007240.1	878	STAB1101_07580	280	+	1554748	1555590	99.643	100	0	6e-64	0
360	Streptococcus pyogenes	10	AIW12493.1	MWLLLLFL	8	27	AGGAGG	8bp	(<= ====>)	268	GCA_000772245.1	1314	CP007241.1	878	STAB904_09075	280	+	1657993	1658835	99.643	100	0	6e-64	1
360	Streptococcus pyogenes	10	AIW12493.1	MVINGVAISCIVN	13	19	AGTAGG	9bp	(====> =>)	264	GCA_000772245.1	1314	CP007241.1	878	STAB904_09075	280	+	1657993	1658835	99.643	100	0	6e-64	0
360	Streptococcus pyogenes	10	AIW12493.1	MTVDKTIASGY	11	13	AGG	8bp	(=> ====>)	106	GCA_000772245.1	1314	CP007241.1	878	STAB904_09075	280	+	1657993	1658835	99.643	100	0	6e-64	0
360	Streptococcus pyogenes	10	AIW12493.1	MVRSKS	6	13	GAG	7bp	(====> <=)	417	GCA_000772245.1	1314	CP007241.1	878	STAB904_09075	280	+	1657993	1658835	99.643	100	0	6e-64	0
360	Streptococcus pyogenes	10	AIW12493.1	MAIFIMKLLQSITQTS	16	9	AGAAG	9bp	(====> <=)	367	GCA_000772245.1	1314	CP007241.1	878	STAB904_09075	280	+	1657993	1658835	99.643	100	0	6e-64	0
360	Streptococcus pyogenes	10	AIW12493.1	MQSSDNTINEKVLVYNTANGYTINYHNGTPTQK	33	2	GAG	14bp	(====> <=)	242	GCA_000772245.1	1314	CP007241.1	878	STAB904_09075	280	+	1657993	1658835	99.643	100	0	6e-64	0
360	Streptococcus pyogenes	10	AIW12493.1	MRNVFLTSTRKA	12	1	AGG	3bp	(=> ====>)	5	GCA_000772245.1	1314	CP007241.1	878	STAB904_09075	280	+	1657993	1658835	99.643	100	0	6e-64	0
360	Streptococcus pyogenes	10	AIW12493.1	MSSLPS	6	0	None	None	(<= ====>)	0	GCA_000772245.1	1314	CP007241.1	878	STAB904_09075	280	+	1657993	1658835	99.643	100	0	6e-64	0
360	Streptococcus pyogenes	10	AIW12493.1	MSKIRYACT	9	0	None	None	(<= ====>)	20	GCA_000772245.1	1314	CP007241.1	878	STAB904_09075	280	+	1657993	1658835	99.643	100	0	6e-64	0
360	Streptococcus pyogenes	10	AIW12493.1	MYLIRNKLNVSDDSRL	16	0	None	None	(<= ====>)	40	GCA_000772245.1	1314	CP007241.1	878	STAB904_09075	280	+	1657993	1658835	99.643	100	0	6e-64	0
360	Streptococcus pyogenes	10	AIW12493.1	MFRMIVAYDRCIRSIARCDSFINCHMLNLSNLIDVKNTLRVYLIRNKIMG	50	0	None	None	(<= ====>)	65	GCA_000772245.1	1314	CP007241.1	878	STAB904_09075	280	+	1657993	1658835	99.643	100	0	6e-64	0
360	Streptococcus pyogenes	10	AIW12493.1	MIAVIAFYDLSKSKKQIEKIALELLR	26	0	None	None	(====> <=)	71	GCA_000772245.1	1314	CP007241.1	878	STAB904_09075	280	+	1657993	1658835	99.643	100	0	6e-64	0
360	Streptococcus pyogenes	10	AIW12493.1	MIVAYDRCIRSIARCDSFINCHMLNLSNLIDVKNTLRVYLIRNKIMG	47	0	None	None	(<= ====>)	74	GCA_000772245.1	1314	CP007241.1	878	STAB904_09075	280	+	1657993	1658835	99.643	100	0	6e-64	0
360	Streptococcus pyogenes	10	AIW12493.1	MICQKVKSKLKKSPWSC	17	0	None	None	(====> <=)	76	GCA_000772245.1	1314	CP007241.1	878	STAB904_09075	280	+	1657993	1658835	99.643	100	0	6e-64	0
360	Streptococcus pyogenes	10	AIW12493.1	MTIESKNTRKSNDCRHCFL	19	0	None	None	(====> <=)	126	GCA_000772245.1	1314	CP007241.1	878	STAB904_09075	280	+	1657993	1658835	99.643	100	0	6e-64	0
360	Streptococcus pyogenes	10	AIW12493.1	MTAIIAFSSIFTFYSHCFF	19	0	None	None	(====> =>)	136	GCA_000772245.1	1314	CP007241.1	878	STAB904_09075	280	+	1657993	1658835	99.643	100	0	6e-64	0
360	Streptococcus pyogenes	10	AIW12493.1	MLNLSNLIDVKNTLRVYLIRNKIMG	25	0	None	None	(<= ====>)	140	GCA_000772245.1	1314	CP007241.1	878	STAB904_09075	280	+	1657993	1658835	99.643	100	0	6e-64	0
360	Streptococcus pyogenes	10	AIW12493.1	MLKIRYVCT	9	0	None	None	(<= ====>)	165	GCA_000772245.1	1314	CP007241.1	878	STAB904_09075	280	+	1657993	1658835	99.643	100	0	6e-64	0
360	Streptococcus pyogenes	10	AIW12493.1	MATPLITITVHLLRNNTKRLDLCSLGLAFYIKKSNDYRK	39	0	None	None	(====> <=)	169	GCA_000772245.1	1314	CP007241.1	878	STAB904_09075	280	+	1657993	1658835	99.643	100	0	6e-64	0
360	Streptococcus pyogenes	10	AIW12493.1	MLLLTSHFYLLPFCKRNYKNSNNNHIVGASF	31	0	None	None	(=> ====>)	251	GCA_000772245.1	1314	CP007241.1	878	STAB904_09075	280	+	1657993	1658835	99.643	100	0	6e-64	0
360	Streptococcus pyogenes	10	AIW12493.1	MILLFVNAFIDFSFLSTTILQKELQK	26	0	None	None	(=> ====>)	285	GCA_000772245.1	1314	CP007241.1	878	STAB904_09075	280	+	1657993	1658835	99.643	100	0	6e-64	0
360	Streptococcus pyogenes	10	AIW12493.1	MLISVDKKLKNTDNINKMILLFVNAFIDFSFLSTTILQKELQK	43	0	None	None	(=> ====>)	285	GCA_000772245.1	1314	CP007241.1	878	STAB904_09075	280	+	1657993	1658835	99.643	100	0	6e-64	0
360	Streptococcus pyogenes	10	AIW12493.1	MVVDKNEKSIKALTNKRIILFILSVFLSFLSTEMSIY	37	0	None	None	(<= ====>)	308	GCA_000772245.1	1314	CP007241.1	878	STAB904_09075	280	+	1657993	1658835	99.643	100	0	6e-64	0
360	Streptococcus pyogenes	10	AIW12493.1	MKLLQSITQTS	11	0	None	None	(====> <=)	367	GCA_000772245.1	1314	CP007241.1	878	STAB904_09075	280	+	1657993	1658835	99.643	100	0	6e-64	0
360	Streptococcus pyogenes	AP1	AKG28733.1	MWLLLLFL	8	27	AGGAGG	8bp	(<= ====>)	268	GCA_000993765.1	1314	CP007537.1	878	SPAP1_09065	280	+	1770179	1771021	99.643	100	0	6e-64	1
360	Streptococcus pyogenes	AP1	AKG28733.1	MVVNGVAISCVVN	13	19	AGTAGG	9bp	(====> =>)	264	GCA_000993765.1	1314	CP007537.1	878	SPAP1_09065	280	+	1770179	1771021	99.643	100	0	6e-64	0
360	Streptococcus pyogenes	AP1	AKG28733.1	MTVDKTIASGY	11	13	AGG	8bp	(=> ====>)	106	GCA_000993765.1	1314	CP007537.1	878	SPAP1_09065	280	+	1770179	1771021	99.643	100	0	6e-64	0
360	Streptococcus pyogenes	AP1	AKG28733.1	MVRSKS	6	13	GAG	7bp	(====> <=)	417	GCA_000993765.1	1314	CP007537.1	878	SPAP1_09065	280	+	1770179	1771021	99.643	100	0	6e-64	0
360	Streptococcus pyogenes	AP1	AKG28733.1	MAIFIMKLLQSITQTS	16	9	AGAAG	9bp	(====> <=)	367	GCA_000993765.1	1314	CP007537.1	878	SPAP1_09065	280	+	1770179	1771021	99.643	100	0	6e-64	0
360	Streptococcus pyogenes	AP1	AKG28733.1	MQSSDNTINEKVLVYNTANGYTINYHNGTPTQK	33	2	GAG	14bp	(====> <=)	242	GCA_000993765.1	1314	CP007537.1	878	SPAP1_09065	280	+	1770179	1771021	99.643	100	0	6e-64	0
360	Streptococcus pyogenes	AP1	AKG28733.1	MRNVFLTSTRKA	12	1	AGG	3bp	(=> ====>)	5	GCA_000993765.1	1314	CP007537.1	878	SPAP1_09065	280	+	1770179	1771021	99.643	100	0	6e-64	0
360	Streptococcus pyogenes	AP1	AKG28733.1	MSSLPS	6	0	None	None	(<= ====>)	0	GCA_000993765.1	1314	CP007537.1	878	SPAP1_09065	280	+	1770179	1771021	99.643	100	0	6e-64	0
360	Streptococcus pyogenes	AP1	AKG28733.1	MSKIRYACT	9	0	None	None	(<= ====>)	20	GCA_000993765.1	1314	CP007537.1	878	SPAP1_09065	280	+	1770179	1771021	99.643	100	0	6e-64	0
360	Streptococcus pyogenes	AP1	AKG28733.1	MYLIRNKLNVSDDSRL	16	0	None	None	(<= ====>)	40	GCA_000993765.1	1314	CP007537.1	878	SPAP1_09065	280	+	1770179	1771021	99.643	100	0	6e-64	0
360	Streptococcus pyogenes	AP1	AKG28733.1	MFRMIVAYDRCIRSIARCDSFINCHMLNLSNLIDVKNTLRVYLIRNKIMG	50	0	None	None	(<= ====>)	65	GCA_000993765.1	1314	CP007537.1	878	SPAP1_09065	280	+	1770179	1771021	99.643	100	0	6e-64	0
360	Streptococcus pyogenes	AP1	AKG28733.1	MIVVIAFYDLSKSKKQIEKIALELLR	26	0	None	None	(====> <=)	71	GCA_000993765.1	1314	CP007537.1	878	SPAP1_09065	280	+	1770179	1771021	99.643	100	0	6e-64	0
360	Streptococcus pyogenes	AP1	AKG28733.1	MIVAYDRCIRSIARCDSFINCHMLNLSNLIDVKNTLRVYLIRNKIMG	47	0	None	None	(<= ====>)	74	GCA_000993765.1	1314	CP007537.1	878	SPAP1_09065	280	+	1770179	1771021	99.643	100	0	6e-64	0
360	Streptococcus pyogenes	AP1	AKG28733.1	MICQKVKSKLKKSPWSC	17	0	None	None	(====> <=)	76	GCA_000993765.1	1314	CP007537.1	878	SPAP1_09065	280	+	1770179	1771021	99.643	100	0	6e-64	0
360	Streptococcus pyogenes	AP1	AKG28733.1	MTIESKNTRKSNDCRHCFL	19	0	None	None	(====> <=)	126	GCA_000993765.1	1314	CP007537.1	878	SPAP1_09065	280	+	1770179	1771021	99.643	100	0	6e-64	0
360	Streptococcus pyogenes	AP1	AKG28733.1	MTTIIAFSSIFTFYSHCFF	19	0	None	None	(====> =>)	136	GCA_000993765.1	1314	CP007537.1	878	SPAP1_09065	280	+	1770179	1771021	99.643	100	0	6e-64	0
360	Streptococcus pyogenes	AP1	AKG28733.1	MLNLSNLIDVKNTLRVYLIRNKIMG	25	0	None	None	(<= ====>)	140	GCA_000993765.1	1314	CP007537.1	878	SPAP1_09065	280	+	1770179	1771021	99.643	100	0	6e-64	0
360	Streptococcus pyogenes	AP1	AKG28733.1	MLKIRYVCT	9	0	None	None	(<= ====>)	165	GCA_000993765.1	1314	CP007537.1	878	SPAP1_09065	280	+	1770179	1771021	99.643	100	0	6e-64	0
360	Streptococcus pyogenes	AP1	AKG28733.1	MATPLTTITVHLLRNNTKRLDLCSLGLAFYIKKSNDYRK	39	0	None	None	(====> <=)	169	GCA_000993765.1	1314	CP007537.1	878	SPAP1_09065	280	+	1770179	1771021	99.643	100	0	6e-64	0
360	Streptococcus pyogenes	AP1	AKG28733.1	MLLLTSHFYLLPFCKRNYKNSNNNHIVGASF	31	0	None	None	(=> ====>)	251	GCA_000993765.1	1314	CP007537.1	878	SPAP1_09065	280	+	1770179	1771021	99.643	100	0	6e-64	0
360	Streptococcus pyogenes	AP1	AKG28733.1	MILLFVNAFIDFSFLSTTILQKELQK	26	0	None	None	(=> ====>)	285	GCA_000993765.1	1314	CP007537.1	878	SPAP1_09065	280	+	1770179	1771021	99.643	100	0	6e-64	0
360	Streptococcus pyogenes	AP1	AKG28733.1	MLISVDKKLKNTDNINKMILLFVNAFIDFSFLSTTILQKELQK	43	0	None	None	(=> ====>)	285	GCA_000993765.1	1314	CP007537.1	878	SPAP1_09065	280	+	1770179	1771021	99.643	100	0	6e-64	0
360	Streptococcus pyogenes	AP1	AKG28733.1	MVVDKNEKSIKALTNKRIILFILSVFLSFLSTEMSIY	37	0	None	None	(<= ====>)	308	GCA_000993765.1	1314	CP007537.1	878	SPAP1_09065	280	+	1770179	1771021	99.643	100	0	6e-64	0
360	Streptococcus pyogenes	AP1	AKG28733.1	MVLSEDCIDTTTALGINSSAL	21	0	None	None	(====> =>)	319	GCA_000993765.1	1314	CP007537.1	878	SPAP1_09065	280	+	1770179	1771021	99.643	100	0	6e-64	0
360	Streptococcus pyogenes	AP1	AKG28733.1	MKLLQSITQTS	11	0	None	None	(====> <=)	367	GCA_000993765.1	1314	CP007537.1	878	SPAP1_09065	280	+	1770179	1771021	99.643	100	0	6e-64	0
360	Streptococcus pyogenes	NGAS743	AKI36173.1	MWLLLLFL	8	27	AGGAGG	8bp	(<= ====>)	268	GCA_001019635.1	1314	CP007560.1	878	DI45_09330	280	+	1774423	1775265	99.643	100	0	6e-64	1
360	Streptococcus pyogenes	NGAS743	AKI36173.1	MVINGVAISCVVN	13	19	AGTAGG	9bp	(====> =>)	266	GCA_001019635.1	1314	CP007560.1	878	DI45_09330	280	+	1774423	1775265	99.643	100	0	6e-64	0
360	Streptococcus pyogenes	NGAS743	AKI36173.1	MTVDKTIASGY	11	13	AGG	8bp	(=> ====>)	106	GCA_001019635.1	1314	CP007560.1	878	DI45_09330	280	+	1774423	1775265	99.643	100	0	6e-64	0
360	Streptococcus pyogenes	NGAS743	AKI36173.1	MVRSKS	6	13	GAG	7bp	(====> <=)	419	GCA_001019635.1	1314	CP007560.1	878	DI45_09330	280	+	1774423	1775265	99.643	100	0	6e-64	0
360	Streptococcus pyogenes	NGAS743	AKI36173.1	MAIFIMKLLQSITQTS	16	9	AGAAG	9bp	(====> <=)	369	GCA_001019635.1	1314	CP007560.1	878	DI45_09330	280	+	1774423	1775265	99.643	100	0	6e-64	0
360	Streptococcus pyogenes	NGAS743	AKI36173.1	MQSSDNTINEKVLVYNTANGYTINYHNGTPTQK	33	2	GAG	14bp	(====> <=)	244	GCA_001019635.1	1314	CP007560.1	878	DI45_09330	280	+	1774423	1775265	99.643	100	0	6e-64	0
360	Streptococcus pyogenes	NGAS743	AKI36173.1	MRNVFLTSTRKA	12	1	AGG	3bp	(=> ====>)	5	GCA_001019635.1	1314	CP007560.1	878	DI45_09330	280	+	1774423	1775265	99.643	100	0	6e-64	0
360	Streptococcus pyogenes	NGAS743	AKI36173.1	MSSLPS	6	0	None	None	(<= ====>)	0	GCA_001019635.1	1314	CP007560.1	878	DI45_09330	280	+	1774423	1775265	99.643	100	0	6e-64	0
360	Streptococcus pyogenes	NGAS743	AKI36173.1	MSKIRYACT	9	0	None	None	(<= ====>)	20	GCA_001019635.1	1314	CP007560.1	878	DI45_09330	280	+	1774423	1775265	99.643	100	0	6e-64	0
360	Streptococcus pyogenes	NGAS743	AKI36173.1	MYLIRNKLNVSDDSRL	16	0	None	None	(<= ====>)	40	GCA_001019635.1	1314	CP007560.1	878	DI45_09330	280	+	1774423	1775265	99.643	100	0	6e-64	0
360	Streptococcus pyogenes	NGAS743	AKI36173.1	MIAVIAFYNLSKSKKQIEKNRPGAVEINYTIY	32	0	None	None	(====> <=)	54	GCA_001019635.1	1314	CP007560.1	878	DI45_09330	280	+	1774423	1775265	99.643	100	0	6e-64	0
360	Streptococcus pyogenes	NGAS743	AKI36173.1	MFRMIVAYDRCIRSIARCDSFINCHMLNLSNLIDVKNTLRVYLIRNKIMG	50	0	None	None	(<= ====>)	65	GCA_001019635.1	1314	CP007560.1	878	DI45_09330	280	+	1774423	1775265	99.643	100	0	6e-64	0
360	Streptococcus pyogenes	NGAS743	AKI36173.1	MIVAYDRCIRSIARCDSFINCHMLNLSNLIDVKNTLRVYLIRNKIMG	47	0	None	None	(<= ====>)	74	GCA_001019635.1	1314	CP007560.1	878	DI45_09330	280	+	1774423	1775265	99.643	100	0	6e-64	0
360	Streptococcus pyogenes	NGAS743	AKI36173.1	MTAIIAFYSIFTFYKSLLFLM	21	0	None	None	(====> =>)	137	GCA_001019635.1	1314	CP007560.1	878	DI45_09330	280	+	1774423	1775265	99.643	100	0	6e-64	0
360	Streptococcus pyogenes	NGAS743	AKI36173.1	MLNLSNLIDVKNTLRVYLIRNKIMG	25	0	None	None	(<= ====>)	140	GCA_001019635.1	1314	CP007560.1	878	DI45_09330	280	+	1774423	1775265	99.643	100	0	6e-64	0
360	Streptococcus pyogenes	NGAS743	AKI36173.1	MATPLITITVHLLKNNTKRLDLCSLGLAFYIKKSNDL	37	0	None	None	(====> <=)	177	GCA_001019635.1	1314	CP007560.1	878	DI45_09330	280	+	1774423	1775265	99.643	100	0	6e-64	0
360	Streptococcus pyogenes	NGAS743	AKI36173.1	MLLLTSHFYLLPFCKRNYKNSNNNHIVDASF	31	0	None	None	(=> ====>)	251	GCA_001019635.1	1314	CP007560.1	878	DI45_09330	280	+	1774423	1775265	99.643	100	0	6e-64	0
360	Streptococcus pyogenes	NGAS743	AKI36173.1	MILLFVNAFIDFSFLSTTILQKELQK	26	0	None	None	(=> ====>)	285	GCA_001019635.1	1314	CP007560.1	878	DI45_09330	280	+	1774423	1775265	99.643	100	0	6e-64	0
360	Streptococcus pyogenes	NGAS743	AKI36173.1	MLISVDKKLKNTDNINKMILLFVNAFIDFSFLSTTILQKELQK	43	0	None	None	(=> ====>)	285	GCA_001019635.1	1314	CP007560.1	878	DI45_09330	280	+	1774423	1775265	99.643	100	0	6e-64	0
360	Streptococcus pyogenes	NGAS743	AKI36173.1	MVVDKNEKSIKALTNKRIILFILSVFLSFLSTEMSIY	37	0	None	None	(<= ====>)	308	GCA_001019635.1	1314	CP007560.1	878	DI45_09330	280	+	1774423	1775265	99.643	100	0	6e-64	0
360	Streptococcus pyogenes	NGAS743	AKI36173.1	MVLSEDCIDTTTALGINSSAL	21	0	None	None	(====> =>)	321	GCA_001019635.1	1314	CP007560.1	878	DI45_09330	280	+	1774423	1775265	99.643	100	0	6e-64	0
360	Streptococcus pyogenes	NGAS743	AKI36173.1	MKLLQSITQTS	11	0	None	None	(====> <=)	369	GCA_001019635.1	1314	CP007560.1	878	DI45_09330	280	+	1774423	1775265	99.643	100	0	6e-64	0
360	Streptococcus pyogenes	NGAS596	AKI37783.1	MWLLLLFL	8	27	AGGAGG	8bp	(<= ====>)	268	GCA_001019675.1	1314	CP007561.1	878	DK92_08235	280	+	1638892	1639734	99.643	100	0	6e-64	1
360	Streptococcus pyogenes	NGAS596	AKI37783.1	MVVNGVAISCVVN	13	19	AGTAGG	9bp	(====> =>)	264	GCA_001019675.1	1314	CP007561.1	878	DK92_08235	280	+	1638892	1639734	99.643	100	0	6e-64	0
360	Streptococcus pyogenes	NGAS596	AKI37783.1	MTVDKTIASGY	11	13	AGG	8bp	(=> ====>)	106	GCA_001019675.1	1314	CP007561.1	878	DK92_08235	280	+	1638892	1639734	99.643	100	0	6e-64	0
360	Streptococcus pyogenes	NGAS596	AKI37783.1	MVRSKS	6	13	GAG	7bp	(====> <=)	417	GCA_001019675.1	1314	CP007561.1	878	DK92_08235	280	+	1638892	1639734	99.643	100	0	6e-64	0
360	Streptococcus pyogenes	NGAS596	AKI37783.1	MAIFIMKPLQSTTQTS	16	9	AGAAG	9bp	(====> <=)	367	GCA_001019675.1	1314	CP007561.1	878	DK92_08235	280	+	1638892	1639734	99.643	100	0	6e-64	0
360	Streptococcus pyogenes	NGAS596	AKI37783.1	MQSSDNTINEKVLVYNTANGYTINYHNGTPTQK	33	2	GAG	14bp	(====> <=)	242	GCA_001019675.1	1314	CP007561.1	878	DK92_08235	280	+	1638892	1639734	99.643	100	0	6e-64	0
360	Streptococcus pyogenes	NGAS596	AKI37783.1	MRNVFLTSTRKA	12	1	AGG	3bp	(=> ====>)	5	GCA_001019675.1	1314	CP007561.1	878	DK92_08235	280	+	1638892	1639734	99.643	100	0	6e-64	0
360	Streptococcus pyogenes	NGAS596	AKI37783.1	MSSLPS	6	0	None	None	(<= ====>)	0	GCA_001019675.1	1314	CP007561.1	878	DK92_08235	280	+	1638892	1639734	99.643	100	0	6e-64	0
360	Streptococcus pyogenes	NGAS596	AKI37783.1	MSKIRYACT	9	0	None	None	(<= ====>)	20	GCA_001019675.1	1314	CP007561.1	878	DK92_08235	280	+	1638892	1639734	99.643	100	0	6e-64	0
360	Streptococcus pyogenes	NGAS596	AKI37783.1	MYLIRNKLNVSDDSRL	16	0	None	None	(<= ====>)	40	GCA_001019675.1	1314	CP007561.1	878	DK92_08235	280	+	1638892	1639734	99.643	100	0	6e-64	0
360	Streptococcus pyogenes	NGAS596	AKI37783.1	MFRMIVAYDRCIRSIARCDSFINCHMLNLSNLIDVKNTLRVYLIRNKIMG	50	0	None	None	(<= ====>)	65	GCA_001019675.1	1314	CP007561.1	878	DK92_08235	280	+	1638892	1639734	99.643	100	0	6e-64	0
360	Streptococcus pyogenes	NGAS596	AKI37783.1	MIAVIAFYDLSKSKKQIEKIALELLR	26	0	None	None	(====> <=)	71	GCA_001019675.1	1314	CP007561.1	878	DK92_08235	280	+	1638892	1639734	99.643	100	0	6e-64	0
360	Streptococcus pyogenes	NGAS596	AKI37783.1	MIVAYDRCIRSIARCDSFINCHMLNLSNLIDVKNTLRVYLIRNKIMG	47	0	None	None	(<= ====>)	74	GCA_001019675.1	1314	CP007561.1	878	DK92_08235	280	+	1638892	1639734	99.643	100	0	6e-64	0
360	Streptococcus pyogenes	NGAS596	AKI37783.1	MICQKVKSKLKKSPWSC	17	0	None	None	(====> <=)	76	GCA_001019675.1	1314	CP007561.1	878	DK92_08235	280	+	1638892	1639734	99.643	100	0	6e-64	0
360	Streptococcus pyogenes	NGAS596	AKI37783.1	MTIESKNTRKSNDCRHCFL	19	0	None	None	(====> <=)	126	GCA_001019675.1	1314	CP007561.1	878	DK92_08235	280	+	1638892	1639734	99.643	100	0	6e-64	0
360	Streptococcus pyogenes	NGAS596	AKI37783.1	MTAIIAFSSIFTFYSHCFF	19	0	None	None	(====> =>)	136	GCA_001019675.1	1314	CP007561.1	878	DK92_08235	280	+	1638892	1639734	99.643	100	0	6e-64	0
360	Streptococcus pyogenes	NGAS596	AKI37783.1	MLNLSNLIDVKNTLRVYLIRNKIMG	25	0	None	None	(<= ====>)	140	GCA_001019675.1	1314	CP007561.1	878	DK92_08235	280	+	1638892	1639734	99.643	100	0	6e-64	0
360	Streptococcus pyogenes	NGAS596	AKI37783.1	MLKIRYVCT	9	0	None	None	(<= ====>)	165	GCA_001019675.1	1314	CP007561.1	878	DK92_08235	280	+	1638892	1639734	99.643	100	0	6e-64	0
360	Streptococcus pyogenes	NGAS596	AKI37783.1	MATPLTTITVHLLRNNTKRLDLCSLGLAFYIKKSNDYRK	39	0	None	None	(====> <=)	169	GCA_001019675.1	1314	CP007561.1	878	DK92_08235	280	+	1638892	1639734	99.643	100	0	6e-64	0
360	Streptococcus pyogenes	NGAS596	AKI37783.1	MLLLTSHFYLLPFCKRNYKNSNNNHIVGASF	31	0	None	None	(=> ====>)	251	GCA_001019675.1	1314	CP007561.1	878	DK92_08235	280	+	1638892	1639734	99.643	100	0	6e-64	0
360	Streptococcus pyogenes	NGAS596	AKI37783.1	MILLFVNAFIDFSFLSTTILQKELQK	26	0	None	None	(=> ====>)	285	GCA_001019675.1	1314	CP007561.1	878	DK92_08235	280	+	1638892	1639734	99.643	100	0	6e-64	0
360	Streptococcus pyogenes	NGAS596	AKI37783.1	MLISVDKKLKNTDNINKMILLFVNAFIDFSFLSTTILQKELQK	43	0	None	None	(=> ====>)	285	GCA_001019675.1	1314	CP007561.1	878	DK92_08235	280	+	1638892	1639734	99.643	100	0	6e-64	0
360	Streptococcus pyogenes	NGAS596	AKI37783.1	MVVDKNEKSIKALTNKRIILFILSVFLSFLSTEMSIY	37	0	None	None	(<= ====>)	308	GCA_001019675.1	1314	CP007561.1	878	DK92_08235	280	+	1638892	1639734	99.643	100	0	6e-64	0
360	Streptococcus pyogenes	NGAS596	AKI37783.1	MVLSEDCIDTTTALGINSSAL	21	0	None	None	(====> =>)	319	GCA_001019675.1	1314	CP007561.1	878	DK92_08235	280	+	1638892	1639734	99.643	100	0	6e-64	0
360	Streptococcus pyogenes	NGAS596	AKI37783.1	MKPLQSTTQTS	11	0	None	None	(====> <=)	367	GCA_001019675.1	1314	CP007561.1	878	DK92_08235	280	+	1638892	1639734	99.643	100	0	6e-64	0
360	Streptococcus pyogenes	NGAS327	AKI39349.1	MWLLLLFL	8	27	AGGAGG	8bp	(<= ====>)	268	GCA_001019695.1	1314	CP007562.1	878	DK93_07870	280	+	1565055	1565897	99.643	100	0	6e-64	1
360	Streptococcus pyogenes	NGAS327	AKI39349.1	MVINGVAISCVVN	13	19	AGTAGG	9bp	(====> =>)	285	GCA_001019695.1	1314	CP007562.1	878	DK93_07870	280	+	1565055	1565897	99.643	100	0	6e-64	0
360	Streptococcus pyogenes	NGAS327	AKI39349.1	MTVDKTIASGY	11	13	AGG	8bp	(=> ====>)	106	GCA_001019695.1	1314	CP007562.1	878	DK93_07870	280	+	1565055	1565897	99.643	100	0	6e-64	0
360	Streptococcus pyogenes	NGAS327	AKI39349.1	MSLRTVYV	8	2	GAG	13bp	(====> <=)	-18	GCA_001019695.1	1314	CP007562.1	878	DK93_07870	280	+	1565055	1565897	99.643	100	0	6e-64	0
360	Streptococcus pyogenes	NGAS327	AKI39349.1	MQSSDNTINEKVLVYNTANGYTINYHNGTPTQK	33	2	GAG	14bp	(====> <=)	263	GCA_001019695.1	1314	CP007562.1	878	DK93_07870	280	+	1565055	1565897	99.643	100	0	6e-64	0
360	Streptococcus pyogenes	NGAS327	AKI39349.1	MRNVFLTSTRKA	12	1	AGG	3bp	(=> ====>)	5	GCA_001019695.1	1314	CP007562.1	878	DK93_07870	280	+	1565055	1565897	99.643	100	0	6e-64	0
360	Streptococcus pyogenes	NGAS327	AKI39349.1	MSSLPS	6	0	None	None	(<= ====>)	0	GCA_001019695.1	1314	CP007562.1	878	DK93_07870	280	+	1565055	1565897	99.643	100	0	6e-64	0
360	Streptococcus pyogenes	NGAS327	AKI39349.1	MSKIRYACT	9	0	None	None	(<= ====>)	20	GCA_001019695.1	1314	CP007562.1	878	DK93_07870	280	+	1565055	1565897	99.643	100	0	6e-64	0
360	Streptococcus pyogenes	NGAS327	AKI39349.1	MYLIRNKLNVSDDSRL	16	0	None	None	(<= ====>)	40	GCA_001019695.1	1314	CP007562.1	878	DK93_07870	280	+	1565055	1565897	99.643	100	0	6e-64	0
360	Streptococcus pyogenes	NGAS327	AKI39349.1	MFRMIVGYDGYIRSVARCDSFINCHMLNLSNLIDVKNTLRVYLIRNKIMG	50	0	None	None	(<= ====>)	65	GCA_001019695.1	1314	CP007562.1	878	DK93_07870	280	+	1565055	1565897	99.643	100	0	6e-64	0
360	Streptococcus pyogenes	NGAS327	AKI39349.1	MIVGYDGYIRSVARCDSFINCHMLNLSNLIDVKNTLRVYLIRNKIMG	47	0	None	None	(<= ====>)	74	GCA_001019695.1	1314	CP007562.1	878	DK93_07870	280	+	1565055	1565897	99.643	100	0	6e-64	0
360	Streptococcus pyogenes	NGAS327	AKI39349.1	MIAVIAFYDLSKSKKQIEKIALELLR	26	0	None	None	(====> <=)	92	GCA_001019695.1	1314	CP007562.1	878	DK93_07870	280	+	1565055	1565897	99.643	100	0	6e-64	0
360	Streptococcus pyogenes	NGAS327	AKI39349.1	MICPKVKSKLKKSPWSC	17	0	None	None	(====> <=)	97	GCA_001019695.1	1314	CP007562.1	878	DK93_07870	280	+	1565055	1565897	99.643	100	0	6e-64	0
360	Streptococcus pyogenes	NGAS327	AKI39349.1	MLNLSNLIDVKNTLRVYLIRNKIMG	25	0	None	None	(<= ====>)	140	GCA_001019695.1	1314	CP007562.1	878	DK93_07870	280	+	1565055	1565897	99.643	100	0	6e-64	0
360	Streptococcus pyogenes	NGAS327	AKI39349.1	MTIESKNTRKSNDCRHCFL	19	0	None	None	(====> <=)	147	GCA_001019695.1	1314	CP007562.1	878	DK93_07870	280	+	1565055	1565897	99.643	100	0	6e-64	0
360	Streptococcus pyogenes	NGAS327	AKI39349.1	MTAIIAFSSIFTFYSHCFF	19	0	None	None	(====> =>)	157	GCA_001019695.1	1314	CP007562.1	878	DK93_07870	280	+	1565055	1565897	99.643	100	0	6e-64	0
360	Streptococcus pyogenes	NGAS327	AKI39349.1	MATPLITITVHLLKNNTKRLDLCSLGLAFYIKKSNDYRK	39	0	None	None	(====> <=)	190	GCA_001019695.1	1314	CP007562.1	878	DK93_07870	280	+	1565055	1565897	99.643	100	0	6e-64	0
360	Streptococcus pyogenes	NGAS327	AKI39349.1	MLLLTSHFYLLPFCKRNYKNSNNNHIVGASF	31	0	None	None	(=> ====>)	251	GCA_001019695.1	1314	CP007562.1	878	DK93_07870	280	+	1565055	1565897	99.643	100	0	6e-64	0
360	Streptococcus pyogenes	NGAS327	AKI39349.1	MILLFVNAFIDFSFLSTTILQKELQK	26	0	None	None	(=> ====>)	285	GCA_001019695.1	1314	CP007562.1	878	DK93_07870	280	+	1565055	1565897	99.643	100	0	6e-64	0
360	Streptococcus pyogenes	NGAS327	AKI39349.1	MLISVDKKLKNTDNINKMILLFVNAFIDFSFLSTTILQKELQK	43	0	None	None	(=> ====>)	285	GCA_001019695.1	1314	CP007562.1	878	DK93_07870	280	+	1565055	1565897	99.643	100	0	6e-64	0
360	Streptococcus pyogenes	NGAS327	AKI39349.1	MVVDKNEKSIKALTNKRIILFILSVFLSFLSTEMSIY	37	0	None	None	(<= ====>)	308	GCA_001019695.1	1314	CP007562.1	878	DK93_07870	280	+	1565055	1565897	99.643	100	0	6e-64	0
360	Streptococcus pyogenes	NGAS327	AKI39349.1	MVLSEDCIDTTTALGINSSAL	21	0	None	None	(====> =>)	340	GCA_001019695.1	1314	CP007562.1	878	DK93_07870	280	+	1565055	1565897	99.643	100	0	6e-64	0
360	Streptococcus pyogenes	NGAS327	AKI39349.1	MKPLQSTTQTS	11	0	None	None	(====> <=)	388	GCA_001019695.1	1314	CP007562.1	878	DK93_07870	280	+	1565055	1565897	99.643	100	0	6e-64	0
360	Streptococcus pyogenes	NGAS327	AKI39349.1	MAIFIMKPLQSTTQTS	16	0	None	None	(====> <=)	388	GCA_001019695.1	1314	CP007562.1	878	DK93_07870	280	+	1565055	1565897	99.643	100	0	6e-64	0
360	Streptococcus pyogenes JRS4	JRS4	AKI76916.1	MWLLLLFL	8	27	AGGAGG	8bp	(<= ====>)	269	GCA_001014285.1	1150773	CP011414.1	878	SpyM6JRS4_08330	280	+	1672279	1673121	99.643	100	0	6e-64	1
360	Streptococcus pyogenes JRS4	JRS4	AKI76916.1	MVINGVAISCVVN	13	19	AGTAGG	9bp	(====> =>)	264	GCA_001014285.1	1150773	CP011414.1	878	SpyM6JRS4_08330	280	+	1672279	1673121	99.643	100	0	6e-64	0
360	Streptococcus pyogenes JRS4	JRS4	AKI76916.1	MTVDKTIASGY	11	13	AGG	8bp	(=> ====>)	106	GCA_001014285.1	1150773	CP011414.1	878	SpyM6JRS4_08330	280	+	1672279	1673121	99.643	100	0	6e-64	0
360	Streptococcus pyogenes JRS4	JRS4	AKI76916.1	MVRSKS	6	13	GAG	7bp	(====> <=)	417	GCA_001014285.1	1150773	CP011414.1	878	SpyM6JRS4_08330	280	+	1672279	1673121	99.643	100	0	6e-64	0
360	Streptococcus pyogenes JRS4	JRS4	AKI76916.1	MAIFIMKPLQSTTQTS	16	9	AGAAG	9bp	(====> <=)	367	GCA_001014285.1	1150773	CP011414.1	878	SpyM6JRS4_08330	280	+	1672279	1673121	99.643	100	0	6e-64	0
360	Streptococcus pyogenes JRS4	JRS4	AKI76916.1	MSLRTVYV	8	2	GAG	13bp	(====> <=)	-18	GCA_001014285.1	1150773	CP011414.1	878	SpyM6JRS4_08330	280	+	1672279	1673121	99.643	100	0	6e-64	0
360	Streptococcus pyogenes JRS4	JRS4	AKI76916.1	MQSSDNTINEKVLVYNTANGYTINYHNGTPTQK	33	2	GAG	14bp	(====> <=)	242	GCA_001014285.1	1150773	CP011414.1	878	SpyM6JRS4_08330	280	+	1672279	1673121	99.643	100	0	6e-64	0
360	Streptococcus pyogenes JRS4	JRS4	AKI76916.1	MHNVFLTSTRKA	12	1	AGG	3bp	(=> ====>)	5	GCA_001014285.1	1150773	CP011414.1	878	SpyM6JRS4_08330	280	+	1672279	1673121	99.643	100	0	6e-64	0
360	Streptococcus pyogenes JRS4	JRS4	AKI76916.1	MSSLPS	6	0	None	None	(<= ====>)	0	GCA_001014285.1	1150773	CP011414.1	878	SpyM6JRS4_08330	280	+	1672279	1673121	99.643	100	0	6e-64	0
360	Streptococcus pyogenes JRS4	JRS4	AKI76916.1	MSKIRYACT	9	0	None	None	(<= ====>)	20	GCA_001014285.1	1150773	CP011414.1	878	SpyM6JRS4_08330	280	+	1672279	1673121	99.643	100	0	6e-64	0
360	Streptococcus pyogenes JRS4	JRS4	AKI76916.1	MHVPNT	6	0	None	None	(<= ====>)	36	GCA_001014285.1	1150773	CP011414.1	878	SpyM6JRS4_08330	280	+	1672279	1673121	99.643	100	0	6e-64	0
360	Streptococcus pyogenes JRS4	JRS4	AKI76916.1	MYLIRNKLNVSDDSRL	16	0	None	None	(<= ====>)	40	GCA_001014285.1	1150773	CP011414.1	878	SpyM6JRS4_08330	280	+	1672279	1673121	99.643	100	0	6e-64	0
360	Streptococcus pyogenes JRS4	JRS4	AKI76916.1	MFRMIVGYDGYIRSVARCDSFINCHMLNLSNLIDVKKYVTCVPNT	45	0	None	None	(<= ====>)	65	GCA_001014285.1	1150773	CP011414.1	878	SpyM6JRS4_08330	280	+	1672279	1673121	99.643	100	0	6e-64	0
360	Streptococcus pyogenes JRS4	JRS4	AKI76916.1	MIAVIAFYDLSKSKKQIEKIALELLR	26	0	None	None	(====> <=)	71	GCA_001014285.1	1150773	CP011414.1	878	SpyM6JRS4_08330	280	+	1672279	1673121	99.643	100	0	6e-64	0
360	Streptococcus pyogenes JRS4	JRS4	AKI76916.1	MIVGYDGYIRSVARCDSFINCHMLNLSNLIDVKKYVTCVPNT	42	0	None	None	(<= ====>)	74	GCA_001014285.1	1150773	CP011414.1	878	SpyM6JRS4_08330	280	+	1672279	1673121	99.643	100	0	6e-64	0
360	Streptococcus pyogenes JRS4	JRS4	AKI76916.1	MICPKVKSKLKKSPWSC	17	0	None	None	(====> <=)	76	GCA_001014285.1	1150773	CP011414.1	878	SpyM6JRS4_08330	280	+	1672279	1673121	99.643	100	0	6e-64	0
360	Streptococcus pyogenes JRS4	JRS4	AKI76916.1	MTIESKNTRKSNDCRHCFL	19	0	None	None	(====> <=)	126	GCA_001014285.1	1150773	CP011414.1	878	SpyM6JRS4_08330	280	+	1672279	1673121	99.643	100	0	6e-64	0
360	Streptococcus pyogenes JRS4	JRS4	AKI76916.1	MTAIIAFSSIFTFYSHCFF	19	0	None	None	(====> =>)	136	GCA_001014285.1	1150773	CP011414.1	878	SpyM6JRS4_08330	280	+	1672279	1673121	99.643	100	0	6e-64	0
360	Streptococcus pyogenes JRS4	JRS4	AKI76916.1	MLNLSNLIDVKKYVTCVPNT	20	0	None	None	(<= ====>)	140	GCA_001014285.1	1150773	CP011414.1	878	SpyM6JRS4_08330	280	+	1672279	1673121	99.643	100	0	6e-64	0
360	Streptococcus pyogenes JRS4	JRS4	AKI76916.1	MATPLITITVHLLKNNTKRLDLCSLGLAFYIKKSNDYRK	39	0	None	None	(====> <=)	169	GCA_001014285.1	1150773	CP011414.1	878	SpyM6JRS4_08330	280	+	1672279	1673121	99.643	100	0	6e-64	0
360	Streptococcus pyogenes JRS4	JRS4	AKI76916.1	MLLLTSHFYLLPFCKRNYKNSNNNHIVGASF	31	0	None	None	(=> ====>)	252	GCA_001014285.1	1150773	CP011414.1	878	SpyM6JRS4_08330	280	+	1672279	1673121	99.643	100	0	6e-64	0
360	Streptococcus pyogenes JRS4	JRS4	AKI76916.1	MILLFVNAFIDFSFLSTTILQKELQK	26	0	None	None	(=> ====>)	286	GCA_001014285.1	1150773	CP011414.1	878	SpyM6JRS4_08330	280	+	1672279	1673121	99.643	100	0	6e-64	0
360	Streptococcus pyogenes JRS4	JRS4	AKI76916.1	MLISVDKKLKNTDNINKMILLFVNAFIDFSFLSTTILQKELQK	43	0	None	None	(=> ====>)	286	GCA_001014285.1	1150773	CP011414.1	878	SpyM6JRS4_08330	280	+	1672279	1673121	99.643	100	0	6e-64	0
360	Streptococcus pyogenes JRS4	JRS4	AKI76916.1	MVVDKNEKSIKALTNKRIILFILSVFLSFLSTEMSIY	37	0	None	None	(<= ====>)	309	GCA_001014285.1	1150773	CP011414.1	878	SpyM6JRS4_08330	280	+	1672279	1673121	99.643	100	0	6e-64	0
360	Streptococcus pyogenes JRS4	JRS4	AKI76916.1	MKPLQSTTQTS	11	0	None	None	(====> <=)	367	GCA_001014285.1	1150773	CP011414.1	878	SpyM6JRS4_08330	280	+	1672279	1673121	99.643	100	0	6e-64	0
360	Streptococcus pyogenes	D471	AKI78587.1	MWLLLLFL	8	27	AGGAGG	8bp	(<= ====>)	269	GCA_001014305.1	1314	CP011415.1	878	SpyM6D471_08330	280	+	1672279	1673121	99.643	100	0	6e-64	1
360	Streptococcus pyogenes	D471	AKI78587.1	MVINGVAISCVVN	13	19	AGTAGG	9bp	(====> =>)	264	GCA_001014305.1	1314	CP011415.1	878	SpyM6D471_08330	280	+	1672279	1673121	99.643	100	0	6e-64	0
360	Streptococcus pyogenes	D471	AKI78587.1	MTVDKTIASGY	11	13	AGG	8bp	(=> ====>)	106	GCA_001014305.1	1314	CP011415.1	878	SpyM6D471_08330	280	+	1672279	1673121	99.643	100	0	6e-64	0
360	Streptococcus pyogenes	D471	AKI78587.1	MVRSKS	6	13	GAG	7bp	(====> <=)	417	GCA_001014305.1	1314	CP011415.1	878	SpyM6D471_08330	280	+	1672279	1673121	99.643	100	0	6e-64	0
360	Streptococcus pyogenes	D471	AKI78587.1	MAIFIMKPLQSTTQTS	16	9	AGAAG	9bp	(====> <=)	367	GCA_001014305.1	1314	CP011415.1	878	SpyM6D471_08330	280	+	1672279	1673121	99.643	100	0	6e-64	0
360	Streptococcus pyogenes	D471	AKI78587.1	MSLRTVYV	8	2	GAG	13bp	(====> <=)	-18	GCA_001014305.1	1314	CP011415.1	878	SpyM6D471_08330	280	+	1672279	1673121	99.643	100	0	6e-64	0
360	Streptococcus pyogenes	D471	AKI78587.1	MQSSDNTINEKVLVYNTANGYTINYHNGTPTQK	33	2	GAG	14bp	(====> <=)	242	GCA_001014305.1	1314	CP011415.1	878	SpyM6D471_08330	280	+	1672279	1673121	99.643	100	0	6e-64	0
360	Streptococcus pyogenes	D471	AKI78587.1	MHNVFLTSTRKA	12	1	AGG	3bp	(=> ====>)	5	GCA_001014305.1	1314	CP011415.1	878	SpyM6D471_08330	280	+	1672279	1673121	99.643	100	0	6e-64	0
360	Streptococcus pyogenes	D471	AKI78587.1	MSSLPS	6	0	None	None	(<= ====>)	0	GCA_001014305.1	1314	CP011415.1	878	SpyM6D471_08330	280	+	1672279	1673121	99.643	100	0	6e-64	0
360	Streptococcus pyogenes	D471	AKI78587.1	MSKIRYACT	9	0	None	None	(<= ====>)	20	GCA_001014305.1	1314	CP011415.1	878	SpyM6D471_08330	280	+	1672279	1673121	99.643	100	0	6e-64	0
360	Streptococcus pyogenes	D471	AKI78587.1	MHVPNT	6	0	None	None	(<= ====>)	36	GCA_001014305.1	1314	CP011415.1	878	SpyM6D471_08330	280	+	1672279	1673121	99.643	100	0	6e-64	0
360	Streptococcus pyogenes	D471	AKI78587.1	MYLIRNKLNVSDDSRL	16	0	None	None	(<= ====>)	40	GCA_001014305.1	1314	CP011415.1	878	SpyM6D471_08330	280	+	1672279	1673121	99.643	100	0	6e-64	0
360	Streptococcus pyogenes	D471	AKI78587.1	MFRMIVGYDGYIRSVARCDSFINCHMLNLSNLIDVKKYVTCVPNT	45	0	None	None	(<= ====>)	65	GCA_001014305.1	1314	CP011415.1	878	SpyM6D471_08330	280	+	1672279	1673121	99.643	100	0	6e-64	0
360	Streptococcus pyogenes	D471	AKI78587.1	MIAVIAFYDLSKSKKQIEKIALELLR	26	0	None	None	(====> <=)	71	GCA_001014305.1	1314	CP011415.1	878	SpyM6D471_08330	280	+	1672279	1673121	99.643	100	0	6e-64	0
360	Streptococcus pyogenes	D471	AKI78587.1	MIVGYDGYIRSVARCDSFINCHMLNLSNLIDVKKYVTCVPNT	42	0	None	None	(<= ====>)	74	GCA_001014305.1	1314	CP011415.1	878	SpyM6D471_08330	280	+	1672279	1673121	99.643	100	0	6e-64	0
360	Streptococcus pyogenes	D471	AKI78587.1	MICPKVKSKLKKSPWSC	17	0	None	None	(====> <=)	76	GCA_001014305.1	1314	CP011415.1	878	SpyM6D471_08330	280	+	1672279	1673121	99.643	100	0	6e-64	0
360	Streptococcus pyogenes	D471	AKI78587.1	MTIESKNTRKSNDCRHCFL	19	0	None	None	(====> <=)	126	GCA_001014305.1	1314	CP011415.1	878	SpyM6D471_08330	280	+	1672279	1673121	99.643	100	0	6e-64	0
360	Streptococcus pyogenes	D471	AKI78587.1	MTAIIAFSSIFTFYSHCFF	19	0	None	None	(====> =>)	136	GCA_001014305.1	1314	CP011415.1	878	SpyM6D471_08330	280	+	1672279	1673121	99.643	100	0	6e-64	0
360	Streptococcus pyogenes	D471	AKI78587.1	MLNLSNLIDVKKYVTCVPNT	20	0	None	None	(<= ====>)	140	GCA_001014305.1	1314	CP011415.1	878	SpyM6D471_08330	280	+	1672279	1673121	99.643	100	0	6e-64	0
360	Streptococcus pyogenes	D471	AKI78587.1	MATPLITITVHLLKNNTKRLDLCSLGLAFYIKKSNDYRK	39	0	None	None	(====> <=)	169	GCA_001014305.1	1314	CP011415.1	878	SpyM6D471_08330	280	+	1672279	1673121	99.643	100	0	6e-64	0
360	Streptococcus pyogenes	D471	AKI78587.1	MLLLTSHFYLLPFCKRNYKNSNNNHIVGASF	31	0	None	None	(=> ====>)	252	GCA_001014305.1	1314	CP011415.1	878	SpyM6D471_08330	280	+	1672279	1673121	99.643	100	0	6e-64	0
360	Streptococcus pyogenes	D471	AKI78587.1	MILLFVNAFIDFSFLSTTILQKELQK	26	0	None	None	(=> ====>)	286	GCA_001014305.1	1314	CP011415.1	878	SpyM6D471_08330	280	+	1672279	1673121	99.643	100	0	6e-64	0
360	Streptococcus pyogenes	D471	AKI78587.1	MLISVDKKLKNTDNINKMILLFVNAFIDFSFLSTTILQKELQK	43	0	None	None	(=> ====>)	286	GCA_001014305.1	1314	CP011415.1	878	SpyM6D471_08330	280	+	1672279	1673121	99.643	100	0	6e-64	0
360	Streptococcus pyogenes	D471	AKI78587.1	MVVDKNEKSIKALTNKRIILFILSVFLSFLSTEMSIY	37	0	None	None	(<= ====>)	309	GCA_001014305.1	1314	CP011415.1	878	SpyM6D471_08330	280	+	1672279	1673121	99.643	100	0	6e-64	0
360	Streptococcus pyogenes	D471	AKI78587.1	MKPLQSTTQTS	11	0	None	None	(====> <=)	367	GCA_001014305.1	1314	CP011415.1	878	SpyM6D471_08330	280	+	1672279	1673121	99.643	100	0	6e-64	0
360	Streptococcus pyogenes	M28PF1	AKJ93300.1	MWLLLLFL	8	27	AGGAGG	8bp	(<= ====>)	268	GCA_001020185.2	1314	CP011535.2	878	ABO05_08555	280	+	1734006	1734848	99.643	100	0	6e-64	1
360	Streptococcus pyogenes	M28PF1	AKJ93300.1	MVVNGVAISCVVN	13	19	AGTAGG	9bp	(====> =>)	264	GCA_001020185.2	1314	CP011535.2	878	ABO05_08555	280	+	1734006	1734848	99.643	100	0	6e-64	0
360	Streptococcus pyogenes	M28PF1	AKJ93300.1	MTVDKTIASGY	11	13	AGG	8bp	(=> ====>)	106	GCA_001020185.2	1314	CP011535.2	878	ABO05_08555	280	+	1734006	1734848	99.643	100	0	6e-64	0
360	Streptococcus pyogenes	M28PF1	AKJ93300.1	MVRSKS	6	13	GAG	7bp	(====> <=)	417	GCA_001020185.2	1314	CP011535.2	878	ABO05_08555	280	+	1734006	1734848	99.643	100	0	6e-64	0
360	Streptococcus pyogenes	M28PF1	AKJ93300.1	MAIFIMKPLQSTTQTS	16	9	AGAAG	9bp	(====> <=)	367	GCA_001020185.2	1314	CP011535.2	878	ABO05_08555	280	+	1734006	1734848	99.643	100	0	6e-64	0
360	Streptococcus pyogenes	M28PF1	AKJ93300.1	MQSSDNTINEKVLVYNTANGYTINYHNGTPTQK	33	2	GAG	14bp	(====> <=)	242	GCA_001020185.2	1314	CP011535.2	878	ABO05_08555	280	+	1734006	1734848	99.643	100	0	6e-64	0
360	Streptococcus pyogenes	M28PF1	AKJ93300.1	MRNVFLTSTRKA	12	1	AGG	3bp	(=> ====>)	5	GCA_001020185.2	1314	CP011535.2	878	ABO05_08555	280	+	1734006	1734848	99.643	100	0	6e-64	0
360	Streptococcus pyogenes	M28PF1	AKJ93300.1	MSSLPS	6	0	None	None	(<= ====>)	0	GCA_001020185.2	1314	CP011535.2	878	ABO05_08555	280	+	1734006	1734848	99.643	100	0	6e-64	0
360	Streptococcus pyogenes	M28PF1	AKJ93300.1	MSKIRYACT	9	0	None	None	(<= ====>)	20	GCA_001020185.2	1314	CP011535.2	878	ABO05_08555	280	+	1734006	1734848	99.643	100	0	6e-64	0
360	Streptococcus pyogenes	M28PF1	AKJ93300.1	MYLIRNKLNVSDDSRL	16	0	None	None	(<= ====>)	40	GCA_001020185.2	1314	CP011535.2	878	ABO05_08555	280	+	1734006	1734848	99.643	100	0	6e-64	0
360	Streptococcus pyogenes	M28PF1	AKJ93300.1	MFRMIVAYDRCIRSIARCDSFINCHMLNLSNLIDVKNTLRVYLIRNKIMG	50	0	None	None	(<= ====>)	65	GCA_001020185.2	1314	CP011535.2	878	ABO05_08555	280	+	1734006	1734848	99.643	100	0	6e-64	0
360	Streptococcus pyogenes	M28PF1	AKJ93300.1	MIAVIAFYDLSKSKKQIEKIALELLR	26	0	None	None	(====> <=)	71	GCA_001020185.2	1314	CP011535.2	878	ABO05_08555	280	+	1734006	1734848	99.643	100	0	6e-64	0
360	Streptococcus pyogenes	M28PF1	AKJ93300.1	MIVAYDRCIRSIARCDSFINCHMLNLSNLIDVKNTLRVYLIRNKIMG	47	0	None	None	(<= ====>)	74	GCA_001020185.2	1314	CP011535.2	878	ABO05_08555	280	+	1734006	1734848	99.643	100	0	6e-64	0
360	Streptococcus pyogenes	M28PF1	AKJ93300.1	MICQKVKSKLKKSPWSC	17	0	None	None	(====> <=)	76	GCA_001020185.2	1314	CP011535.2	878	ABO05_08555	280	+	1734006	1734848	99.643	100	0	6e-64	0
360	Streptococcus pyogenes	M28PF1	AKJ93300.1	MTIESKNTRKSNDCRHCFL	19	0	None	None	(====> <=)	126	GCA_001020185.2	1314	CP011535.2	878	ABO05_08555	280	+	1734006	1734848	99.643	100	0	6e-64	0
360	Streptococcus pyogenes	M28PF1	AKJ93300.1	MTAIIAFSSIFTFYSHCFF	19	0	None	None	(====> =>)	136	GCA_001020185.2	1314	CP011535.2	878	ABO05_08555	280	+	1734006	1734848	99.643	100	0	6e-64	0
360	Streptococcus pyogenes	M28PF1	AKJ93300.1	MLNLSNLIDVKNTLRVYLIRNKIMG	25	0	None	None	(<= ====>)	140	GCA_001020185.2	1314	CP011535.2	878	ABO05_08555	280	+	1734006	1734848	99.643	100	0	6e-64	0
360	Streptococcus pyogenes	M28PF1	AKJ93300.1	MLKIRYVCT	9	0	None	None	(<= ====>)	165	GCA_001020185.2	1314	CP011535.2	878	ABO05_08555	280	+	1734006	1734848	99.643	100	0	6e-64	0
360	Streptococcus pyogenes	M28PF1	AKJ93300.1	MATPLTTITVHLLKNNTKRLDLCSLGLAFYIKKSNDYRK	39	0	None	None	(====> <=)	169	GCA_001020185.2	1314	CP011535.2	878	ABO05_08555	280	+	1734006	1734848	99.643	100	0	6e-64	0
360	Streptococcus pyogenes	M28PF1	AKJ93300.1	MLLLTSHFYLLPFCKRNYKNSNNNHIVGASF	31	0	None	None	(=> ====>)	251	GCA_001020185.2	1314	CP011535.2	878	ABO05_08555	280	+	1734006	1734848	99.643	100	0	6e-64	0
360	Streptococcus pyogenes	M28PF1	AKJ93300.1	MILLFVNAFIDFSFLSTTILQKELQK	26	0	None	None	(=> ====>)	285	GCA_001020185.2	1314	CP011535.2	878	ABO05_08555	280	+	1734006	1734848	99.643	100	0	6e-64	0
360	Streptococcus pyogenes	M28PF1	AKJ93300.1	MLISVDKKLKNTDNINKMILLFVNAFIDFSFLSTTILQKELQK	43	0	None	None	(=> ====>)	285	GCA_001020185.2	1314	CP011535.2	878	ABO05_08555	280	+	1734006	1734848	99.643	100	0	6e-64	0
360	Streptococcus pyogenes	M28PF1	AKJ93300.1	MVVDKNEKSIKALTNKRIILFILSVFLSFLSTEMSIY	37	0	None	None	(<= ====>)	308	GCA_001020185.2	1314	CP011535.2	878	ABO05_08555	280	+	1734006	1734848	99.643	100	0	6e-64	0
360	Streptococcus pyogenes	M28PF1	AKJ93300.1	MVLSEDCIDTTTALGINSSAL	21	0	None	None	(====> =>)	319	GCA_001020185.2	1314	CP011535.2	878	ABO05_08555	280	+	1734006	1734848	99.643	100	0	6e-64	0
360	Streptococcus pyogenes	M28PF1	AKJ93300.1	MKPLQSTTQTS	11	0	None	None	(====> <=)	367	GCA_001020185.2	1314	CP011535.2	878	ABO05_08555	280	+	1734006	1734848	99.643	100	0	6e-64	0
360	Streptococcus pyogenes	5448	AKK71125.1	MWLLLLFL	8	27	AGGAGG	8bp	(<= ====>)	268	GCA_001021955.1	1314	CP008776.1	878	SP5448_08815	280	+	1691371	1692213	99.643	100	0	6e-64	1
360	Streptococcus pyogenes	5448	AKK71125.1	MVVNGVAISCVVN	13	19	AGTAGG	9bp	(====> =>)	264	GCA_001021955.1	1314	CP008776.1	878	SP5448_08815	280	+	1691371	1692213	99.643	100	0	6e-64	0
360	Streptococcus pyogenes	5448	AKK71125.1	MTVDKTIASGY	11	13	AGG	8bp	(=> ====>)	106	GCA_001021955.1	1314	CP008776.1	878	SP5448_08815	280	+	1691371	1692213	99.643	100	0	6e-64	0
360	Streptococcus pyogenes	5448	AKK71125.1	MVRSKS	6	13	GAG	7bp	(====> <=)	417	GCA_001021955.1	1314	CP008776.1	878	SP5448_08815	280	+	1691371	1692213	99.643	100	0	6e-64	0
360	Streptococcus pyogenes	5448	AKK71125.1	MAIFIMKLLQSITQTS	16	9	AGAAG	9bp	(====> <=)	367	GCA_001021955.1	1314	CP008776.1	878	SP5448_08815	280	+	1691371	1692213	99.643	100	0	6e-64	0
360	Streptococcus pyogenes	5448	AKK71125.1	MQSSDNTINEKVLVYNTANGYTINYHNGTPTQK	33	2	GAG	14bp	(====> <=)	242	GCA_001021955.1	1314	CP008776.1	878	SP5448_08815	280	+	1691371	1692213	99.643	100	0	6e-64	0
360	Streptococcus pyogenes	5448	AKK71125.1	MRNVFLTSTRKA	12	1	AGG	3bp	(=> ====>)	5	GCA_001021955.1	1314	CP008776.1	878	SP5448_08815	280	+	1691371	1692213	99.643	100	0	6e-64	0
360	Streptococcus pyogenes	5448	AKK71125.1	MSSLPS	6	0	None	None	(<= ====>)	0	GCA_001021955.1	1314	CP008776.1	878	SP5448_08815	280	+	1691371	1692213	99.643	100	0	6e-64	0
360	Streptococcus pyogenes	5448	AKK71125.1	MSKIRYACT	9	0	None	None	(<= ====>)	20	GCA_001021955.1	1314	CP008776.1	878	SP5448_08815	280	+	1691371	1692213	99.643	100	0	6e-64	0
360	Streptococcus pyogenes	5448	AKK71125.1	MYLIRNKLNVSDDSRL	16	0	None	None	(<= ====>)	40	GCA_001021955.1	1314	CP008776.1	878	SP5448_08815	280	+	1691371	1692213	99.643	100	0	6e-64	0
360	Streptococcus pyogenes	5448	AKK71125.1	MFRMIVAYDRCIRSIARCDSFINCHMLNLSNLIDVKNTLRVYLIRNKIMG	50	0	None	None	(<= ====>)	65	GCA_001021955.1	1314	CP008776.1	878	SP5448_08815	280	+	1691371	1692213	99.643	100	0	6e-64	0
360	Streptococcus pyogenes	5448	AKK71125.1	MIVVIAFYDLSKSKKQIEKIALELLR	26	0	None	None	(====> <=)	71	GCA_001021955.1	1314	CP008776.1	878	SP5448_08815	280	+	1691371	1692213	99.643	100	0	6e-64	0
360	Streptococcus pyogenes	5448	AKK71125.1	MIVAYDRCIRSIARCDSFINCHMLNLSNLIDVKNTLRVYLIRNKIMG	47	0	None	None	(<= ====>)	74	GCA_001021955.1	1314	CP008776.1	878	SP5448_08815	280	+	1691371	1692213	99.643	100	0	6e-64	0
360	Streptococcus pyogenes	5448	AKK71125.1	MICQKVKSKLKKSPWSC	17	0	None	None	(====> <=)	76	GCA_001021955.1	1314	CP008776.1	878	SP5448_08815	280	+	1691371	1692213	99.643	100	0	6e-64	0
360	Streptococcus pyogenes	5448	AKK71125.1	MTIESKNTRKSNDCRHCFL	19	0	None	None	(====> <=)	126	GCA_001021955.1	1314	CP008776.1	878	SP5448_08815	280	+	1691371	1692213	99.643	100	0	6e-64	0
360	Streptococcus pyogenes	5448	AKK71125.1	MTTIIAFSSIFTFYSHCFF	19	0	None	None	(====> =>)	136	GCA_001021955.1	1314	CP008776.1	878	SP5448_08815	280	+	1691371	1692213	99.643	100	0	6e-64	0
360	Streptococcus pyogenes	5448	AKK71125.1	MLNLSNLIDVKNTLRVYLIRNKIMG	25	0	None	None	(<= ====>)	140	GCA_001021955.1	1314	CP008776.1	878	SP5448_08815	280	+	1691371	1692213	99.643	100	0	6e-64	0
360	Streptococcus pyogenes	5448	AKK71125.1	MLKIRYVCT	9	0	None	None	(<= ====>)	165	GCA_001021955.1	1314	CP008776.1	878	SP5448_08815	280	+	1691371	1692213	99.643	100	0	6e-64	0
360	Streptococcus pyogenes	5448	AKK71125.1	MATPLTTITVHLLRNNTKRLDLCSLGLAFYIKKSNDYRK	39	0	None	None	(====> <=)	169	GCA_001021955.1	1314	CP008776.1	878	SP5448_08815	280	+	1691371	1692213	99.643	100	0	6e-64	0
360	Streptococcus pyogenes	5448	AKK71125.1	MLLLTSHFYLLPFCKRNYKNSNNNHIVGASF	31	0	None	None	(=> ====>)	251	GCA_001021955.1	1314	CP008776.1	878	SP5448_08815	280	+	1691371	1692213	99.643	100	0	6e-64	0
360	Streptococcus pyogenes	5448	AKK71125.1	MILLFVNAFIDFSFLSTTILQKELQK	26	0	None	None	(=> ====>)	285	GCA_001021955.1	1314	CP008776.1	878	SP5448_08815	280	+	1691371	1692213	99.643	100	0	6e-64	0
360	Streptococcus pyogenes	5448	AKK71125.1	MLISVDKKLKNTDNINKMILLFVNAFIDFSFLSTTILQKELQK	43	0	None	None	(=> ====>)	285	GCA_001021955.1	1314	CP008776.1	878	SP5448_08815	280	+	1691371	1692213	99.643	100	0	6e-64	0
360	Streptococcus pyogenes	5448	AKK71125.1	MVVDKNEKSIKALTNKRIILFILSVFLSFLSTEMSIY	37	0	None	None	(<= ====>)	308	GCA_001021955.1	1314	CP008776.1	878	SP5448_08815	280	+	1691371	1692213	99.643	100	0	6e-64	0
360	Streptococcus pyogenes	5448	AKK71125.1	MVLSEDCIDTTTALGINSSAL	21	0	None	None	(====> =>)	319	GCA_001021955.1	1314	CP008776.1	878	SP5448_08815	280	+	1691371	1692213	99.643	100	0	6e-64	0
360	Streptococcus pyogenes	5448	AKK71125.1	MKLLQSITQTS	11	0	None	None	(====> <=)	367	GCA_001021955.1	1314	CP008776.1	878	SP5448_08815	280	+	1691371	1692213	99.643	100	0	6e-64	0
360	Streptococcus pyogenes	STAB10015	AKL63896.1	MWLLLLFL	8	27	AGGAGG	8bp	(<= ====>)	268	GCA_001023495.1	1314	CP011068.1	878	VU19_08780	280	+	1787875	1788717	99.643	100	0	6e-64	1
360	Streptococcus pyogenes	STAB10015	AKL63896.1	MVVNGVAISCVVN	13	19	AGTAGG	9bp	(====> =>)	264	GCA_001023495.1	1314	CP011068.1	878	VU19_08780	280	+	1787875	1788717	99.643	100	0	6e-64	0
360	Streptococcus pyogenes	STAB10015	AKL63896.1	MTVDKTIASGY	11	13	AGG	8bp	(=> ====>)	106	GCA_001023495.1	1314	CP011068.1	878	VU19_08780	280	+	1787875	1788717	99.643	100	0	6e-64	0
360	Streptococcus pyogenes	STAB10015	AKL63896.1	MVRSKS	6	13	GAG	7bp	(====> <=)	417	GCA_001023495.1	1314	CP011068.1	878	VU19_08780	280	+	1787875	1788717	99.643	100	0	6e-64	0
360	Streptococcus pyogenes	STAB10015	AKL63896.1	MAIFIMKPLQSTTQTS	16	9	AGAAG	9bp	(====> <=)	367	GCA_001023495.1	1314	CP011068.1	878	VU19_08780	280	+	1787875	1788717	99.643	100	0	6e-64	0
360	Streptococcus pyogenes	STAB10015	AKL63896.1	MQSSDNTINEKVLVYNTANGYTINYHNGTPTQK	33	2	GAG	14bp	(====> <=)	242	GCA_001023495.1	1314	CP011068.1	878	VU19_08780	280	+	1787875	1788717	99.643	100	0	6e-64	0
360	Streptococcus pyogenes	STAB10015	AKL63896.1	MRNVFLTSTRKA	12	1	AGG	3bp	(=> ====>)	5	GCA_001023495.1	1314	CP011068.1	878	VU19_08780	280	+	1787875	1788717	99.643	100	0	6e-64	0
360	Streptococcus pyogenes	STAB10015	AKL63896.1	MSSLPS	6	0	None	None	(<= ====>)	0	GCA_001023495.1	1314	CP011068.1	878	VU19_08780	280	+	1787875	1788717	99.643	100	0	6e-64	0
360	Streptococcus pyogenes	STAB10015	AKL63896.1	MSKIRYACT	9	0	None	None	(<= ====>)	20	GCA_001023495.1	1314	CP011068.1	878	VU19_08780	280	+	1787875	1788717	99.643	100	0	6e-64	0
360	Streptococcus pyogenes	STAB10015	AKL63896.1	MYLIRNKLNVSDDSRL	16	0	None	None	(<= ====>)	40	GCA_001023495.1	1314	CP011068.1	878	VU19_08780	280	+	1787875	1788717	99.643	100	0	6e-64	0
360	Streptococcus pyogenes	STAB10015	AKL63896.1	MFRMIVAYDRCIRSIARCDSFINCHMLNLSNLIDVKNTLRVYLIRNKIMG	50	0	None	None	(<= ====>)	65	GCA_001023495.1	1314	CP011068.1	878	VU19_08780	280	+	1787875	1788717	99.643	100	0	6e-64	0
360	Streptococcus pyogenes	STAB10015	AKL63896.1	MIAVIAFYDLSKSKKQIEKIALELLR	26	0	None	None	(====> <=)	71	GCA_001023495.1	1314	CP011068.1	878	VU19_08780	280	+	1787875	1788717	99.643	100	0	6e-64	0
360	Streptococcus pyogenes	STAB10015	AKL63896.1	MIVAYDRCIRSIARCDSFINCHMLNLSNLIDVKNTLRVYLIRNKIMG	47	0	None	None	(<= ====>)	74	GCA_001023495.1	1314	CP011068.1	878	VU19_08780	280	+	1787875	1788717	99.643	100	0	6e-64	0
360	Streptococcus pyogenes	STAB10015	AKL63896.1	MICQKVKSKLKKSPWSC	17	0	None	None	(====> <=)	76	GCA_001023495.1	1314	CP011068.1	878	VU19_08780	280	+	1787875	1788717	99.643	100	0	6e-64	0
360	Streptococcus pyogenes	STAB10015	AKL63896.1	MTIESKNTRKSNDCRHCFL	19	0	None	None	(====> <=)	126	GCA_001023495.1	1314	CP011068.1	878	VU19_08780	280	+	1787875	1788717	99.643	100	0	6e-64	0
360	Streptococcus pyogenes	STAB10015	AKL63896.1	MTAIIAFSSIFTFYSHCFF	19	0	None	None	(====> =>)	136	GCA_001023495.1	1314	CP011068.1	878	VU19_08780	280	+	1787875	1788717	99.643	100	0	6e-64	0
360	Streptococcus pyogenes	STAB10015	AKL63896.1	MLNLSNLIDVKNTLRVYLIRNKIMG	25	0	None	None	(<= ====>)	140	GCA_001023495.1	1314	CP011068.1	878	VU19_08780	280	+	1787875	1788717	99.643	100	0	6e-64	0
360	Streptococcus pyogenes	STAB10015	AKL63896.1	MLKIRYVCT	9	0	None	None	(<= ====>)	165	GCA_001023495.1	1314	CP011068.1	878	VU19_08780	280	+	1787875	1788717	99.643	100	0	6e-64	0
360	Streptococcus pyogenes	STAB10015	AKL63896.1	MATPLTTITVHLLKNNTKRLDLCSLGLAFYIKKSNDYRK	39	0	None	None	(====> <=)	169	GCA_001023495.1	1314	CP011068.1	878	VU19_08780	280	+	1787875	1788717	99.643	100	0	6e-64	0
360	Streptococcus pyogenes	STAB10015	AKL63896.1	MLLLTSHFYLLPFCKRNYKNSNNNHIVGASF	31	0	None	None	(=> ====>)	251	GCA_001023495.1	1314	CP011068.1	878	VU19_08780	280	+	1787875	1788717	99.643	100	0	6e-64	0
360	Streptococcus pyogenes	STAB10015	AKL63896.1	MILLFVNAFIDFSFLSTTILQKELQK	26	0	None	None	(=> ====>)	285	GCA_001023495.1	1314	CP011068.1	878	VU19_08780	280	+	1787875	1788717	99.643	100	0	6e-64	0
360	Streptococcus pyogenes	STAB10015	AKL63896.1	MLISVDKKLKNTDNINKMILLFVNAFIDFSFLSTTILQKELQK	43	0	None	None	(=> ====>)	285	GCA_001023495.1	1314	CP011068.1	878	VU19_08780	280	+	1787875	1788717	99.643	100	0	6e-64	0
360	Streptococcus pyogenes	STAB10015	AKL63896.1	MVVDKNEKSIKALTNKRIILFILSVFLSFLSTEMSIY	37	0	None	None	(<= ====>)	308	GCA_001023495.1	1314	CP011068.1	878	VU19_08780	280	+	1787875	1788717	99.643	100	0	6e-64	0
360	Streptococcus pyogenes	STAB10015	AKL63896.1	MVLSEDCIDTTTALGINSSAL	21	0	None	None	(====> =>)	319	GCA_001023495.1	1314	CP011068.1	878	VU19_08780	280	+	1787875	1788717	99.643	100	0	6e-64	0
360	Streptococcus pyogenes	STAB10015	AKL63896.1	MKPLQSTTQTS	11	0	None	None	(====> <=)	367	GCA_001023495.1	1314	CP011068.1	878	VU19_08780	280	+	1787875	1788717	99.643	100	0	6e-64	0
360	Streptococcus pyogenes	HKU488	AKP82630.1	MWLLLLFL	8	27	AGGAGG	8bp	(<= ====>)	268	GCA_001051095.1	1314	CP012045.1	878	HKU488_01720	280	+	1805271	1806113	99.643	100	0	6e-64	1
360	Streptococcus pyogenes	HKU488	AKP82630.1	MVVNGVAISCVVN	13	19	AGTAGG	9bp	(====> =>)	264	GCA_001051095.1	1314	CP012045.1	878	HKU488_01720	280	+	1805271	1806113	99.643	100	0	6e-64	0
360	Streptococcus pyogenes	HKU488	AKP82630.1	MTVDKTIASGY	11	13	AGG	8bp	(=> ====>)	106	GCA_001051095.1	1314	CP012045.1	878	HKU488_01720	280	+	1805271	1806113	99.643	100	0	6e-64	0
360	Streptococcus pyogenes	HKU488	AKP82630.1	MVRSKS	6	13	GAG	7bp	(====> <=)	417	GCA_001051095.1	1314	CP012045.1	878	HKU488_01720	280	+	1805271	1806113	99.643	100	0	6e-64	0
360	Streptococcus pyogenes	HKU488	AKP82630.1	MAIFIMKLLQSITQTS	16	9	AGAAG	9bp	(====> <=)	367	GCA_001051095.1	1314	CP012045.1	878	HKU488_01720	280	+	1805271	1806113	99.643	100	0	6e-64	0
360	Streptococcus pyogenes	HKU488	AKP82630.1	MQSSDNTINEKVLVYNTANGYTINYHNGTPTQK	33	2	GAG	14bp	(====> <=)	242	GCA_001051095.1	1314	CP012045.1	878	HKU488_01720	280	+	1805271	1806113	99.643	100	0	6e-64	0
360	Streptococcus pyogenes	HKU488	AKP82630.1	MRNVFLTSTRKA	12	1	AGG	3bp	(=> ====>)	5	GCA_001051095.1	1314	CP012045.1	878	HKU488_01720	280	+	1805271	1806113	99.643	100	0	6e-64	0
360	Streptococcus pyogenes	HKU488	AKP82630.1	MSSLPS	6	0	None	None	(<= ====>)	0	GCA_001051095.1	1314	CP012045.1	878	HKU488_01720	280	+	1805271	1806113	99.643	100	0	6e-64	0
360	Streptococcus pyogenes	HKU488	AKP82630.1	MSKIRYACT	9	0	None	None	(<= ====>)	20	GCA_001051095.1	1314	CP012045.1	878	HKU488_01720	280	+	1805271	1806113	99.643	100	0	6e-64	0
360	Streptococcus pyogenes	HKU488	AKP82630.1	MYLIRNKLNVSDDSRL	16	0	None	None	(<= ====>)	40	GCA_001051095.1	1314	CP012045.1	878	HKU488_01720	280	+	1805271	1806113	99.643	100	0	6e-64	0
360	Streptococcus pyogenes	HKU488	AKP82630.1	MFRMIVAYDRCIRSIARCDSFINCHMLNLSNLIDVKNTLRVYLIRNKIMG	50	0	None	None	(<= ====>)	65	GCA_001051095.1	1314	CP012045.1	878	HKU488_01720	280	+	1805271	1806113	99.643	100	0	6e-64	0
360	Streptococcus pyogenes	HKU488	AKP82630.1	MIVVIAFYDLSKSKKQIEKIALELLR	26	0	None	None	(====> <=)	71	GCA_001051095.1	1314	CP012045.1	878	HKU488_01720	280	+	1805271	1806113	99.643	100	0	6e-64	0
360	Streptococcus pyogenes	HKU488	AKP82630.1	MIVAYDRCIRSIARCDSFINCHMLNLSNLIDVKNTLRVYLIRNKIMG	47	0	None	None	(<= ====>)	74	GCA_001051095.1	1314	CP012045.1	878	HKU488_01720	280	+	1805271	1806113	99.643	100	0	6e-64	0
360	Streptococcus pyogenes	HKU488	AKP82630.1	MICQKVKSKLKKSPWSC	17	0	None	None	(====> <=)	76	GCA_001051095.1	1314	CP012045.1	878	HKU488_01720	280	+	1805271	1806113	99.643	100	0	6e-64	0
360	Streptococcus pyogenes	HKU488	AKP82630.1	MTIESKNTRKSNDCRHCFL	19	0	None	None	(====> <=)	126	GCA_001051095.1	1314	CP012045.1	878	HKU488_01720	280	+	1805271	1806113	99.643	100	0	6e-64	0
360	Streptococcus pyogenes	HKU488	AKP82630.1	MTTIIAFSSIFTFYSHCFF	19	0	None	None	(====> =>)	136	GCA_001051095.1	1314	CP012045.1	878	HKU488_01720	280	+	1805271	1806113	99.643	100	0	6e-64	0
360	Streptococcus pyogenes	HKU488	AKP82630.1	MLNLSNLIDVKNTLRVYLIRNKIMG	25	0	None	None	(<= ====>)	140	GCA_001051095.1	1314	CP012045.1	878	HKU488_01720	280	+	1805271	1806113	99.643	100	0	6e-64	0
360	Streptococcus pyogenes	HKU488	AKP82630.1	MLKIRYVCT	9	0	None	None	(<= ====>)	165	GCA_001051095.1	1314	CP012045.1	878	HKU488_01720	280	+	1805271	1806113	99.643	100	0	6e-64	0
360	Streptococcus pyogenes	HKU488	AKP82630.1	MATPLTTITVHLLRNNTKRLDLCSLGLAFYIKKSNDYRK	39	0	None	None	(====> <=)	169	GCA_001051095.1	1314	CP012045.1	878	HKU488_01720	280	+	1805271	1806113	99.643	100	0	6e-64	0
360	Streptococcus pyogenes	HKU488	AKP82630.1	MLLLTSHFYLLPFCKRNYKNSNNNHIVGASF	31	0	None	None	(=> ====>)	251	GCA_001051095.1	1314	CP012045.1	878	HKU488_01720	280	+	1805271	1806113	99.643	100	0	6e-64	0
360	Streptococcus pyogenes	HKU488	AKP82630.1	MILLFVNAFIDFSFLSTTILQKELQK	26	0	None	None	(=> ====>)	285	GCA_001051095.1	1314	CP012045.1	878	HKU488_01720	280	+	1805271	1806113	99.643	100	0	6e-64	0
360	Streptococcus pyogenes	HKU488	AKP82630.1	MLISVDKKLKNTDNINKMILLFVNAFIDFSFLSTTILQKELQK	43	0	None	None	(=> ====>)	285	GCA_001051095.1	1314	CP012045.1	878	HKU488_01720	280	+	1805271	1806113	99.643	100	0	6e-64	0
360	Streptococcus pyogenes	HKU488	AKP82630.1	MVVDKNEKSIKALTNKRIILFILSVFLSFLSTEMSIY	37	0	None	None	(<= ====>)	308	GCA_001051095.1	1314	CP012045.1	878	HKU488_01720	280	+	1805271	1806113	99.643	100	0	6e-64	0
360	Streptococcus pyogenes	HKU488	AKP82630.1	MVLSEDCIDTTTALGINSSAL	21	0	None	None	(====> =>)	319	GCA_001051095.1	1314	CP012045.1	878	HKU488_01720	280	+	1805271	1806113	99.643	100	0	6e-64	0
360	Streptococcus pyogenes	HKU488	AKP82630.1	MKLLQSITQTS	11	0	None	None	(====> <=)	367	GCA_001051095.1	1314	CP012045.1	878	HKU488_01720	280	+	1805271	1806113	99.643	100	0	6e-64	0
360	Streptococcus pyogenes	NGAS322	AKZ51227.1	MWLLLLFL	8	27	AGGAGG	8bp	(<= ====>)	268	GCA_001267805.1	1314	CP010449.1	878	SD89_09050	280	+	1812238	1813080	99.643	100	0	6e-64	1
360	Streptococcus pyogenes	NGAS322	AKZ51227.1	MVVNGVAISCVVN	13	19	AGTAGG	9bp	(====> =>)	266	GCA_001267805.1	1314	CP010449.1	878	SD89_09050	280	+	1812238	1813080	99.643	100	0	6e-64	0
360	Streptococcus pyogenes	NGAS322	AKZ51227.1	MTVDKTIASGY	11	13	AGG	8bp	(=> ====>)	106	GCA_001267805.1	1314	CP010449.1	878	SD89_09050	280	+	1812238	1813080	99.643	100	0	6e-64	0
360	Streptococcus pyogenes	NGAS322	AKZ51227.1	MVRSKS	6	13	GAG	7bp	(====> <=)	419	GCA_001267805.1	1314	CP010449.1	878	SD89_09050	280	+	1812238	1813080	99.643	100	0	6e-64	0
360	Streptococcus pyogenes	NGAS322	AKZ51227.1	MAIFIMKLLQSITQTS	16	9	AGAAG	9bp	(====> <=)	369	GCA_001267805.1	1314	CP010449.1	878	SD89_09050	280	+	1812238	1813080	99.643	100	0	6e-64	0
360	Streptococcus pyogenes	NGAS322	AKZ51227.1	MQSSDNTINEKVLVYNTANGYTINYHNGTPTQK	33	2	GAG	14bp	(====> <=)	244	GCA_001267805.1	1314	CP010449.1	878	SD89_09050	280	+	1812238	1813080	99.643	100	0	6e-64	0
360	Streptococcus pyogenes	NGAS322	AKZ51227.1	MRNVFLTSTRKA	12	1	AGG	3bp	(=> ====>)	5	GCA_001267805.1	1314	CP010449.1	878	SD89_09050	280	+	1812238	1813080	99.643	100	0	6e-64	0
360	Streptococcus pyogenes	NGAS322	AKZ51227.1	MSSLPS	6	0	None	None	(<= ====>)	0	GCA_001267805.1	1314	CP010449.1	878	SD89_09050	280	+	1812238	1813080	99.643	100	0	6e-64	0
360	Streptococcus pyogenes	NGAS322	AKZ51227.1	MSKIRYACT	9	0	None	None	(<= ====>)	20	GCA_001267805.1	1314	CP010449.1	878	SD89_09050	280	+	1812238	1813080	99.643	100	0	6e-64	0
360	Streptococcus pyogenes	NGAS322	AKZ51227.1	MYLIRNKLNVSDDSRL	16	0	None	None	(<= ====>)	40	GCA_001267805.1	1314	CP010449.1	878	SD89_09050	280	+	1812238	1813080	99.643	100	0	6e-64	0
360	Streptococcus pyogenes	NGAS322	AKZ51227.1	MFRMIVAYDRCIRSIARCDSFINCHMLNLSNLIDVKNTLRVYLIRNKIMG	50	0	None	None	(<= ====>)	65	GCA_001267805.1	1314	CP010449.1	878	SD89_09050	280	+	1812238	1813080	99.643	100	0	6e-64	0
360	Streptococcus pyogenes	NGAS322	AKZ51227.1	MIAVIAFYDLSKSKKQIEKIALELLR	26	0	None	None	(====> <=)	71	GCA_001267805.1	1314	CP010449.1	878	SD89_09050	280	+	1812238	1813080	99.643	100	0	6e-64	0
360	Streptococcus pyogenes	NGAS322	AKZ51227.1	MIVAYDRCIRSIARCDSFINCHMLNLSNLIDVKNTLRVYLIRNKIMG	47	0	None	None	(<= ====>)	74	GCA_001267805.1	1314	CP010449.1	878	SD89_09050	280	+	1812238	1813080	99.643	100	0	6e-64	0
360	Streptococcus pyogenes	NGAS322	AKZ51227.1	MICQKVKSKLKKSPWSC	17	0	None	None	(====> <=)	76	GCA_001267805.1	1314	CP010449.1	878	SD89_09050	280	+	1812238	1813080	99.643	100	0	6e-64	0
360	Streptococcus pyogenes	NGAS322	AKZ51227.1	MATPLTTITVHLLKNNTKRLDLCSLGLAFYILKKTTTIESKNTRKSNDCRHCFL	54	0	None	None	(====> <=)	126	GCA_001267805.1	1314	CP010449.1	878	SD89_09050	280	+	1812238	1813080	99.643	100	0	6e-64	0
360	Streptococcus pyogenes	NGAS322	AKZ51227.1	MTAIIAFSSIFTFYSRCFF	19	0	None	None	(====> =>)	136	GCA_001267805.1	1314	CP010449.1	878	SD89_09050	280	+	1812238	1813080	99.643	100	0	6e-64	0
360	Streptococcus pyogenes	NGAS322	AKZ51227.1	MLNLSNLIDVKNTLRVYLIRNKIMG	25	0	None	None	(<= ====>)	140	GCA_001267805.1	1314	CP010449.1	878	SD89_09050	280	+	1812238	1813080	99.643	100	0	6e-64	0
360	Streptococcus pyogenes	NGAS322	AKZ51227.1	MLKIRYVCT	9	0	None	None	(<= ====>)	165	GCA_001267805.1	1314	CP010449.1	878	SD89_09050	280	+	1812238	1813080	99.643	100	0	6e-64	0
360	Streptococcus pyogenes	NGAS322	AKZ51227.1	MLLLTSHFYLLPFCKRNYKNSNNNHIVGASF	31	0	None	None	(=> ====>)	251	GCA_001267805.1	1314	CP010449.1	878	SD89_09050	280	+	1812238	1813080	99.643	100	0	6e-64	0
360	Streptococcus pyogenes	NGAS322	AKZ51227.1	MILLFVNAFIDFSFLSTTILQKELQK	26	0	None	None	(=> ====>)	285	GCA_001267805.1	1314	CP010449.1	878	SD89_09050	280	+	1812238	1813080	99.643	100	0	6e-64	0
360	Streptococcus pyogenes	NGAS322	AKZ51227.1	MLISVDKKLKNTDNINKMILLFVNAFIDFSFLSTTILQKELQK	43	0	None	None	(=> ====>)	285	GCA_001267805.1	1314	CP010449.1	878	SD89_09050	280	+	1812238	1813080	99.643	100	0	6e-64	0
360	Streptococcus pyogenes	NGAS322	AKZ51227.1	MVVDKNEKSIKALTNKRIILFILSVFLSFLSTEMSIY	37	0	None	None	(<= ====>)	308	GCA_001267805.1	1314	CP010449.1	878	SD89_09050	280	+	1812238	1813080	99.643	100	0	6e-64	0
360	Streptococcus pyogenes	NGAS322	AKZ51227.1	MVLSEDCIDTTTALGINSSAL	21	0	None	None	(====> =>)	321	GCA_001267805.1	1314	CP010449.1	878	SD89_09050	280	+	1812238	1813080	99.643	100	0	6e-64	0
360	Streptococcus pyogenes	NGAS322	AKZ51227.1	MKLLQSITQTS	11	0	None	None	(====> <=)	369	GCA_001267805.1	1314	CP010449.1	878	SD89_09050	280	+	1812238	1813080	99.643	100	0	6e-64	0
360	Streptococcus pyogenes	NGAS638	AKZ52870.1	MWLLLLFL	8	27	AGGAGG	8bp	(<= ====>)	268	GCA_001267845.1	1314	CP010450.1	878	SD90_08105	280	+	1641104	1641946	99.643	100	0	6e-64	1
360	Streptococcus pyogenes	NGAS638	AKZ52870.1	MVVNGVAISCVVN	13	19	AGTAGG	9bp	(====> =>)	263	GCA_001267845.1	1314	CP010450.1	878	SD90_08105	280	+	1641104	1641946	99.643	100	0	6e-64	0
360	Streptococcus pyogenes	NGAS638	AKZ52870.1	MTVDKTIASGY	11	13	AGG	8bp	(=> ====>)	106	GCA_001267845.1	1314	CP010450.1	878	SD90_08105	280	+	1641104	1641946	99.643	100	0	6e-64	0
360	Streptococcus pyogenes	NGAS638	AKZ52870.1	MVRSKS	6	13	GAG	7bp	(====> <=)	416	GCA_001267845.1	1314	CP010450.1	878	SD90_08105	280	+	1641104	1641946	99.643	100	0	6e-64	0
360	Streptococcus pyogenes	NGAS638	AKZ52870.1	MAIFIMKPLQSTTQTS	16	9	AGAAG	9bp	(====> <=)	366	GCA_001267845.1	1314	CP010450.1	878	SD90_08105	280	+	1641104	1641946	99.643	100	0	6e-64	0
360	Streptococcus pyogenes	NGAS638	AKZ52870.1	MQSSDNTINEKVLVYNTANGYTINYHNGTPTQK	33	2	GAG	14bp	(====> <=)	241	GCA_001267845.1	1314	CP010450.1	878	SD90_08105	280	+	1641104	1641946	99.643	100	0	6e-64	0
360	Streptococcus pyogenes	NGAS638	AKZ52870.1	MRNVFLTSTRKA	12	1	AGG	3bp	(=> ====>)	5	GCA_001267845.1	1314	CP010450.1	878	SD90_08105	280	+	1641104	1641946	99.643	100	0	6e-64	0
360	Streptococcus pyogenes	NGAS638	AKZ52870.1	MSSLPS	6	0	None	None	(<= ====>)	0	GCA_001267845.1	1314	CP010450.1	878	SD90_08105	280	+	1641104	1641946	99.643	100	0	6e-64	0
360	Streptococcus pyogenes	NGAS638	AKZ52870.1	MSKIRYACT	9	0	None	None	(<= ====>)	20	GCA_001267845.1	1314	CP010450.1	878	SD90_08105	280	+	1641104	1641946	99.643	100	0	6e-64	0
360	Streptococcus pyogenes	NGAS638	AKZ52870.1	MYLIRNKLNVSDDSRL	16	0	None	None	(<= ====>)	40	GCA_001267845.1	1314	CP010450.1	878	SD90_08105	280	+	1641104	1641946	99.643	100	0	6e-64	0
360	Streptococcus pyogenes	NGAS638	AKZ52870.1	MFRMIVAYDRCIRSITRCDSFINCHMLNLSNLIDVKNTLRVYLIRNKIMG	50	0	None	None	(<= ====>)	65	GCA_001267845.1	1314	CP010450.1	878	SD90_08105	280	+	1641104	1641946	99.643	100	0	6e-64	0
360	Streptococcus pyogenes	NGAS638	AKZ52870.1	MIAVIAFYDLSKSKKQIEKIALELLR	26	0	None	None	(====> <=)	71	GCA_001267845.1	1314	CP010450.1	878	SD90_08105	280	+	1641104	1641946	99.643	100	0	6e-64	0
360	Streptococcus pyogenes	NGAS638	AKZ52870.1	MIVAYDRCIRSITRCDSFINCHMLNLSNLIDVKNTLRVYLIRNKIMG	47	0	None	None	(<= ====>)	74	GCA_001267845.1	1314	CP010450.1	878	SD90_08105	280	+	1641104	1641946	99.643	100	0	6e-64	0
360	Streptococcus pyogenes	NGAS638	AKZ52870.1	MICQKVKSKLKKSPWSC	17	0	None	None	(====> <=)	76	GCA_001267845.1	1314	CP010450.1	878	SD90_08105	280	+	1641104	1641946	99.643	100	0	6e-64	0
360	Streptococcus pyogenes	NGAS638	AKZ52870.1	MTIESKNTRKSNDCRHCFL	19	0	None	None	(====> <=)	126	GCA_001267845.1	1314	CP010450.1	878	SD90_08105	280	+	1641104	1641946	99.643	100	0	6e-64	0
360	Streptococcus pyogenes	NGAS638	AKZ52870.1	MATPLTTITVHLLRNNTKRLDLCSLGLAFYIKKAMTIESKNTRKSNDCRHCFL	53	0	None	None	(====> <=)	126	GCA_001267845.1	1314	CP010450.1	878	SD90_08105	280	+	1641104	1641946	99.643	100	0	6e-64	0
360	Streptococcus pyogenes	NGAS638	AKZ52870.1	MTAIIAFSSIFTFYSHCFFDVKS	23	0	None	None	(====> =>)	136	GCA_001267845.1	1314	CP010450.1	878	SD90_08105	280	+	1641104	1641946	99.643	100	0	6e-64	0
360	Streptococcus pyogenes	NGAS638	AKZ52870.1	MLNLSNLIDVKNTLRVYLIRNKIMG	25	0	None	None	(<= ====>)	140	GCA_001267845.1	1314	CP010450.1	878	SD90_08105	280	+	1641104	1641946	99.643	100	0	6e-64	0
360	Streptococcus pyogenes	NGAS638	AKZ52870.1	MLKIRYVCT	9	0	None	None	(<= ====>)	165	GCA_001267845.1	1314	CP010450.1	878	SD90_08105	280	+	1641104	1641946	99.643	100	0	6e-64	0
360	Streptococcus pyogenes	NGAS638	AKZ52870.1	MLLLTSHFYLLPFCKRNYKNSNNNHIVGASF	31	0	None	None	(=> ====>)	251	GCA_001267845.1	1314	CP010450.1	878	SD90_08105	280	+	1641104	1641946	99.643	100	0	6e-64	0
360	Streptococcus pyogenes	NGAS638	AKZ52870.1	MILLFVNAFIDFSFLSTTILQKELQK	26	0	None	None	(=> ====>)	285	GCA_001267845.1	1314	CP010450.1	878	SD90_08105	280	+	1641104	1641946	99.643	100	0	6e-64	0
360	Streptococcus pyogenes	NGAS638	AKZ52870.1	MLISVDKKLKNTDNINKMILLFVNAFIDFSFLSTTILQKELQK	43	0	None	None	(=> ====>)	285	GCA_001267845.1	1314	CP010450.1	878	SD90_08105	280	+	1641104	1641946	99.643	100	0	6e-64	0
360	Streptococcus pyogenes	NGAS638	AKZ52870.1	MVVDKNEKSIKALTNKRIILFILSVFLSFLSTEMSIY	37	0	None	None	(<= ====>)	308	GCA_001267845.1	1314	CP010450.1	878	SD90_08105	280	+	1641104	1641946	99.643	100	0	6e-64	0
360	Streptococcus pyogenes	NGAS638	AKZ52870.1	MVLSEDCIDTTTALGINSSAL	21	0	None	None	(====> =>)	318	GCA_001267845.1	1314	CP010450.1	878	SD90_08105	280	+	1641104	1641946	99.643	100	0	6e-64	0
360	Streptococcus pyogenes	NGAS638	AKZ52870.1	MKPLQSTTQTS	11	0	None	None	(====> <=)	366	GCA_001267845.1	1314	CP010450.1	878	SD90_08105	280	+	1641104	1641946	99.643	100	0	6e-64	0
360	Streptococcus pyogenes	MEW123	AMA71205.1	MWLLLLFL	8	27	AGGAGG	8bp	(<= ====>)	268	GCA_001535565.1	1314	CP014139.1	878	AWM59_08415	280	+	1730092	1730934	99.643	100	0	6e-64	1
360	Streptococcus pyogenes	MEW123	AMA71205.1	MVVNGVAISCVVN	13	19	AGTAGG	9bp	(====> =>)	264	GCA_001535565.1	1314	CP014139.1	878	AWM59_08415	280	+	1730092	1730934	99.643	100	0	6e-64	0
360	Streptococcus pyogenes	MEW123	AMA71205.1	MTVDKTIASGY	11	13	AGG	8bp	(=> ====>)	106	GCA_001535565.1	1314	CP014139.1	878	AWM59_08415	280	+	1730092	1730934	99.643	100	0	6e-64	0
360	Streptococcus pyogenes	MEW123	AMA71205.1	MVRSKS	6	13	GAG	7bp	(====> <=)	417	GCA_001535565.1	1314	CP014139.1	878	AWM59_08415	280	+	1730092	1730934	99.643	100	0	6e-64	0
360	Streptococcus pyogenes	MEW123	AMA71205.1	MAIFIMKPLQSTTQTS	16	9	AGAAG	9bp	(====> <=)	367	GCA_001535565.1	1314	CP014139.1	878	AWM59_08415	280	+	1730092	1730934	99.643	100	0	6e-64	0
360	Streptococcus pyogenes	MEW123	AMA71205.1	MQSSDNTINEKVLVYNTANGYTINYHNGTPTQK	33	2	GAG	14bp	(====> <=)	242	GCA_001535565.1	1314	CP014139.1	878	AWM59_08415	280	+	1730092	1730934	99.643	100	0	6e-64	0
360	Streptococcus pyogenes	MEW123	AMA71205.1	MRNVFLTSTRKA	12	1	AGG	3bp	(=> ====>)	5	GCA_001535565.1	1314	CP014139.1	878	AWM59_08415	280	+	1730092	1730934	99.643	100	0	6e-64	0
360	Streptococcus pyogenes	MEW123	AMA71205.1	MSSLPS	6	0	None	None	(<= ====>)	0	GCA_001535565.1	1314	CP014139.1	878	AWM59_08415	280	+	1730092	1730934	99.643	100	0	6e-64	0
360	Streptococcus pyogenes	MEW123	AMA71205.1	MSKIRYACT	9	0	None	None	(<= ====>)	20	GCA_001535565.1	1314	CP014139.1	878	AWM59_08415	280	+	1730092	1730934	99.643	100	0	6e-64	0
360	Streptococcus pyogenes	MEW123	AMA71205.1	MYLIRNKLNVSDDSRL	16	0	None	None	(<= ====>)	40	GCA_001535565.1	1314	CP014139.1	878	AWM59_08415	280	+	1730092	1730934	99.643	100	0	6e-64	0
360	Streptococcus pyogenes	MEW123	AMA71205.1	MFRMIVAYDRCIRSIARCDSFINCHMLNLSNLIDVKNTLRVYLIRNKIMG	50	0	None	None	(<= ====>)	65	GCA_001535565.1	1314	CP014139.1	878	AWM59_08415	280	+	1730092	1730934	99.643	100	0	6e-64	0
360	Streptococcus pyogenes	MEW123	AMA71205.1	MIAVIAFYDLSKSKKQIEKIALELLR	26	0	None	None	(====> <=)	71	GCA_001535565.1	1314	CP014139.1	878	AWM59_08415	280	+	1730092	1730934	99.643	100	0	6e-64	0
360	Streptococcus pyogenes	MEW123	AMA71205.1	MIVAYDRCIRSIARCDSFINCHMLNLSNLIDVKNTLRVYLIRNKIMG	47	0	None	None	(<= ====>)	74	GCA_001535565.1	1314	CP014139.1	878	AWM59_08415	280	+	1730092	1730934	99.643	100	0	6e-64	0
360	Streptococcus pyogenes	MEW123	AMA71205.1	MICQKVKSKLKKSPWSC	17	0	None	None	(====> <=)	76	GCA_001535565.1	1314	CP014139.1	878	AWM59_08415	280	+	1730092	1730934	99.643	100	0	6e-64	0
360	Streptococcus pyogenes	MEW123	AMA71205.1	MTIESKNTRKSNDCRHCFL	19	0	None	None	(====> <=)	126	GCA_001535565.1	1314	CP014139.1	878	AWM59_08415	280	+	1730092	1730934	99.643	100	0	6e-64	0
360	Streptococcus pyogenes	MEW123	AMA71205.1	MTAIIAFSSIFTFYSHCFF	19	0	None	None	(====> =>)	136	GCA_001535565.1	1314	CP014139.1	878	AWM59_08415	280	+	1730092	1730934	99.643	100	0	6e-64	0
360	Streptococcus pyogenes	MEW123	AMA71205.1	MLNLSNLIDVKNTLRVYLIRNKIMG	25	0	None	None	(<= ====>)	140	GCA_001535565.1	1314	CP014139.1	878	AWM59_08415	280	+	1730092	1730934	99.643	100	0	6e-64	0
360	Streptococcus pyogenes	MEW123	AMA71205.1	MLKIRYVCT	9	0	None	None	(<= ====>)	165	GCA_001535565.1	1314	CP014139.1	878	AWM59_08415	280	+	1730092	1730934	99.643	100	0	6e-64	0
360	Streptococcus pyogenes	MEW123	AMA71205.1	MATPLTTITVHLLKNNTKRLDLCSLGLAFYIKKSNDYRK	39	0	None	None	(====> <=)	169	GCA_001535565.1	1314	CP014139.1	878	AWM59_08415	280	+	1730092	1730934	99.643	100	0	6e-64	0
360	Streptococcus pyogenes	MEW123	AMA71205.1	MLLLTSHFYLLPFCKRNYKNSNNNHIVGASF	31	0	None	None	(=> ====>)	251	GCA_001535565.1	1314	CP014139.1	878	AWM59_08415	280	+	1730092	1730934	99.643	100	0	6e-64	0
360	Streptococcus pyogenes	MEW123	AMA71205.1	MILLFVNAFIDFSFLSTTILQKELQK	26	0	None	None	(=> ====>)	285	GCA_001535565.1	1314	CP014139.1	878	AWM59_08415	280	+	1730092	1730934	99.643	100	0	6e-64	0
360	Streptococcus pyogenes	MEW123	AMA71205.1	MLISVDKKLKNTDNINKMILLFVNAFIDFSFLSTTILQKELQK	43	0	None	None	(=> ====>)	285	GCA_001535565.1	1314	CP014139.1	878	AWM59_08415	280	+	1730092	1730934	99.643	100	0	6e-64	0
360	Streptococcus pyogenes	MEW123	AMA71205.1	MVVDKNEKSIKALTNKRIILFILSVFLSFLSTEMSIY	37	0	None	None	(<= ====>)	308	GCA_001535565.1	1314	CP014139.1	878	AWM59_08415	280	+	1730092	1730934	99.643	100	0	6e-64	0
360	Streptococcus pyogenes	MEW123	AMA71205.1	MVLSEDCIDTTTALGINSSAL	21	0	None	None	(====> =>)	319	GCA_001535565.1	1314	CP014139.1	878	AWM59_08415	280	+	1730092	1730934	99.643	100	0	6e-64	0
360	Streptococcus pyogenes	MEW123	AMA71205.1	MKPLQSTTQTS	11	0	None	None	(====> <=)	367	GCA_001535565.1	1314	CP014139.1	878	AWM59_08415	280	+	1730092	1730934	99.643	100	0	6e-64	0
360	Streptococcus pyogenes	MGAS11027	ANC24614.1	MWLLLLFL	8	27	AGGAGG	8bp	(<= ====>)	413	GCA_001635895.1	1314	CP013838.1	878	MGAS11027_1647	280	+	1647445	1648287	99.643	100	0	6e-64	1
360	Streptococcus pyogenes	MGAS11027	ANC24614.1	MVVNGVAISCVVN	13	19	AGTAGG	9bp	(====> =>)	264	GCA_001635895.1	1314	CP013838.1	878	MGAS11027_1647	280	+	1647445	1648287	99.643	100	0	6e-64	0
360	Streptococcus pyogenes	MGAS11027	ANC24614.1	MTVDKTIASGY	11	13	AGG	8bp	(=> ====>)	106	GCA_001635895.1	1314	CP013838.1	878	MGAS11027_1647	280	+	1647445	1648287	99.643	100	0	6e-64	0
360	Streptococcus pyogenes	MGAS11027	ANC24614.1	MTVDKTIASGY	11	13	AGG	8bp	(=> ====>)	251	GCA_001635895.1	1314	CP013838.1	878	MGAS11027_1647	280	+	1647445	1648287	99.643	100	0	6e-64	0
360	Streptococcus pyogenes	MGAS11027	ANC24614.1	MVRSKS	6	13	GAG	7bp	(====> <=)	417	GCA_001635895.1	1314	CP013838.1	878	MGAS11027_1647	280	+	1647445	1648287	99.643	100	0	6e-64	0
360	Streptococcus pyogenes	MGAS11027	ANC24614.1	MAIFIMKPLQSTTQTS	16	9	AGAAG	9bp	(====> <=)	367	GCA_001635895.1	1314	CP013838.1	878	MGAS11027_1647	280	+	1647445	1648287	99.643	100	0	6e-64	0
360	Streptococcus pyogenes	MGAS11027	ANC24614.1	MQSSDNTINEKVLVYNTANGYTINYHNGTPTQK	33	2	GAG	14bp	(====> <=)	242	GCA_001635895.1	1314	CP013838.1	878	MGAS11027_1647	280	+	1647445	1648287	99.643	100	0	6e-64	0
360	Streptococcus pyogenes	MGAS11027	ANC24614.1	MRNVFLTSTRKA	12	1	AGG	3bp	(=> ====>)	5	GCA_001635895.1	1314	CP013838.1	878	MGAS11027_1647	280	+	1647445	1648287	99.643	100	0	6e-64	0
360	Streptococcus pyogenes	MGAS11027	ANC24614.1	MRNVFLTSIRLERFNI	16	1	AGG	3bp	(=> ====>)	138	GCA_001635895.1	1314	CP013838.1	878	MGAS11027_1647	280	+	1647445	1648287	99.643	100	0	6e-64	0
360	Streptococcus pyogenes	MGAS11027	ANC24614.1	MSSLPS	6	0	None	None	(<= ====>)	0	GCA_001635895.1	1314	CP013838.1	878	MGAS11027_1647	280	+	1647445	1648287	99.643	100	0	6e-64	0
360	Streptococcus pyogenes	MGAS11027	ANC24614.1	MSKIRYACT	9	0	None	None	(<= ====>)	20	GCA_001635895.1	1314	CP013838.1	878	MGAS11027_1647	280	+	1647445	1648287	99.643	100	0	6e-64	0
360	Streptococcus pyogenes	MGAS11027	ANC24614.1	MYLIRNKLNVSDDSRL	16	0	None	None	(<= ====>)	40	GCA_001635895.1	1314	CP013838.1	878	MGAS11027_1647	280	+	1647445	1648287	99.643	100	0	6e-64	0
360	Streptococcus pyogenes	MGAS11027	ANC24614.1	MFRMIVAYDRCIRSITRCDSFINCHMLNLSNLIDVKNTLRMYLIRNKLNVSDDSRL	56	0	None	None	(<= ====>)	65	GCA_001635895.1	1314	CP013838.1	878	MGAS11027_1647	280	+	1647445	1648287	99.643	100	0	6e-64	0
360	Streptococcus pyogenes	MGAS11027	ANC24614.1	MIAVIAFYDLSKSKKQIEKIALELLR	26	0	None	None	(====> <=)	71	GCA_001635895.1	1314	CP013838.1	878	MGAS11027_1647	280	+	1647445	1648287	99.643	100	0	6e-64	0
360	Streptococcus pyogenes	MGAS11027	ANC24614.1	MIVAYDRCIRSITRCDSFINCHMLNLSNLIDVKNTLRMYLIRNKLNVSDDSRL	53	0	None	None	(<= ====>)	74	GCA_001635895.1	1314	CP013838.1	878	MGAS11027_1647	280	+	1647445	1648287	99.643	100	0	6e-64	0
360	Streptococcus pyogenes	MGAS11027	ANC24614.1	MICQKVKSKLKKSPWSC	17	0	None	None	(====> <=)	76	GCA_001635895.1	1314	CP013838.1	878	MGAS11027_1647	280	+	1647445	1648287	99.643	100	0	6e-64	0
360	Streptococcus pyogenes	MGAS11027	ANC24614.1	MTIESKNTRKSNDCRHCFL	19	0	None	None	(====> <=)	126	GCA_001635895.1	1314	CP013838.1	878	MGAS11027_1647	280	+	1647445	1648287	99.643	100	0	6e-64	0
360	Streptococcus pyogenes	MGAS11027	ANC24614.1	MTAIIAFSSIFTFYSHCFF	19	0	None	None	(====> =>)	136	GCA_001635895.1	1314	CP013838.1	878	MGAS11027_1647	280	+	1647445	1648287	99.643	100	0	6e-64	0
360	Streptococcus pyogenes	MGAS11027	ANC24614.1	MLNLSNLIDVKNTLRMYLIRNKLNVSDDSRL	31	0	None	None	(<= ====>)	140	GCA_001635895.1	1314	CP013838.1	878	MGAS11027_1647	280	+	1647445	1648287	99.643	100	0	6e-64	0
360	Streptococcus pyogenes	MGAS11027	ANC24614.1	MLKIRYACT	9	0	None	None	(<= ====>)	165	GCA_001635895.1	1314	CP013838.1	878	MGAS11027_1647	280	+	1647445	1648287	99.643	100	0	6e-64	0
360	Streptococcus pyogenes	MGAS11027	ANC24614.1	MATPLTTITVHLLRNNTKRLDLCSLGLAFYIKKSNDYRK	39	0	None	None	(====> <=)	169	GCA_001635895.1	1314	CP013838.1	878	MGAS11027_1647	280	+	1647445	1648287	99.643	100	0	6e-64	0
360	Streptococcus pyogenes	MGAS11027	ANC24614.1	MYLIRNKLNVSDDSRL	16	0	None	None	(<= ====>)	185	GCA_001635895.1	1314	CP013838.1	878	MGAS11027_1647	280	+	1647445	1648287	99.643	100	0	6e-64	0
360	Streptococcus pyogenes	MGAS11027	ANC24614.1	MFRMIVAYDRCIRSITRCDSFINCHMLNLSNLIDVKNTLRVYLIRNKIMG	50	0	None	None	(<= ====>)	210	GCA_001635895.1	1314	CP013838.1	878	MGAS11027_1647	280	+	1647445	1648287	99.643	100	0	6e-64	0
360	Streptococcus pyogenes	MGAS11027	ANC24614.1	MIVAYDRCIRSITRCDSFINCHMLNLSNLIDVKNTLRVYLIRNKIMG	47	0	None	None	(<= ====>)	219	GCA_001635895.1	1314	CP013838.1	878	MGAS11027_1647	280	+	1647445	1648287	99.643	100	0	6e-64	0
360	Streptococcus pyogenes	MGAS11027	ANC24614.1	MLNLSNLIDVKNTLRVYLIRNKIMG	25	0	None	None	(<= ====>)	285	GCA_001635895.1	1314	CP013838.1	878	MGAS11027_1647	280	+	1647445	1648287	99.643	100	0	6e-64	0
360	Streptococcus pyogenes	MGAS11027	ANC24614.1	MLKIRYVCT	9	0	None	None	(<= ====>)	310	GCA_001635895.1	1314	CP013838.1	878	MGAS11027_1647	280	+	1647445	1648287	99.643	100	0	6e-64	0
360	Streptococcus pyogenes	MGAS11027	ANC24614.1	MVLSEDCIDTTTALGINSSAL	21	0	None	None	(====> =>)	319	GCA_001635895.1	1314	CP013838.1	878	MGAS11027_1647	280	+	1647445	1648287	99.643	100	0	6e-64	0
360	Streptococcus pyogenes	MGAS11027	ANC24614.1	MKPLQSTTQTS	11	0	None	None	(====> <=)	367	GCA_001635895.1	1314	CP013838.1	878	MGAS11027_1647	280	+	1647445	1648287	99.643	100	0	6e-64	0
360	Streptococcus pyogenes	MGAS23530	ANC26207.1	MWLLLLFL	8	27	AGGAGG	8bp	(<= ====>)	268	GCA_001635935.1	1314	CP013839.1	878	MGAS23530_1555	280	+	1569911	1570753	99.643	100	0	6e-64	1
360	Streptococcus pyogenes	MGAS23530	ANC26207.1	MVVNGVAISCVVN	13	19	AGTAGG	9bp	(====> =>)	264	GCA_001635935.1	1314	CP013839.1	878	MGAS23530_1555	280	+	1569911	1570753	99.643	100	0	6e-64	0
360	Streptococcus pyogenes	MGAS23530	ANC26207.1	MTVDKTIASGY	11	13	AGG	8bp	(=> ====>)	106	GCA_001635935.1	1314	CP013839.1	878	MGAS23530_1555	280	+	1569911	1570753	99.643	100	0	6e-64	0
360	Streptococcus pyogenes	MGAS23530	ANC26207.1	MVRSKS	6	13	GAG	7bp	(====> <=)	417	GCA_001635935.1	1314	CP013839.1	878	MGAS23530_1555	280	+	1569911	1570753	99.643	100	0	6e-64	0
360	Streptococcus pyogenes	MGAS23530	ANC26207.1	MAIFIMKPLQSTTQTS	16	9	AGAAG	9bp	(====> <=)	367	GCA_001635935.1	1314	CP013839.1	878	MGAS23530_1555	280	+	1569911	1570753	99.643	100	0	6e-64	0
360	Streptococcus pyogenes	MGAS23530	ANC26207.1	MQSSDNTINEKVLVYNTANGYTINYHNGTPTQK	33	2	GAG	14bp	(====> <=)	242	GCA_001635935.1	1314	CP013839.1	878	MGAS23530_1555	280	+	1569911	1570753	99.643	100	0	6e-64	0
360	Streptococcus pyogenes	MGAS23530	ANC26207.1	MRNVFLTSTRKA	12	1	AGG	3bp	(=> ====>)	5	GCA_001635935.1	1314	CP013839.1	878	MGAS23530_1555	280	+	1569911	1570753	99.643	100	0	6e-64	0
360	Streptococcus pyogenes	MGAS23530	ANC26207.1	MSSLPS	6	0	None	None	(<= ====>)	0	GCA_001635935.1	1314	CP013839.1	878	MGAS23530_1555	280	+	1569911	1570753	99.643	100	0	6e-64	0
360	Streptococcus pyogenes	MGAS23530	ANC26207.1	MSKIRYACT	9	0	None	None	(<= ====>)	20	GCA_001635935.1	1314	CP013839.1	878	MGAS23530_1555	280	+	1569911	1570753	99.643	100	0	6e-64	0
360	Streptococcus pyogenes	MGAS23530	ANC26207.1	MYLIRNKLNVSDDSRL	16	0	None	None	(<= ====>)	40	GCA_001635935.1	1314	CP013839.1	878	MGAS23530_1555	280	+	1569911	1570753	99.643	100	0	6e-64	0
360	Streptococcus pyogenes	MGAS23530	ANC26207.1	MFRMIVAYDRCIRSITRCDSFINCHMLNLSNLIDVKDTLRVYLIRNKIMG	50	0	None	None	(<= ====>)	65	GCA_001635935.1	1314	CP013839.1	878	MGAS23530_1555	280	+	1569911	1570753	99.643	100	0	6e-64	0
360	Streptococcus pyogenes	MGAS23530	ANC26207.1	MIAVIAFYDLSKSKKQIEKIALELLR	26	0	None	None	(====> <=)	71	GCA_001635935.1	1314	CP013839.1	878	MGAS23530_1555	280	+	1569911	1570753	99.643	100	0	6e-64	0
360	Streptococcus pyogenes	MGAS23530	ANC26207.1	MIVAYDRCIRSITRCDSFINCHMLNLSNLIDVKDTLRVYLIRNKIMG	47	0	None	None	(<= ====>)	74	GCA_001635935.1	1314	CP013839.1	878	MGAS23530_1555	280	+	1569911	1570753	99.643	100	0	6e-64	0
360	Streptococcus pyogenes	MGAS23530	ANC26207.1	MICQKVKSKLKKSPWSC	17	0	None	None	(====> <=)	76	GCA_001635935.1	1314	CP013839.1	878	MGAS23530_1555	280	+	1569911	1570753	99.643	100	0	6e-64	0
360	Streptococcus pyogenes	MGAS23530	ANC26207.1	MTIESKNTRKSNDCRHCFL	19	0	None	None	(====> <=)	126	GCA_001635935.1	1314	CP013839.1	878	MGAS23530_1555	280	+	1569911	1570753	99.643	100	0	6e-64	0
360	Streptococcus pyogenes	MGAS23530	ANC26207.1	MTAIIAFSSIFTFYSHCFF	19	0	None	None	(====> =>)	136	GCA_001635935.1	1314	CP013839.1	878	MGAS23530_1555	280	+	1569911	1570753	99.643	100	0	6e-64	0
360	Streptococcus pyogenes	MGAS23530	ANC26207.1	MLNLSNLIDVKDTLRVYLIRNKIMG	25	0	None	None	(<= ====>)	140	GCA_001635935.1	1314	CP013839.1	878	MGAS23530_1555	280	+	1569911	1570753	99.643	100	0	6e-64	0
360	Streptococcus pyogenes	MGAS23530	ANC26207.1	MLKIRYVCT	9	0	None	None	(<= ====>)	165	GCA_001635935.1	1314	CP013839.1	878	MGAS23530_1555	280	+	1569911	1570753	99.643	100	0	6e-64	0
360	Streptococcus pyogenes	MGAS23530	ANC26207.1	MATPLTTITVHLLRNNTKRLDLCSLGLAFYIKKSNDYRK	39	0	None	None	(====> <=)	169	GCA_001635935.1	1314	CP013839.1	878	MGAS23530_1555	280	+	1569911	1570753	99.643	100	0	6e-64	0
360	Streptococcus pyogenes	MGAS23530	ANC26207.1	MLLLTSHFYLLPFCKRNYKNSNNNHIVGASF	31	0	None	None	(=> ====>)	251	GCA_001635935.1	1314	CP013839.1	878	MGAS23530_1555	280	+	1569911	1570753	99.643	100	0	6e-64	0
360	Streptococcus pyogenes	MGAS23530	ANC26207.1	MILLFVNAFIDFSFLSTTILQKELQK	26	0	None	None	(=> ====>)	285	GCA_001635935.1	1314	CP013839.1	878	MGAS23530_1555	280	+	1569911	1570753	99.643	100	0	6e-64	0
360	Streptococcus pyogenes	MGAS23530	ANC26207.1	MLISVDKKLKNTDNINKMILLFVNAFIDFSFLSTTILQKELQK	43	0	None	None	(=> ====>)	285	GCA_001635935.1	1314	CP013839.1	878	MGAS23530_1555	280	+	1569911	1570753	99.643	100	0	6e-64	0
360	Streptococcus pyogenes	MGAS23530	ANC26207.1	MVVDKNEKSIKALTNKRIILFILSVFLSFLSTEMSIY	37	0	None	None	(<= ====>)	308	GCA_001635935.1	1314	CP013839.1	878	MGAS23530_1555	280	+	1569911	1570753	99.643	100	0	6e-64	0
360	Streptococcus pyogenes	MGAS23530	ANC26207.1	MVLSEDCIDTTTALGINSSAL	21	0	None	None	(====> =>)	319	GCA_001635935.1	1314	CP013839.1	878	MGAS23530_1555	280	+	1569911	1570753	99.643	100	0	6e-64	0
360	Streptococcus pyogenes	MGAS23530	ANC26207.1	MKPLQSTTQTS	11	0	None	None	(====> <=)	367	GCA_001635935.1	1314	CP013839.1	878	MGAS23530_1555	280	+	1569911	1570753	99.643	100	0	6e-64	0
360	Streptococcus pyogenes	MGAS27061	ANC27835.1	MWLLLLFL	8	27	AGGAGG	8bp	(<= ====>)	268	GCA_001635975.1	1314	CP013840.1	878	MGAS27061_1590	280	+	1605912	1606754	99.643	100	0	6e-64	1
360	Streptococcus pyogenes	MGAS27061	ANC27835.1	MVVNGVAISCVVN	13	19	AGTAGG	9bp	(====> =>)	264	GCA_001635975.1	1314	CP013840.1	878	MGAS27061_1590	280	+	1605912	1606754	99.643	100	0	6e-64	0
360	Streptococcus pyogenes	MGAS27061	ANC27835.1	MTVDKTIASGY	11	13	AGG	8bp	(=> ====>)	106	GCA_001635975.1	1314	CP013840.1	878	MGAS27061_1590	280	+	1605912	1606754	99.643	100	0	6e-64	0
360	Streptococcus pyogenes	MGAS27061	ANC27835.1	MVRSKS	6	13	GAG	7bp	(====> <=)	417	GCA_001635975.1	1314	CP013840.1	878	MGAS27061_1590	280	+	1605912	1606754	99.643	100	0	6e-64	0
360	Streptococcus pyogenes	MGAS27061	ANC27835.1	MAIFIMKPLQSTTQTS	16	9	AGAAG	9bp	(====> <=)	367	GCA_001635975.1	1314	CP013840.1	878	MGAS27061_1590	280	+	1605912	1606754	99.643	100	0	6e-64	0
360	Streptococcus pyogenes	MGAS27061	ANC27835.1	MQSSDNTINEKVLVYNTANGYTINYHNGTPTQK	33	2	GAG	14bp	(====> <=)	242	GCA_001635975.1	1314	CP013840.1	878	MGAS27061_1590	280	+	1605912	1606754	99.643	100	0	6e-64	0
360	Streptococcus pyogenes	MGAS27061	ANC27835.1	MRNVFLTSTRKA	12	1	AGG	3bp	(=> ====>)	5	GCA_001635975.1	1314	CP013840.1	878	MGAS27061_1590	280	+	1605912	1606754	99.643	100	0	6e-64	0
360	Streptococcus pyogenes	MGAS27061	ANC27835.1	MSSLPS	6	0	None	None	(<= ====>)	0	GCA_001635975.1	1314	CP013840.1	878	MGAS27061_1590	280	+	1605912	1606754	99.643	100	0	6e-64	0
360	Streptococcus pyogenes	MGAS27061	ANC27835.1	MSKIRYACT	9	0	None	None	(<= ====>)	20	GCA_001635975.1	1314	CP013840.1	878	MGAS27061_1590	280	+	1605912	1606754	99.643	100	0	6e-64	0
360	Streptococcus pyogenes	MGAS27061	ANC27835.1	MYLIRNKLNVSDDSRL	16	0	None	None	(<= ====>)	40	GCA_001635975.1	1314	CP013840.1	878	MGAS27061_1590	280	+	1605912	1606754	99.643	100	0	6e-64	0
360	Streptococcus pyogenes	MGAS27061	ANC27835.1	MFRMIVAYDRCIRSITRCDSFINCHMLNLSNLIDVKNTLRVYLIRNKIMG	50	0	None	None	(<= ====>)	65	GCA_001635975.1	1314	CP013840.1	878	MGAS27061_1590	280	+	1605912	1606754	99.643	100	0	6e-64	0
360	Streptococcus pyogenes	MGAS27061	ANC27835.1	MIAVIAFYDLSKSKKQIEKIALELLR	26	0	None	None	(====> <=)	71	GCA_001635975.1	1314	CP013840.1	878	MGAS27061_1590	280	+	1605912	1606754	99.643	100	0	6e-64	0
360	Streptococcus pyogenes	MGAS27061	ANC27835.1	MIVAYDRCIRSITRCDSFINCHMLNLSNLIDVKNTLRVYLIRNKIMG	47	0	None	None	(<= ====>)	74	GCA_001635975.1	1314	CP013840.1	878	MGAS27061_1590	280	+	1605912	1606754	99.643	100	0	6e-64	0
360	Streptococcus pyogenes	MGAS27061	ANC27835.1	MICQKVKSKLKKSPWSC	17	0	None	None	(====> <=)	76	GCA_001635975.1	1314	CP013840.1	878	MGAS27061_1590	280	+	1605912	1606754	99.643	100	0	6e-64	0
360	Streptococcus pyogenes	MGAS27061	ANC27835.1	MTIESKNTRKSNDCRHCFL	19	0	None	None	(====> <=)	126	GCA_001635975.1	1314	CP013840.1	878	MGAS27061_1590	280	+	1605912	1606754	99.643	100	0	6e-64	0
360	Streptococcus pyogenes	MGAS27061	ANC27835.1	MTAIIAFSSIFTFYSHCFF	19	0	None	None	(====> =>)	136	GCA_001635975.1	1314	CP013840.1	878	MGAS27061_1590	280	+	1605912	1606754	99.643	100	0	6e-64	0
360	Streptococcus pyogenes	MGAS27061	ANC27835.1	MLNLSNLIDVKNTLRVYLIRNKIMG	25	0	None	None	(<= ====>)	140	GCA_001635975.1	1314	CP013840.1	878	MGAS27061_1590	280	+	1605912	1606754	99.643	100	0	6e-64	0
360	Streptococcus pyogenes	MGAS27061	ANC27835.1	MLKIRYVCT	9	0	None	None	(<= ====>)	165	GCA_001635975.1	1314	CP013840.1	878	MGAS27061_1590	280	+	1605912	1606754	99.643	100	0	6e-64	0
360	Streptococcus pyogenes	MGAS27061	ANC27835.1	MATPLTTITVHLLRNNTKRLDLCSLGLAFYIKKSNDYRK	39	0	None	None	(====> <=)	169	GCA_001635975.1	1314	CP013840.1	878	MGAS27061_1590	280	+	1605912	1606754	99.643	100	0	6e-64	0
360	Streptococcus pyogenes	MGAS27061	ANC27835.1	MLLLTSHFYLLPFCKRNYKNSNNNHIVGASF	31	0	None	None	(=> ====>)	251	GCA_001635975.1	1314	CP013840.1	878	MGAS27061_1590	280	+	1605912	1606754	99.643	100	0	6e-64	0
360	Streptococcus pyogenes	MGAS27061	ANC27835.1	MILLFVNAFIDFSFLSTTILQKELQK	26	0	None	None	(=> ====>)	285	GCA_001635975.1	1314	CP013840.1	878	MGAS27061_1590	280	+	1605912	1606754	99.643	100	0	6e-64	0
360	Streptococcus pyogenes	MGAS27061	ANC27835.1	MLISVDKKLKNTDNINKMILLFVNAFIDFSFLSTTILQKELQK	43	0	None	None	(=> ====>)	285	GCA_001635975.1	1314	CP013840.1	878	MGAS27061_1590	280	+	1605912	1606754	99.643	100	0	6e-64	0
360	Streptococcus pyogenes	MGAS27061	ANC27835.1	MVVDKNEKSIKALTNKRIILFILSVFLSFLSTEMSIY	37	0	None	None	(<= ====>)	308	GCA_001635975.1	1314	CP013840.1	878	MGAS27061_1590	280	+	1605912	1606754	99.643	100	0	6e-64	0
360	Streptococcus pyogenes	MGAS27061	ANC27835.1	MVLSEDCIDTTTALGINSSAL	21	0	None	None	(====> =>)	319	GCA_001635975.1	1314	CP013840.1	878	MGAS27061_1590	280	+	1605912	1606754	99.643	100	0	6e-64	0
360	Streptococcus pyogenes	MGAS27061	ANC27835.1	MKPLQSTTQTS	11	0	None	None	(====> <=)	367	GCA_001635975.1	1314	CP013840.1	878	MGAS27061_1590	280	+	1605912	1606754	99.643	100	0	6e-64	0
360	Streptococcus pyogenes	NS53	ANC75112.1	MWLLLLFL	8	27	AGGAGG	8bp	(<= ====>)	268	GCA_001638845.2	1314	CP015238.2	878	A4265_07645	280	+	1609278	1610120	99.643	100	0	6e-64	1
360	Streptococcus pyogenes	NS53	ANC75112.1	MVVNGVAISCVVN	13	19	AGTAGG	9bp	(====> =>)	264	GCA_001638845.2	1314	CP015238.2	878	A4265_07645	280	+	1609278	1610120	99.643	100	0	6e-64	0
360	Streptococcus pyogenes	NS53	ANC75112.1	MTVDKTIASGY	11	13	AGG	8bp	(=> ====>)	106	GCA_001638845.2	1314	CP015238.2	878	A4265_07645	280	+	1609278	1610120	99.643	100	0	6e-64	0
360	Streptococcus pyogenes	NS53	ANC75112.1	MVRSKS	6	13	GAG	7bp	(====> <=)	417	GCA_001638845.2	1314	CP015238.2	878	A4265_07645	280	+	1609278	1610120	99.643	100	0	6e-64	0
360	Streptococcus pyogenes	NS53	ANC75112.1	MAIFIMKPLQSTTQTS	16	9	AGAAG	9bp	(====> <=)	367	GCA_001638845.2	1314	CP015238.2	878	A4265_07645	280	+	1609278	1610120	99.643	100	0	6e-64	0
360	Streptococcus pyogenes	NS53	ANC75112.1	MQSSDNTINEKVLVYNTANGYTINYHNGTPTQK	33	2	GAG	14bp	(====> <=)	242	GCA_001638845.2	1314	CP015238.2	878	A4265_07645	280	+	1609278	1610120	99.643	100	0	6e-64	0
360	Streptococcus pyogenes	NS53	ANC75112.1	MRNVFLTSTRKA	12	1	AGG	3bp	(=> ====>)	5	GCA_001638845.2	1314	CP015238.2	878	A4265_07645	280	+	1609278	1610120	99.643	100	0	6e-64	0
360	Streptococcus pyogenes	NS53	ANC75112.1	MSSLPS	6	0	None	None	(<= ====>)	0	GCA_001638845.2	1314	CP015238.2	878	A4265_07645	280	+	1609278	1610120	99.643	100	0	6e-64	0
360	Streptococcus pyogenes	NS53	ANC75112.1	MSKIRYACT	9	0	None	None	(<= ====>)	20	GCA_001638845.2	1314	CP015238.2	878	A4265_07645	280	+	1609278	1610120	99.643	100	0	6e-64	0
360	Streptococcus pyogenes	NS53	ANC75112.1	MYLIRNKLNVSDDSRL	16	0	None	None	(<= ====>)	40	GCA_001638845.2	1314	CP015238.2	878	A4265_07645	280	+	1609278	1610120	99.643	100	0	6e-64	0
360	Streptococcus pyogenes	NS53	ANC75112.1	MFRMIVAYDRCIRSIARCDSFINCHMLNLSNLIDVKNTLRVYLIRNKIMG	50	0	None	None	(<= ====>)	65	GCA_001638845.2	1314	CP015238.2	878	A4265_07645	280	+	1609278	1610120	99.643	100	0	6e-64	0
360	Streptococcus pyogenes	NS53	ANC75112.1	MIAVIAFYDLSKSKKQIEKIALELLR	26	0	None	None	(====> <=)	71	GCA_001638845.2	1314	CP015238.2	878	A4265_07645	280	+	1609278	1610120	99.643	100	0	6e-64	0
360	Streptococcus pyogenes	NS53	ANC75112.1	MIVAYDRCIRSIARCDSFINCHMLNLSNLIDVKNTLRVYLIRNKIMG	47	0	None	None	(<= ====>)	74	GCA_001638845.2	1314	CP015238.2	878	A4265_07645	280	+	1609278	1610120	99.643	100	0	6e-64	0
360	Streptococcus pyogenes	NS53	ANC75112.1	MICQKVKSKLKKSPWSC	17	0	None	None	(====> <=)	76	GCA_001638845.2	1314	CP015238.2	878	A4265_07645	280	+	1609278	1610120	99.643	100	0	6e-64	0
360	Streptococcus pyogenes	NS53	ANC75112.1	MTIESKNTRKSNDCRHCFL	19	0	None	None	(====> <=)	126	GCA_001638845.2	1314	CP015238.2	878	A4265_07645	280	+	1609278	1610120	99.643	100	0	6e-64	0
360	Streptococcus pyogenes	NS53	ANC75112.1	MTAIIAFSSIFTFYSHCFF	19	0	None	None	(====> =>)	136	GCA_001638845.2	1314	CP015238.2	878	A4265_07645	280	+	1609278	1610120	99.643	100	0	6e-64	0
360	Streptococcus pyogenes	NS53	ANC75112.1	MLNLSNLIDVKNTLRVYLIRNKIMG	25	0	None	None	(<= ====>)	140	GCA_001638845.2	1314	CP015238.2	878	A4265_07645	280	+	1609278	1610120	99.643	100	0	6e-64	0
360	Streptococcus pyogenes	NS53	ANC75112.1	MLKIRYVCT	9	0	None	None	(<= ====>)	165	GCA_001638845.2	1314	CP015238.2	878	A4265_07645	280	+	1609278	1610120	99.643	100	0	6e-64	0
360	Streptococcus pyogenes	NS53	ANC75112.1	MATPLTTITVHLLRNNTKRLDLCSLGLAFYIKKSNDYRK	39	0	None	None	(====> <=)	169	GCA_001638845.2	1314	CP015238.2	878	A4265_07645	280	+	1609278	1610120	99.643	100	0	6e-64	0
360	Streptococcus pyogenes	NS53	ANC75112.1	MLLLTSHFYLLPFCKRNYKNSNNNHIVGASF	31	0	None	None	(=> ====>)	251	GCA_001638845.2	1314	CP015238.2	878	A4265_07645	280	+	1609278	1610120	99.643	100	0	6e-64	0
360	Streptococcus pyogenes	NS53	ANC75112.1	MILLFVNAFIDFSFLSTTILQKELQK	26	0	None	None	(=> ====>)	285	GCA_001638845.2	1314	CP015238.2	878	A4265_07645	280	+	1609278	1610120	99.643	100	0	6e-64	0
360	Streptococcus pyogenes	NS53	ANC75112.1	MLISVDKKLKNTDNINKMILLFVNAFIDFSFLSTTILQKELQK	43	0	None	None	(=> ====>)	285	GCA_001638845.2	1314	CP015238.2	878	A4265_07645	280	+	1609278	1610120	99.643	100	0	6e-64	0
360	Streptococcus pyogenes	NS53	ANC75112.1	MVVDKNEKSIKALTNKRIILFILSVFLSFLSTEMSIY	37	0	None	None	(<= ====>)	308	GCA_001638845.2	1314	CP015238.2	878	A4265_07645	280	+	1609278	1610120	99.643	100	0	6e-64	0
360	Streptococcus pyogenes	NS53	ANC75112.1	MVLSEDCIDTTTALGINSSAL	21	0	None	None	(====> =>)	319	GCA_001638845.2	1314	CP015238.2	878	A4265_07645	280	+	1609278	1610120	99.643	100	0	6e-64	0
360	Streptococcus pyogenes	NS53	ANC75112.1	MKPLQSTTQTS	11	0	None	None	(====> <=)	367	GCA_001638845.2	1314	CP015238.2	878	A4265_07645	280	+	1609278	1610120	99.643	100	0	6e-64	0
360	Streptococcus pyogenes	STAB09014	ANP30185.1	MWLLLLFL	8	27	AGGAGG	8bp	(<= ====>)	268	GCA_001678885.1	1314	CP011069.1	878	VT08_08295	280	+	1699513	1700355	99.643	100	0	6e-64	1
360	Streptococcus pyogenes	STAB09014	ANP30185.1	MVVNGVAISCVVN	13	19	AGTAGG	9bp	(====> =>)	264	GCA_001678885.1	1314	CP011069.1	878	VT08_08295	280	+	1699513	1700355	99.643	100	0	6e-64	0
360	Streptococcus pyogenes	STAB09014	ANP30185.1	MTVDKTIASGY	11	13	AGG	8bp	(=> ====>)	106	GCA_001678885.1	1314	CP011069.1	878	VT08_08295	280	+	1699513	1700355	99.643	100	0	6e-64	0
360	Streptococcus pyogenes	STAB09014	ANP30185.1	MVRSKS	6	13	GAG	7bp	(====> <=)	417	GCA_001678885.1	1314	CP011069.1	878	VT08_08295	280	+	1699513	1700355	99.643	100	0	6e-64	0
360	Streptococcus pyogenes	STAB09014	ANP30185.1	MAIFIMKPLQSTTQTS	16	9	AGAAG	9bp	(====> <=)	367	GCA_001678885.1	1314	CP011069.1	878	VT08_08295	280	+	1699513	1700355	99.643	100	0	6e-64	0
360	Streptococcus pyogenes	STAB09014	ANP30185.1	MQSSDNTINEKVLVYNTANGYTINYHNGTPTQK	33	2	GAG	14bp	(====> <=)	242	GCA_001678885.1	1314	CP011069.1	878	VT08_08295	280	+	1699513	1700355	99.643	100	0	6e-64	0
360	Streptococcus pyogenes	STAB09014	ANP30185.1	MRNVFLTSTRKA	12	1	AGG	3bp	(=> ====>)	5	GCA_001678885.1	1314	CP011069.1	878	VT08_08295	280	+	1699513	1700355	99.643	100	0	6e-64	0
360	Streptococcus pyogenes	STAB09014	ANP30185.1	MSSLPS	6	0	None	None	(<= ====>)	0	GCA_001678885.1	1314	CP011069.1	878	VT08_08295	280	+	1699513	1700355	99.643	100	0	6e-64	0
360	Streptococcus pyogenes	STAB09014	ANP30185.1	MSKIRYACT	9	0	None	None	(<= ====>)	20	GCA_001678885.1	1314	CP011069.1	878	VT08_08295	280	+	1699513	1700355	99.643	100	0	6e-64	0
360	Streptococcus pyogenes	STAB09014	ANP30185.1	MYLIRNKLNVSDDSRL	16	0	None	None	(<= ====>)	40	GCA_001678885.1	1314	CP011069.1	878	VT08_08295	280	+	1699513	1700355	99.643	100	0	6e-64	0
360	Streptococcus pyogenes	STAB09014	ANP30185.1	MFRMIVAYDRCIRSIARCDSFINCHMLNLSNLIDVKNTLRVYLIRNKIMG	50	0	None	None	(<= ====>)	65	GCA_001678885.1	1314	CP011069.1	878	VT08_08295	280	+	1699513	1700355	99.643	100	0	6e-64	0
360	Streptococcus pyogenes	STAB09014	ANP30185.1	MIAVIAFYDLSKSKKQIEKIALELLR	26	0	None	None	(====> <=)	71	GCA_001678885.1	1314	CP011069.1	878	VT08_08295	280	+	1699513	1700355	99.643	100	0	6e-64	0
360	Streptococcus pyogenes	STAB09014	ANP30185.1	MIVAYDRCIRSIARCDSFINCHMLNLSNLIDVKNTLRVYLIRNKIMG	47	0	None	None	(<= ====>)	74	GCA_001678885.1	1314	CP011069.1	878	VT08_08295	280	+	1699513	1700355	99.643	100	0	6e-64	0
360	Streptococcus pyogenes	STAB09014	ANP30185.1	MICQKVKSKLKKSPWSC	17	0	None	None	(====> <=)	76	GCA_001678885.1	1314	CP011069.1	878	VT08_08295	280	+	1699513	1700355	99.643	100	0	6e-64	0
360	Streptococcus pyogenes	STAB09014	ANP30185.1	MTIESKNTRKSNDCRHCFL	19	0	None	None	(====> <=)	126	GCA_001678885.1	1314	CP011069.1	878	VT08_08295	280	+	1699513	1700355	99.643	100	0	6e-64	0
360	Streptococcus pyogenes	STAB09014	ANP30185.1	MTAIIAFSSIFTFYSHCFF	19	0	None	None	(====> =>)	136	GCA_001678885.1	1314	CP011069.1	878	VT08_08295	280	+	1699513	1700355	99.643	100	0	6e-64	0
360	Streptococcus pyogenes	STAB09014	ANP30185.1	MLNLSNLIDVKNTLRVYLIRNKIMG	25	0	None	None	(<= ====>)	140	GCA_001678885.1	1314	CP011069.1	878	VT08_08295	280	+	1699513	1700355	99.643	100	0	6e-64	0
360	Streptococcus pyogenes	STAB09014	ANP30185.1	MLKIRYVCT	9	0	None	None	(<= ====>)	165	GCA_001678885.1	1314	CP011069.1	878	VT08_08295	280	+	1699513	1700355	99.643	100	0	6e-64	0
360	Streptococcus pyogenes	STAB09014	ANP30185.1	MATPLTTITVHLLKNNTKRLDLCSLGLAFYIKKSNDYRK	39	0	None	None	(====> <=)	169	GCA_001678885.1	1314	CP011069.1	878	VT08_08295	280	+	1699513	1700355	99.643	100	0	6e-64	0
360	Streptococcus pyogenes	STAB09014	ANP30185.1	MLLLTSHFYLLPFCKRNYKNSNNNHIVGASF	31	0	None	None	(=> ====>)	251	GCA_001678885.1	1314	CP011069.1	878	VT08_08295	280	+	1699513	1700355	99.643	100	0	6e-64	0
360	Streptococcus pyogenes	STAB09014	ANP30185.1	MILLFVNAFIDFSFLSTTILQKELQK	26	0	None	None	(=> ====>)	285	GCA_001678885.1	1314	CP011069.1	878	VT08_08295	280	+	1699513	1700355	99.643	100	0	6e-64	0
360	Streptococcus pyogenes	STAB09014	ANP30185.1	MLISVDKKLKNTDNINKMILLFVNAFIDFSFLSTTILQKELQK	43	0	None	None	(=> ====>)	285	GCA_001678885.1	1314	CP011069.1	878	VT08_08295	280	+	1699513	1700355	99.643	100	0	6e-64	0
360	Streptococcus pyogenes	STAB09014	ANP30185.1	MVVDKNEKSIKALTNKRIILFILSVFLSFLSTEMSIY	37	0	None	None	(<= ====>)	308	GCA_001678885.1	1314	CP011069.1	878	VT08_08295	280	+	1699513	1700355	99.643	100	0	6e-64	0
360	Streptococcus pyogenes	STAB09014	ANP30185.1	MVLSEDCIDTTTALGINSSAL	21	0	None	None	(====> =>)	319	GCA_001678885.1	1314	CP011069.1	878	VT08_08295	280	+	1699513	1700355	99.643	100	0	6e-64	0
360	Streptococcus pyogenes	STAB09014	ANP30185.1	MKPLQSTTQTS	11	0	None	None	(====> <=)	367	GCA_001678885.1	1314	CP011069.1	878	VT08_08295	280	+	1699513	1700355	99.643	100	0	6e-64	0
360	Streptococcus pyogenes	STAB14018	ARV01979.1	MWLLLLFL	8	27	AGGAGG	8bp	(<= ====>)	268	GCA_002163545.1	1314	CP014542.1	878	AYM92_08850	280	+	1753723	1754565	99.643	100	0	6e-64	1
360	Streptococcus pyogenes	STAB14018	ARV01979.1	MVINGVAISCIVN	13	19	AGTAGG	9bp	(====> =>)	264	GCA_002163545.1	1314	CP014542.1	878	AYM92_08850	280	+	1753723	1754565	99.643	100	0	6e-64	0
360	Streptococcus pyogenes	STAB14018	ARV01979.1	MTVDKTIASGY	11	13	AGG	8bp	(=> ====>)	106	GCA_002163545.1	1314	CP014542.1	878	AYM92_08850	280	+	1753723	1754565	99.643	100	0	6e-64	0
360	Streptococcus pyogenes	STAB14018	ARV01979.1	MVRSKS	6	13	GAG	7bp	(====> <=)	417	GCA_002163545.1	1314	CP014542.1	878	AYM92_08850	280	+	1753723	1754565	99.643	100	0	6e-64	0
360	Streptococcus pyogenes	STAB14018	ARV01979.1	MAIFIMKPLQSTTQTS	16	9	AGAAG	9bp	(====> <=)	367	GCA_002163545.1	1314	CP014542.1	878	AYM92_08850	280	+	1753723	1754565	99.643	100	0	6e-64	0
360	Streptococcus pyogenes	STAB14018	ARV01979.1	MMAIFIMKPLQSTTQTS	17	9	AGAAG	6bp	(====> <=)	367	GCA_002163545.1	1314	CP014542.1	878	AYM92_08850	280	+	1753723	1754565	99.643	100	0	6e-64	0
360	Streptococcus pyogenes	STAB14018	ARV01979.1	MSKIRYACT	9	6	GAG	12bp	(<= ====>)	20	GCA_002163545.1	1314	CP014542.1	878	AYM92_08850	280	+	1753723	1754565	99.643	100	0	6e-64	0
360	Streptococcus pyogenes	STAB14018	ARV01979.1	MSLRTVYV	8	2	GAG	13bp	(====> <=)	-18	GCA_002163545.1	1314	CP014542.1	878	AYM92_08850	280	+	1753723	1754565	99.643	100	0	6e-64	0
360	Streptococcus pyogenes	STAB14018	ARV01979.1	MQSSDNTINEKVLVYNTANGYTINYHNGTPTQK	33	2	GAG	14bp	(====> <=)	242	GCA_002163545.1	1314	CP014542.1	878	AYM92_08850	280	+	1753723	1754565	99.643	100	0	6e-64	0
360	Streptococcus pyogenes	STAB14018	ARV01979.1	MSSLPS	6	0	None	None	(<= ====>)	0	GCA_002163545.1	1314	CP014542.1	878	AYM92_08850	280	+	1753723	1754565	99.643	100	0	6e-64	0
360	Streptococcus pyogenes	STAB14018	ARV01979.1	MYLIRNKLNVSDDSWL	16	0	None	None	(<= ====>)	40	GCA_002163545.1	1314	CP014542.1	878	AYM92_08850	280	+	1753723	1754565	99.643	100	0	6e-64	0
360	Streptococcus pyogenes	STAB14018	ARV01979.1	MFRMIVGYDRCIRSIARCDSFINCHMLNLSNLIDVKNTLRVYLIRNKIMG	50	0	None	None	(<= ====>)	65	GCA_002163545.1	1314	CP014542.1	878	AYM92_08850	280	+	1753723	1754565	99.643	100	0	6e-64	0
360	Streptococcus pyogenes	STAB14018	ARV01979.1	MIAVIAFYDLSKSKKQIEKIVLELLR	26	0	None	None	(====> <=)	71	GCA_002163545.1	1314	CP014542.1	878	AYM92_08850	280	+	1753723	1754565	99.643	100	0	6e-64	0
360	Streptococcus pyogenes	STAB14018	ARV01979.1	MIVGYDRCIRSIARCDSFINCHMLNLSNLIDVKNTLRVYLIRNKIMG	47	0	None	None	(<= ====>)	74	GCA_002163545.1	1314	CP014542.1	878	AYM92_08850	280	+	1753723	1754565	99.643	100	0	6e-64	0
360	Streptococcus pyogenes	STAB14018	ARV01979.1	MICQKVKSKLKKSSWSC	17	0	None	None	(====> <=)	76	GCA_002163545.1	1314	CP014542.1	878	AYM92_08850	280	+	1753723	1754565	99.643	100	0	6e-64	0
360	Streptococcus pyogenes	STAB14018	ARV01979.1	MTIESKNTRKSNDCRHCFL	19	0	None	None	(====> <=)	126	GCA_002163545.1	1314	CP014542.1	878	AYM92_08850	280	+	1753723	1754565	99.643	100	0	6e-64	0
360	Streptococcus pyogenes	STAB14018	ARV01979.1	MTAIIAFSSIFTFYSHCFF	19	0	None	None	(====> =>)	136	GCA_002163545.1	1314	CP014542.1	878	AYM92_08850	280	+	1753723	1754565	99.643	100	0	6e-64	0
360	Streptococcus pyogenes	STAB14018	ARV01979.1	MLNLSNLIDVKNTLRVYLIRNKIMG	25	0	None	None	(<= ====>)	140	GCA_002163545.1	1314	CP014542.1	878	AYM92_08850	280	+	1753723	1754565	99.643	100	0	6e-64	0
360	Streptococcus pyogenes	STAB14018	ARV01979.1	MLKIRYVCT	9	0	None	None	(<= ====>)	165	GCA_002163545.1	1314	CP014542.1	878	AYM92_08850	280	+	1753723	1754565	99.643	100	0	6e-64	0
360	Streptococcus pyogenes	STAB14018	ARV01979.1	MATPLITITVHLLKNNTKRLDLCSLGLAFYIKKSNDYRK	39	0	None	None	(====> <=)	169	GCA_002163545.1	1314	CP014542.1	878	AYM92_08850	280	+	1753723	1754565	99.643	100	0	6e-64	0
360	Streptococcus pyogenes	STAB14018	ARV01979.1	MLLLTSHFYLLPFCKRNYKNSNNNHIVGASF	31	0	None	None	(=> ====>)	251	GCA_002163545.1	1314	CP014542.1	878	AYM92_08850	280	+	1753723	1754565	99.643	100	0	6e-64	0
360	Streptococcus pyogenes	STAB14018	ARV01979.1	MILLFVNAFIDFSFLSTTILQKELQK	26	0	None	None	(=> ====>)	285	GCA_002163545.1	1314	CP014542.1	878	AYM92_08850	280	+	1753723	1754565	99.643	100	0	6e-64	0
360	Streptococcus pyogenes	STAB14018	ARV01979.1	MLISVDKKLKNTDNINKMILLFVNAFIDFSFLSTTILQKELQK	43	0	None	None	(=> ====>)	285	GCA_002163545.1	1314	CP014542.1	878	AYM92_08850	280	+	1753723	1754565	99.643	100	0	6e-64	0
360	Streptococcus pyogenes	STAB14018	ARV01979.1	MVVDKNEKSIKALTNKRIILFILSVFLSFLSTEMSIY	37	0	None	None	(<= ====>)	308	GCA_002163545.1	1314	CP014542.1	878	AYM92_08850	280	+	1753723	1754565	99.643	100	0	6e-64	0
360	Streptococcus pyogenes	STAB14018	ARV01979.1	MVLSEDCIDTTTALGINSSAL	21	0	None	None	(====> =>)	319	GCA_002163545.1	1314	CP014542.1	878	AYM92_08850	280	+	1753723	1754565	99.643	100	0	6e-64	0
360	Streptococcus pyogenes	STAB14018	ARV01979.1	MKPLQSTTQTS	11	0	None	None	(====> <=)	367	GCA_002163545.1	1314	CP014542.1	878	AYM92_08850	280	+	1753723	1754565	99.643	100	0	6e-64	0
360	Streptococcus pyogenes	GURSA1	ASO69143.1	MWLLLLFL	8	27	AGGAGG	8bp	(<= ====>)	268	GCA_002236855.1	1314	CP022206.1	878	CFA72_09175	280	+	1755888	1756730	99.643	100	0	6e-64	1
360	Streptococcus pyogenes	GURSA1	ASO69143.1	MVVNGVAISCVVN	13	19	AGTAGG	9bp	(====> =>)	264	GCA_002236855.1	1314	CP022206.1	878	CFA72_09175	280	+	1755888	1756730	99.643	100	0	6e-64	0
360	Streptococcus pyogenes	GURSA1	ASO69143.1	MTVDKTIASGY	11	13	AGG	8bp	(=> ====>)	106	GCA_002236855.1	1314	CP022206.1	878	CFA72_09175	280	+	1755888	1756730	99.643	100	0	6e-64	0
360	Streptococcus pyogenes	GURSA1	ASO69143.1	MVRSKS	6	13	GAG	7bp	(====> <=)	417	GCA_002236855.1	1314	CP022206.1	878	CFA72_09175	280	+	1755888	1756730	99.643	100	0	6e-64	0
360	Streptococcus pyogenes	GURSA1	ASO69143.1	MAIFIMKPLQSTTQTS	16	9	AGAAG	9bp	(====> <=)	367	GCA_002236855.1	1314	CP022206.1	878	CFA72_09175	280	+	1755888	1756730	99.643	100	0	6e-64	0
360	Streptococcus pyogenes	GURSA1	ASO69143.1	MQSSDNTINEKVLVYNTANGYTINYHNGTPTQK	33	2	GAG	14bp	(====> <=)	242	GCA_002236855.1	1314	CP022206.1	878	CFA72_09175	280	+	1755888	1756730	99.643	100	0	6e-64	0
360	Streptococcus pyogenes	GURSA1	ASO69143.1	MRNVFLTSTRKA	12	1	AGG	3bp	(=> ====>)	5	GCA_002236855.1	1314	CP022206.1	878	CFA72_09175	280	+	1755888	1756730	99.643	100	0	6e-64	0
360	Streptococcus pyogenes	GURSA1	ASO69143.1	MSSLPS	6	0	None	None	(<= ====>)	0	GCA_002236855.1	1314	CP022206.1	878	CFA72_09175	280	+	1755888	1756730	99.643	100	0	6e-64	0
360	Streptococcus pyogenes	GURSA1	ASO69143.1	MSKIRYACT	9	0	None	None	(<= ====>)	20	GCA_002236855.1	1314	CP022206.1	878	CFA72_09175	280	+	1755888	1756730	99.643	100	0	6e-64	0
360	Streptococcus pyogenes	GURSA1	ASO69143.1	MYLIRNKLNVSDDSWL	16	0	None	None	(<= ====>)	40	GCA_002236855.1	1314	CP022206.1	878	CFA72_09175	280	+	1755888	1756730	99.643	100	0	6e-64	0
360	Streptococcus pyogenes	GURSA1	ASO69143.1	MFRMIVGYDRCIRSIARCDSFINCHMLNLSNLIDVKNTLRVYLIRNKIMG	50	0	None	None	(<= ====>)	65	GCA_002236855.1	1314	CP022206.1	878	CFA72_09175	280	+	1755888	1756730	99.643	100	0	6e-64	0
360	Streptococcus pyogenes	GURSA1	ASO69143.1	MIAVIAFYDLSKSKKQIEKIALELLR	26	0	None	None	(====> <=)	71	GCA_002236855.1	1314	CP022206.1	878	CFA72_09175	280	+	1755888	1756730	99.643	100	0	6e-64	0
360	Streptococcus pyogenes	GURSA1	ASO69143.1	MIVGYDRCIRSIARCDSFINCHMLNLSNLIDVKNTLRVYLIRNKIMG	47	0	None	None	(<= ====>)	74	GCA_002236855.1	1314	CP022206.1	878	CFA72_09175	280	+	1755888	1756730	99.643	100	0	6e-64	0
360	Streptococcus pyogenes	GURSA1	ASO69143.1	MICQKVKSKLKKSPWSC	17	0	None	None	(====> <=)	76	GCA_002236855.1	1314	CP022206.1	878	CFA72_09175	280	+	1755888	1756730	99.643	100	0	6e-64	0
360	Streptococcus pyogenes	GURSA1	ASO69143.1	MTIESKNTRKSNDCRHCFL	19	0	None	None	(====> <=)	126	GCA_002236855.1	1314	CP022206.1	878	CFA72_09175	280	+	1755888	1756730	99.643	100	0	6e-64	0
360	Streptococcus pyogenes	GURSA1	ASO69143.1	MTAIIAFSSIFTFYSHCFF	19	0	None	None	(====> =>)	136	GCA_002236855.1	1314	CP022206.1	878	CFA72_09175	280	+	1755888	1756730	99.643	100	0	6e-64	0
360	Streptococcus pyogenes	GURSA1	ASO69143.1	MLNLSNLIDVKNTLRVYLIRNKIMG	25	0	None	None	(<= ====>)	140	GCA_002236855.1	1314	CP022206.1	878	CFA72_09175	280	+	1755888	1756730	99.643	100	0	6e-64	0
360	Streptococcus pyogenes	GURSA1	ASO69143.1	MLKIRYVCT	9	0	None	None	(<= ====>)	165	GCA_002236855.1	1314	CP022206.1	878	CFA72_09175	280	+	1755888	1756730	99.643	100	0	6e-64	0
360	Streptococcus pyogenes	GURSA1	ASO69143.1	MATPLTTITVHLLKNNTKRLDLCSLGLAFYIKKSNDYRK	39	0	None	None	(====> <=)	169	GCA_002236855.1	1314	CP022206.1	878	CFA72_09175	280	+	1755888	1756730	99.643	100	0	6e-64	0
360	Streptococcus pyogenes	GURSA1	ASO69143.1	MLLLTSHFYLLPFCKRNYKNSNNNHIVGASF	31	0	None	None	(=> ====>)	251	GCA_002236855.1	1314	CP022206.1	878	CFA72_09175	280	+	1755888	1756730	99.643	100	0	6e-64	0
360	Streptococcus pyogenes	GURSA1	ASO69143.1	MILLFVNAFIDFSFLSTTILQKELQK	26	0	None	None	(=> ====>)	285	GCA_002236855.1	1314	CP022206.1	878	CFA72_09175	280	+	1755888	1756730	99.643	100	0	6e-64	0
360	Streptococcus pyogenes	GURSA1	ASO69143.1	MLISVDKKLKNTDNINKMILLFVNAFIDFSFLSTTILQKELQK	43	0	None	None	(=> ====>)	285	GCA_002236855.1	1314	CP022206.1	878	CFA72_09175	280	+	1755888	1756730	99.643	100	0	6e-64	0
360	Streptococcus pyogenes	GURSA1	ASO69143.1	MVVDKNEKSIKALTNKRIILFILSVFLSFLSTEMSIY	37	0	None	None	(<= ====>)	308	GCA_002236855.1	1314	CP022206.1	878	CFA72_09175	280	+	1755888	1756730	99.643	100	0	6e-64	0
360	Streptococcus pyogenes	GURSA1	ASO69143.1	MVLSEDCIDTTTALGINSSAL	21	0	None	None	(====> =>)	319	GCA_002236855.1	1314	CP022206.1	878	CFA72_09175	280	+	1755888	1756730	99.643	100	0	6e-64	0
360	Streptococcus pyogenes	GURSA1	ASO69143.1	MKPLQSTTQTS	11	0	None	None	(====> <=)	367	GCA_002236855.1	1314	CP022206.1	878	CFA72_09175	280	+	1755888	1756730	99.643	100	0	6e-64	0
360	Streptococcus pyogenes	GUR	ASO74856.1	MWLLLLFL	8	27	AGGAGG	8bp	(<= ====>)	268	GCA_002236875.1	1314	CP022354.1	878	B2G65_09155	280	+	1752921	1753763	99.643	100	0	6e-64	1
360	Streptococcus pyogenes	GUR	ASO74856.1	MVVNGVAISCVVN	13	19	AGTAGG	9bp	(====> =>)	264	GCA_002236875.1	1314	CP022354.1	878	B2G65_09155	280	+	1752921	1753763	99.643	100	0	6e-64	0
360	Streptococcus pyogenes	GUR	ASO74856.1	MTVDKTIASGY	11	13	AGG	8bp	(=> ====>)	106	GCA_002236875.1	1314	CP022354.1	878	B2G65_09155	280	+	1752921	1753763	99.643	100	0	6e-64	0
360	Streptococcus pyogenes	GUR	ASO74856.1	MVRSKS	6	13	GAG	7bp	(====> <=)	417	GCA_002236875.1	1314	CP022354.1	878	B2G65_09155	280	+	1752921	1753763	99.643	100	0	6e-64	0
360	Streptococcus pyogenes	GUR	ASO74856.1	MAIFIMKPLQSTTQTS	16	9	AGAAG	9bp	(====> <=)	367	GCA_002236875.1	1314	CP022354.1	878	B2G65_09155	280	+	1752921	1753763	99.643	100	0	6e-64	0
360	Streptococcus pyogenes	GUR	ASO74856.1	MQSSDNTINEKVLVYNTANGYTINYHNGTPTQK	33	2	GAG	14bp	(====> <=)	242	GCA_002236875.1	1314	CP022354.1	878	B2G65_09155	280	+	1752921	1753763	99.643	100	0	6e-64	0
360	Streptococcus pyogenes	GUR	ASO74856.1	MRNVFLTSTRKA	12	1	AGG	3bp	(=> ====>)	5	GCA_002236875.1	1314	CP022354.1	878	B2G65_09155	280	+	1752921	1753763	99.643	100	0	6e-64	0
360	Streptococcus pyogenes	GUR	ASO74856.1	MSSLPS	6	0	None	None	(<= ====>)	0	GCA_002236875.1	1314	CP022354.1	878	B2G65_09155	280	+	1752921	1753763	99.643	100	0	6e-64	0
360	Streptococcus pyogenes	GUR	ASO74856.1	MSKIRYACT	9	0	None	None	(<= ====>)	20	GCA_002236875.1	1314	CP022354.1	878	B2G65_09155	280	+	1752921	1753763	99.643	100	0	6e-64	0
360	Streptococcus pyogenes	GUR	ASO74856.1	MYLIRNKLNVSDDSWL	16	0	None	None	(<= ====>)	40	GCA_002236875.1	1314	CP022354.1	878	B2G65_09155	280	+	1752921	1753763	99.643	100	0	6e-64	0
360	Streptococcus pyogenes	GUR	ASO74856.1	MFRMIVGYDRCIRSIARCDSFINCHMLNLSNLIDVKNTLRVYLIRNKIMG	50	0	None	None	(<= ====>)	65	GCA_002236875.1	1314	CP022354.1	878	B2G65_09155	280	+	1752921	1753763	99.643	100	0	6e-64	0
360	Streptococcus pyogenes	GUR	ASO74856.1	MIAVIAFYDLSKSKKQIEKIALELLR	26	0	None	None	(====> <=)	71	GCA_002236875.1	1314	CP022354.1	878	B2G65_09155	280	+	1752921	1753763	99.643	100	0	6e-64	0
360	Streptococcus pyogenes	GUR	ASO74856.1	MIVGYDRCIRSIARCDSFINCHMLNLSNLIDVKNTLRVYLIRNKIMG	47	0	None	None	(<= ====>)	74	GCA_002236875.1	1314	CP022354.1	878	B2G65_09155	280	+	1752921	1753763	99.643	100	0	6e-64	0
360	Streptococcus pyogenes	GUR	ASO74856.1	MICQKVKSKLKKSPWSC	17	0	None	None	(====> <=)	76	GCA_002236875.1	1314	CP022354.1	878	B2G65_09155	280	+	1752921	1753763	99.643	100	0	6e-64	0
360	Streptococcus pyogenes	GUR	ASO74856.1	MTIESKNTRKSNDCRHCFL	19	0	None	None	(====> <=)	126	GCA_002236875.1	1314	CP022354.1	878	B2G65_09155	280	+	1752921	1753763	99.643	100	0	6e-64	0
360	Streptococcus pyogenes	GUR	ASO74856.1	MTAIIAFSSIFTFYSHCFF	19	0	None	None	(====> =>)	136	GCA_002236875.1	1314	CP022354.1	878	B2G65_09155	280	+	1752921	1753763	99.643	100	0	6e-64	0
360	Streptococcus pyogenes	GUR	ASO74856.1	MLNLSNLIDVKNTLRVYLIRNKIMG	25	0	None	None	(<= ====>)	140	GCA_002236875.1	1314	CP022354.1	878	B2G65_09155	280	+	1752921	1753763	99.643	100	0	6e-64	0
360	Streptococcus pyogenes	GUR	ASO74856.1	MLKIRYVCT	9	0	None	None	(<= ====>)	165	GCA_002236875.1	1314	CP022354.1	878	B2G65_09155	280	+	1752921	1753763	99.643	100	0	6e-64	0
360	Streptococcus pyogenes	GUR	ASO74856.1	MATPLTTITVHLLKNNTKRLDLCSLGLAFYIKKSNDYRK	39	0	None	None	(====> <=)	169	GCA_002236875.1	1314	CP022354.1	878	B2G65_09155	280	+	1752921	1753763	99.643	100	0	6e-64	0
360	Streptococcus pyogenes	GUR	ASO74856.1	MLLLTSHFYLLPFCKRNYKNSNNNHIVGASF	31	0	None	None	(=> ====>)	251	GCA_002236875.1	1314	CP022354.1	878	B2G65_09155	280	+	1752921	1753763	99.643	100	0	6e-64	0
360	Streptococcus pyogenes	GUR	ASO74856.1	MILLFVNAFIDFSFLSTTILQKELQK	26	0	None	None	(=> ====>)	285	GCA_002236875.1	1314	CP022354.1	878	B2G65_09155	280	+	1752921	1753763	99.643	100	0	6e-64	0
360	Streptococcus pyogenes	GUR	ASO74856.1	MLISVDKKLKNTDNINKMILLFVNAFIDFSFLSTTILQKELQK	43	0	None	None	(=> ====>)	285	GCA_002236875.1	1314	CP022354.1	878	B2G65_09155	280	+	1752921	1753763	99.643	100	0	6e-64	0
360	Streptococcus pyogenes	GUR	ASO74856.1	MVVDKNEKSIKALTNKRIILFILSVFLSFLSTEMSIY	37	0	None	None	(<= ====>)	308	GCA_002236875.1	1314	CP022354.1	878	B2G65_09155	280	+	1752921	1753763	99.643	100	0	6e-64	0
360	Streptococcus pyogenes	GUR	ASO74856.1	MVLSEDCIDTTTALGINSSAL	21	0	None	None	(====> =>)	319	GCA_002236875.1	1314	CP022354.1	878	B2G65_09155	280	+	1752921	1753763	99.643	100	0	6e-64	0
360	Streptococcus pyogenes	GUR	ASO74856.1	MKPLQSTTQTS	11	0	None	None	(====> <=)	367	GCA_002236875.1	1314	CP022354.1	878	B2G65_09155	280	+	1752921	1753763	99.643	100	0	6e-64	0
360	Streptococcus pyogenes	STAB090229	ASQ21955.1	MWLLLLFL	8	27	AGGAGG	8bp	(<= ====>)	268	GCA_002238295.1	1314	CP020027.1	878	B4W66_08785	280	+	1709537	1710379	99.643	100	0	6e-64	1
360	Streptococcus pyogenes	STAB090229	ASQ21955.1	MVINGVAISCIVN	13	19	AGTAGG	9bp	(====> =>)	264	GCA_002238295.1	1314	CP020027.1	878	B4W66_08785	280	+	1709537	1710379	99.643	100	0	6e-64	0
360	Streptococcus pyogenes	STAB090229	ASQ21955.1	MTVDKTIASGY	11	13	AGG	8bp	(=> ====>)	106	GCA_002238295.1	1314	CP020027.1	878	B4W66_08785	280	+	1709537	1710379	99.643	100	0	6e-64	0
360	Streptococcus pyogenes	STAB090229	ASQ21955.1	MVRSKS	6	13	GAG	7bp	(====> <=)	417	GCA_002238295.1	1314	CP020027.1	878	B4W66_08785	280	+	1709537	1710379	99.643	100	0	6e-64	0
360	Streptococcus pyogenes	STAB090229	ASQ21955.1	MAIFIMKPLQSTTQTS	16	9	AGAAG	9bp	(====> <=)	367	GCA_002238295.1	1314	CP020027.1	878	B4W66_08785	280	+	1709537	1710379	99.643	100	0	6e-64	0
360	Streptococcus pyogenes	STAB090229	ASQ21955.1	MMAIFIMKPLQSTTQTS	17	9	AGAAG	6bp	(====> <=)	367	GCA_002238295.1	1314	CP020027.1	878	B4W66_08785	280	+	1709537	1710379	99.643	100	0	6e-64	0
360	Streptococcus pyogenes	STAB090229	ASQ21955.1	MSKIRYACT	9	6	GAG	12bp	(<= ====>)	20	GCA_002238295.1	1314	CP020027.1	878	B4W66_08785	280	+	1709537	1710379	99.643	100	0	6e-64	0
360	Streptococcus pyogenes	STAB090229	ASQ21955.1	MSLRTVYV	8	2	GAG	13bp	(====> <=)	-18	GCA_002238295.1	1314	CP020027.1	878	B4W66_08785	280	+	1709537	1710379	99.643	100	0	6e-64	0
360	Streptococcus pyogenes	STAB090229	ASQ21955.1	MQSSDNTINEKVLVYNTANGYTINYHNGTPTQK	33	2	GAG	14bp	(====> <=)	242	GCA_002238295.1	1314	CP020027.1	878	B4W66_08785	280	+	1709537	1710379	99.643	100	0	6e-64	0
360	Streptococcus pyogenes	STAB090229	ASQ21955.1	MSSLPS	6	0	None	None	(<= ====>)	0	GCA_002238295.1	1314	CP020027.1	878	B4W66_08785	280	+	1709537	1710379	99.643	100	0	6e-64	0
360	Streptococcus pyogenes	STAB090229	ASQ21955.1	MYLIRNKLNVSDDSWL	16	0	None	None	(<= ====>)	40	GCA_002238295.1	1314	CP020027.1	878	B4W66_08785	280	+	1709537	1710379	99.643	100	0	6e-64	0
360	Streptococcus pyogenes	STAB090229	ASQ21955.1	MFRMIVGYDRCIRSIARCDSFINCHMLNLSNLIDVKNTLRVYLIRNKIMG	50	0	None	None	(<= ====>)	65	GCA_002238295.1	1314	CP020027.1	878	B4W66_08785	280	+	1709537	1710379	99.643	100	0	6e-64	0
360	Streptococcus pyogenes	STAB090229	ASQ21955.1	MIAVIAFYDLSKSKKQIEKIVLELLR	26	0	None	None	(====> <=)	71	GCA_002238295.1	1314	CP020027.1	878	B4W66_08785	280	+	1709537	1710379	99.643	100	0	6e-64	0
360	Streptococcus pyogenes	STAB090229	ASQ21955.1	MIVGYDRCIRSIARCDSFINCHMLNLSNLIDVKNTLRVYLIRNKIMG	47	0	None	None	(<= ====>)	74	GCA_002238295.1	1314	CP020027.1	878	B4W66_08785	280	+	1709537	1710379	99.643	100	0	6e-64	0
360	Streptococcus pyogenes	STAB090229	ASQ21955.1	MICQKVKSKLKKSSWSC	17	0	None	None	(====> <=)	76	GCA_002238295.1	1314	CP020027.1	878	B4W66_08785	280	+	1709537	1710379	99.643	100	0	6e-64	0
360	Streptococcus pyogenes	STAB090229	ASQ21955.1	MTIESKNTRKSNDCRHCFL	19	0	None	None	(====> <=)	126	GCA_002238295.1	1314	CP020027.1	878	B4W66_08785	280	+	1709537	1710379	99.643	100	0	6e-64	0
360	Streptococcus pyogenes	STAB090229	ASQ21955.1	MTAIIAFSSIFTFYSHCFF	19	0	None	None	(====> =>)	136	GCA_002238295.1	1314	CP020027.1	878	B4W66_08785	280	+	1709537	1710379	99.643	100	0	6e-64	0
360	Streptococcus pyogenes	STAB090229	ASQ21955.1	MLNLSNLIDVKNTLRVYLIRNKIMG	25	0	None	None	(<= ====>)	140	GCA_002238295.1	1314	CP020027.1	878	B4W66_08785	280	+	1709537	1710379	99.643	100	0	6e-64	0
360	Streptococcus pyogenes	STAB090229	ASQ21955.1	MLKIHYVCT	9	0	None	None	(<= ====>)	165	GCA_002238295.1	1314	CP020027.1	878	B4W66_08785	280	+	1709537	1710379	99.643	100	0	6e-64	0
360	Streptococcus pyogenes	STAB090229	ASQ21955.1	MATPLITITVHLLKNNTKRLDLCSLGLAFYIKKSNDYRK	39	0	None	None	(====> <=)	169	GCA_002238295.1	1314	CP020027.1	878	B4W66_08785	280	+	1709537	1710379	99.643	100	0	6e-64	0
360	Streptococcus pyogenes	STAB090229	ASQ21955.1	MLLLTSHFYLLPFCKRNYKNSNNNHIVGASF	31	0	None	None	(=> ====>)	251	GCA_002238295.1	1314	CP020027.1	878	B4W66_08785	280	+	1709537	1710379	99.643	100	0	6e-64	0
360	Streptococcus pyogenes	STAB090229	ASQ21955.1	MILLFVNAFIDFSFLSTTILQKELQK	26	0	None	None	(=> ====>)	285	GCA_002238295.1	1314	CP020027.1	878	B4W66_08785	280	+	1709537	1710379	99.643	100	0	6e-64	0
360	Streptococcus pyogenes	STAB090229	ASQ21955.1	MLISVDKKLKNTDNINKMILLFVNAFIDFSFLSTTILQKELQK	43	0	None	None	(=> ====>)	285	GCA_002238295.1	1314	CP020027.1	878	B4W66_08785	280	+	1709537	1710379	99.643	100	0	6e-64	0
360	Streptococcus pyogenes	STAB090229	ASQ21955.1	MVVDKNEKSIKALTNKRIILFILSVFLSFLSTEMSIY	37	0	None	None	(<= ====>)	308	GCA_002238295.1	1314	CP020027.1	878	B4W66_08785	280	+	1709537	1710379	99.643	100	0	6e-64	0
360	Streptococcus pyogenes	STAB090229	ASQ21955.1	MVLSEDCIDTTTALGINSSAL	21	0	None	None	(====> =>)	319	GCA_002238295.1	1314	CP020027.1	878	B4W66_08785	280	+	1709537	1710379	99.643	100	0	6e-64	0
360	Streptococcus pyogenes	STAB090229	ASQ21955.1	MKPLQSTTQTS	11	0	None	None	(====> <=)	367	GCA_002238295.1	1314	CP020027.1	878	B4W66_08785	280	+	1709537	1710379	99.643	100	0	6e-64	0
360	Streptococcus pyogenes	STAB120304	ASQ23764.1	MWLLLLFL	8	27	AGGAGG	8bp	(<= ====>)	268	GCA_002238315.1	1314	CP020082.1	878	B5D85_09135	280	+	1753612	1754454	99.643	100	0	6e-64	1
360	Streptococcus pyogenes	STAB120304	ASQ23764.1	MVINGVAISCIVN	13	19	AGTAGG	9bp	(====> =>)	264	GCA_002238315.1	1314	CP020082.1	878	B5D85_09135	280	+	1753612	1754454	99.643	100	0	6e-64	0
360	Streptococcus pyogenes	STAB120304	ASQ23764.1	MTVDKTIASGY	11	13	AGG	8bp	(=> ====>)	106	GCA_002238315.1	1314	CP020082.1	878	B5D85_09135	280	+	1753612	1754454	99.643	100	0	6e-64	0
360	Streptococcus pyogenes	STAB120304	ASQ23764.1	MVRSKS	6	13	GAG	7bp	(====> <=)	417	GCA_002238315.1	1314	CP020082.1	878	B5D85_09135	280	+	1753612	1754454	99.643	100	0	6e-64	0
360	Streptococcus pyogenes	STAB120304	ASQ23764.1	MAIFIMKPLQSTTQTS	16	9	AGAAG	9bp	(====> <=)	367	GCA_002238315.1	1314	CP020082.1	878	B5D85_09135	280	+	1753612	1754454	99.643	100	0	6e-64	0
360	Streptococcus pyogenes	STAB120304	ASQ23764.1	MMAIFIMKPLQSTTQTS	17	9	AGAAG	6bp	(====> <=)	367	GCA_002238315.1	1314	CP020082.1	878	B5D85_09135	280	+	1753612	1754454	99.643	100	0	6e-64	0
360	Streptococcus pyogenes	STAB120304	ASQ23764.1	MSKIRYACT	9	6	GAG	12bp	(<= ====>)	20	GCA_002238315.1	1314	CP020082.1	878	B5D85_09135	280	+	1753612	1754454	99.643	100	0	6e-64	0
360	Streptococcus pyogenes	STAB120304	ASQ23764.1	MSLRTVYV	8	2	GAG	13bp	(====> <=)	-18	GCA_002238315.1	1314	CP020082.1	878	B5D85_09135	280	+	1753612	1754454	99.643	100	0	6e-64	0
360	Streptococcus pyogenes	STAB120304	ASQ23764.1	MQSSDNTINEKVLVYNTANGYTINYHNGTPTQK	33	2	GAG	14bp	(====> <=)	242	GCA_002238315.1	1314	CP020082.1	878	B5D85_09135	280	+	1753612	1754454	99.643	100	0	6e-64	0
360	Streptococcus pyogenes	STAB120304	ASQ23764.1	MSSLPS	6	0	None	None	(<= ====>)	0	GCA_002238315.1	1314	CP020082.1	878	B5D85_09135	280	+	1753612	1754454	99.643	100	0	6e-64	0
360	Streptococcus pyogenes	STAB120304	ASQ23764.1	MYLIRNKLNVSDDSWL	16	0	None	None	(<= ====>)	40	GCA_002238315.1	1314	CP020082.1	878	B5D85_09135	280	+	1753612	1754454	99.643	100	0	6e-64	0
360	Streptococcus pyogenes	STAB120304	ASQ23764.1	MFRMIVGYDRCIRSIARCDSFINCHMLNLSNLIDVKNTLRVYLIRNKIMG	50	0	None	None	(<= ====>)	65	GCA_002238315.1	1314	CP020082.1	878	B5D85_09135	280	+	1753612	1754454	99.643	100	0	6e-64	0
360	Streptococcus pyogenes	STAB120304	ASQ23764.1	MIAVIAFYDLSKSKKQIEKIVLELLR	26	0	None	None	(====> <=)	71	GCA_002238315.1	1314	CP020082.1	878	B5D85_09135	280	+	1753612	1754454	99.643	100	0	6e-64	0
360	Streptococcus pyogenes	STAB120304	ASQ23764.1	MIVGYDRCIRSIARCDSFINCHMLNLSNLIDVKNTLRVYLIRNKIMG	47	0	None	None	(<= ====>)	74	GCA_002238315.1	1314	CP020082.1	878	B5D85_09135	280	+	1753612	1754454	99.643	100	0	6e-64	0
360	Streptococcus pyogenes	STAB120304	ASQ23764.1	MICQKVKSKLKKSSWSC	17	0	None	None	(====> <=)	76	GCA_002238315.1	1314	CP020082.1	878	B5D85_09135	280	+	1753612	1754454	99.643	100	0	6e-64	0
360	Streptococcus pyogenes	STAB120304	ASQ23764.1	MTIESKNTRKSNDCRHCFL	19	0	None	None	(====> <=)	126	GCA_002238315.1	1314	CP020082.1	878	B5D85_09135	280	+	1753612	1754454	99.643	100	0	6e-64	0
360	Streptococcus pyogenes	STAB120304	ASQ23764.1	MTAIIAFSSIFTFYSHCFF	19	0	None	None	(====> =>)	136	GCA_002238315.1	1314	CP020082.1	878	B5D85_09135	280	+	1753612	1754454	99.643	100	0	6e-64	0
360	Streptococcus pyogenes	STAB120304	ASQ23764.1	MLNLSNLIDVKNTLRVYLIRNKIMG	25	0	None	None	(<= ====>)	140	GCA_002238315.1	1314	CP020082.1	878	B5D85_09135	280	+	1753612	1754454	99.643	100	0	6e-64	0
360	Streptococcus pyogenes	STAB120304	ASQ23764.1	MLKIRYVCT	9	0	None	None	(<= ====>)	165	GCA_002238315.1	1314	CP020082.1	878	B5D85_09135	280	+	1753612	1754454	99.643	100	0	6e-64	0
360	Streptococcus pyogenes	STAB120304	ASQ23764.1	MATPLITITVHLLKNNTKRLDLCSLGLAFYIKKSNDYRK	39	0	None	None	(====> <=)	169	GCA_002238315.1	1314	CP020082.1	878	B5D85_09135	280	+	1753612	1754454	99.643	100	0	6e-64	0
360	Streptococcus pyogenes	STAB120304	ASQ23764.1	MLLLTSHFYLLPFCKRNYKNSNNNHIVGASF	31	0	None	None	(=> ====>)	251	GCA_002238315.1	1314	CP020082.1	878	B5D85_09135	280	+	1753612	1754454	99.643	100	0	6e-64	0
360	Streptococcus pyogenes	STAB120304	ASQ23764.1	MILLFVNAFIDFSFLSTTILQKELQK	26	0	None	None	(=> ====>)	285	GCA_002238315.1	1314	CP020082.1	878	B5D85_09135	280	+	1753612	1754454	99.643	100	0	6e-64	0
360	Streptococcus pyogenes	STAB120304	ASQ23764.1	MLISVDKKLKNTDNINKMILLFVNAFIDFSFLSTTILQKELQK	43	0	None	None	(=> ====>)	285	GCA_002238315.1	1314	CP020082.1	878	B5D85_09135	280	+	1753612	1754454	99.643	100	0	6e-64	0
360	Streptococcus pyogenes	STAB120304	ASQ23764.1	MVVDKNEKSIKALTNKRIILFILSVFLSFLSTEMSIY	37	0	None	None	(<= ====>)	308	GCA_002238315.1	1314	CP020082.1	878	B5D85_09135	280	+	1753612	1754454	99.643	100	0	6e-64	0
360	Streptococcus pyogenes	STAB120304	ASQ23764.1	MVLSEDCIDTTTALGINSSAL	21	0	None	None	(====> =>)	319	GCA_002238315.1	1314	CP020082.1	878	B5D85_09135	280	+	1753612	1754454	99.643	100	0	6e-64	0
360	Streptococcus pyogenes	STAB120304	ASQ23764.1	MKPLQSTTQTS	11	0	None	None	(====> <=)	367	GCA_002238315.1	1314	CP020082.1	878	B5D85_09135	280	+	1753612	1754454	99.643	100	0	6e-64	0
360	Streptococcus pyogenes	HarveyGAS	ATL57561.1	MWLLLLFL	8	27	AGGAGG	8bp	(<= ====>)	268	GCA_002557755.1	1314	CP023769.1	878	CRD75_08505	280	+	1689784	1690626	99.643	100	0	6e-64	1
360	Streptococcus pyogenes	HarveyGAS	ATL57561.1	MVVNGVAISCVVN	13	19	AGTAGG	9bp	(====> =>)	264	GCA_002557755.1	1314	CP023769.1	878	CRD75_08505	280	+	1689784	1690626	99.643	100	0	6e-64	0
360	Streptococcus pyogenes	HarveyGAS	ATL57561.1	MTVDKTIASGY	11	13	AGG	8bp	(=> ====>)	106	GCA_002557755.1	1314	CP023769.1	878	CRD75_08505	280	+	1689784	1690626	99.643	100	0	6e-64	0
360	Streptococcus pyogenes	HarveyGAS	ATL57561.1	MVRSKS	6	13	GAG	7bp	(====> <=)	417	GCA_002557755.1	1314	CP023769.1	878	CRD75_08505	280	+	1689784	1690626	99.643	100	0	6e-64	0
360	Streptococcus pyogenes	HarveyGAS	ATL57561.1	MAIFIMKPLQSTTQTS	16	9	AGAAG	9bp	(====> <=)	367	GCA_002557755.1	1314	CP023769.1	878	CRD75_08505	280	+	1689784	1690626	99.643	100	0	6e-64	0
360	Streptococcus pyogenes	HarveyGAS	ATL57561.1	MQSSDNTINEKVLVYNTANGYTINYHNGTPTQK	33	2	GAG	14bp	(====> <=)	242	GCA_002557755.1	1314	CP023769.1	878	CRD75_08505	280	+	1689784	1690626	99.643	100	0	6e-64	0
360	Streptococcus pyogenes	HarveyGAS	ATL57561.1	MRNVFLTSTRKA	12	1	AGG	3bp	(=> ====>)	5	GCA_002557755.1	1314	CP023769.1	878	CRD75_08505	280	+	1689784	1690626	99.643	100	0	6e-64	0
360	Streptococcus pyogenes	HarveyGAS	ATL57561.1	MSSLPS	6	0	None	None	(<= ====>)	0	GCA_002557755.1	1314	CP023769.1	878	CRD75_08505	280	+	1689784	1690626	99.643	100	0	6e-64	0
360	Streptococcus pyogenes	HarveyGAS	ATL57561.1	MSKIRYACT	9	0	None	None	(<= ====>)	20	GCA_002557755.1	1314	CP023769.1	878	CRD75_08505	280	+	1689784	1690626	99.643	100	0	6e-64	0
360	Streptococcus pyogenes	HarveyGAS	ATL57561.1	MYLIRNKLNVSDDSRL	16	0	None	None	(<= ====>)	40	GCA_002557755.1	1314	CP023769.1	878	CRD75_08505	280	+	1689784	1690626	99.643	100	0	6e-64	0
360	Streptococcus pyogenes	HarveyGAS	ATL57561.1	MFRMIVAYDRCIRSIARCDSFINCHMLNLSNLIDVKNTLRVYLIRNKIMG	50	0	None	None	(<= ====>)	65	GCA_002557755.1	1314	CP023769.1	878	CRD75_08505	280	+	1689784	1690626	99.643	100	0	6e-64	0
360	Streptococcus pyogenes	HarveyGAS	ATL57561.1	MIAVIAFYDLSKSKKQIEKIALELLR	26	0	None	None	(====> <=)	71	GCA_002557755.1	1314	CP023769.1	878	CRD75_08505	280	+	1689784	1690626	99.643	100	0	6e-64	0
360	Streptococcus pyogenes	HarveyGAS	ATL57561.1	MIVAYDRCIRSIARCDSFINCHMLNLSNLIDVKNTLRVYLIRNKIMG	47	0	None	None	(<= ====>)	74	GCA_002557755.1	1314	CP023769.1	878	CRD75_08505	280	+	1689784	1690626	99.643	100	0	6e-64	0
360	Streptococcus pyogenes	HarveyGAS	ATL57561.1	MICQKVKSKLKKSPWSC	17	0	None	None	(====> <=)	76	GCA_002557755.1	1314	CP023769.1	878	CRD75_08505	280	+	1689784	1690626	99.643	100	0	6e-64	0
360	Streptococcus pyogenes	HarveyGAS	ATL57561.1	MTIESKNTRKSNDCRHCFL	19	0	None	None	(====> <=)	126	GCA_002557755.1	1314	CP023769.1	878	CRD75_08505	280	+	1689784	1690626	99.643	100	0	6e-64	0
360	Streptococcus pyogenes	HarveyGAS	ATL57561.1	MTAIIAFSSIFTFYSHCFF	19	0	None	None	(====> =>)	136	GCA_002557755.1	1314	CP023769.1	878	CRD75_08505	280	+	1689784	1690626	99.643	100	0	6e-64	0
360	Streptococcus pyogenes	HarveyGAS	ATL57561.1	MLNLSNLIDVKNTLRVYLIRNKIMG	25	0	None	None	(<= ====>)	140	GCA_002557755.1	1314	CP023769.1	878	CRD75_08505	280	+	1689784	1690626	99.643	100	0	6e-64	0
360	Streptococcus pyogenes	HarveyGAS	ATL57561.1	MLKIRYVCT	9	0	None	None	(<= ====>)	165	GCA_002557755.1	1314	CP023769.1	878	CRD75_08505	280	+	1689784	1690626	99.643	100	0	6e-64	0
360	Streptococcus pyogenes	HarveyGAS	ATL57561.1	MATPLTTITVHLLKNNTKRLDLCSLGLAFYIKKSNDYRK	39	0	None	None	(====> <=)	169	GCA_002557755.1	1314	CP023769.1	878	CRD75_08505	280	+	1689784	1690626	99.643	100	0	6e-64	0
360	Streptococcus pyogenes	HarveyGAS	ATL57561.1	MLLLTSHFYLLPFCKRNYKNSNNNHIVGASF	31	0	None	None	(=> ====>)	251	GCA_002557755.1	1314	CP023769.1	878	CRD75_08505	280	+	1689784	1690626	99.643	100	0	6e-64	0
360	Streptococcus pyogenes	HarveyGAS	ATL57561.1	MILLFVNAFIDFSFLSTTILQKELQK	26	0	None	None	(=> ====>)	285	GCA_002557755.1	1314	CP023769.1	878	CRD75_08505	280	+	1689784	1690626	99.643	100	0	6e-64	0
360	Streptococcus pyogenes	HarveyGAS	ATL57561.1	MLISVDKKLKNTDNINKMILLFVNAFIDFSFLSTTILQKELQK	43	0	None	None	(=> ====>)	285	GCA_002557755.1	1314	CP023769.1	878	CRD75_08505	280	+	1689784	1690626	99.643	100	0	6e-64	0
360	Streptococcus pyogenes	HarveyGAS	ATL57561.1	MVVDKNEKSIKALTNKRIILFILSVFLSFLSTEMSIY	37	0	None	None	(<= ====>)	308	GCA_002557755.1	1314	CP023769.1	878	CRD75_08505	280	+	1689784	1690626	99.643	100	0	6e-64	0
360	Streptococcus pyogenes	HarveyGAS	ATL57561.1	MVLSEDCIDTTTALGINSSAL	21	0	None	None	(====> =>)	319	GCA_002557755.1	1314	CP023769.1	878	CRD75_08505	280	+	1689784	1690626	99.643	100	0	6e-64	0
360	Streptococcus pyogenes	HarveyGAS	ATL57561.1	MKPLQSTTQTS	11	0	None	None	(====> <=)	367	GCA_002557755.1	1314	CP023769.1	878	CRD75_08505	280	+	1689784	1690626	99.643	100	0	6e-64	0
360	Streptococcus pyogenes	JS12	AUG51102.1	MWLLLLFL	8	27	AGGAGG	8bp	(<= ====>)	268	GCA_002844355.1	1314	CP021640.1	878	CCX85_08405	280	+	1673272	1674114	99.643	100	0	6e-64	1
360	Streptococcus pyogenes	JS12	AUG51102.1	MVVNGVAISCVVN	13	19	AGTAGG	9bp	(====> =>)	264	GCA_002844355.1	1314	CP021640.1	878	CCX85_08405	280	+	1673272	1674114	99.643	100	0	6e-64	0
360	Streptococcus pyogenes	JS12	AUG51102.1	MTVDKTIASGY	11	13	AGG	8bp	(=> ====>)	106	GCA_002844355.1	1314	CP021640.1	878	CCX85_08405	280	+	1673272	1674114	99.643	100	0	6e-64	0
360	Streptococcus pyogenes	JS12	AUG51102.1	MVRSKS	6	13	GAG	7bp	(====> <=)	417	GCA_002844355.1	1314	CP021640.1	878	CCX85_08405	280	+	1673272	1674114	99.643	100	0	6e-64	0
360	Streptococcus pyogenes	JS12	AUG51102.1	MAIFIMKPLQSTTQTS	16	9	AGAAG	9bp	(====> <=)	367	GCA_002844355.1	1314	CP021640.1	878	CCX85_08405	280	+	1673272	1674114	99.643	100	0	6e-64	0
360	Streptococcus pyogenes	JS12	AUG51102.1	MQSSDNTINEKVLVYNTANGYTINYHNGTPTQK	33	2	GAG	14bp	(====> <=)	242	GCA_002844355.1	1314	CP021640.1	878	CCX85_08405	280	+	1673272	1674114	99.643	100	0	6e-64	0
360	Streptococcus pyogenes	JS12	AUG51102.1	MRNVFLTSTRKA	12	1	AGG	3bp	(=> ====>)	5	GCA_002844355.1	1314	CP021640.1	878	CCX85_08405	280	+	1673272	1674114	99.643	100	0	6e-64	0
360	Streptococcus pyogenes	JS12	AUG51102.1	MSSLPS	6	0	None	None	(<= ====>)	0	GCA_002844355.1	1314	CP021640.1	878	CCX85_08405	280	+	1673272	1674114	99.643	100	0	6e-64	0
360	Streptococcus pyogenes	JS12	AUG51102.1	MSKIRYACT	9	0	None	None	(<= ====>)	20	GCA_002844355.1	1314	CP021640.1	878	CCX85_08405	280	+	1673272	1674114	99.643	100	0	6e-64	0
360	Streptococcus pyogenes	JS12	AUG51102.1	MYLIRNKLNVSDDSWL	16	0	None	None	(<= ====>)	40	GCA_002844355.1	1314	CP021640.1	878	CCX85_08405	280	+	1673272	1674114	99.643	100	0	6e-64	0
360	Streptococcus pyogenes	JS12	AUG51102.1	MFRMIVGYDRCIRSIARCDSFINCHMLNLSNLIDVKNTLRVYLIRNKIMG	50	0	None	None	(<= ====>)	65	GCA_002844355.1	1314	CP021640.1	878	CCX85_08405	280	+	1673272	1674114	99.643	100	0	6e-64	0
360	Streptococcus pyogenes	JS12	AUG51102.1	MIAVIAFYDLSKSKKQIEKIALELLR	26	0	None	None	(====> <=)	71	GCA_002844355.1	1314	CP021640.1	878	CCX85_08405	280	+	1673272	1674114	99.643	100	0	6e-64	0
360	Streptococcus pyogenes	JS12	AUG51102.1	MIVGYDRCIRSIARCDSFINCHMLNLSNLIDVKNTLRVYLIRNKIMG	47	0	None	None	(<= ====>)	74	GCA_002844355.1	1314	CP021640.1	878	CCX85_08405	280	+	1673272	1674114	99.643	100	0	6e-64	0
360	Streptococcus pyogenes	JS12	AUG51102.1	MICQKVKSKLKKSPWSC	17	0	None	None	(====> <=)	76	GCA_002844355.1	1314	CP021640.1	878	CCX85_08405	280	+	1673272	1674114	99.643	100	0	6e-64	0
360	Streptococcus pyogenes	JS12	AUG51102.1	MTIESKNTRKSNDCRHCFL	19	0	None	None	(====> <=)	126	GCA_002844355.1	1314	CP021640.1	878	CCX85_08405	280	+	1673272	1674114	99.643	100	0	6e-64	0
360	Streptococcus pyogenes	JS12	AUG51102.1	MTAIIAFSSIFTFYSHCFF	19	0	None	None	(====> =>)	136	GCA_002844355.1	1314	CP021640.1	878	CCX85_08405	280	+	1673272	1674114	99.643	100	0	6e-64	0
360	Streptococcus pyogenes	JS12	AUG51102.1	MLNLSNLIDVKNTLRVYLIRNKIMG	25	0	None	None	(<= ====>)	140	GCA_002844355.1	1314	CP021640.1	878	CCX85_08405	280	+	1673272	1674114	99.643	100	0	6e-64	0
360	Streptococcus pyogenes	JS12	AUG51102.1	MLKIRYVCT	9	0	None	None	(<= ====>)	165	GCA_002844355.1	1314	CP021640.1	878	CCX85_08405	280	+	1673272	1674114	99.643	100	0	6e-64	0
360	Streptococcus pyogenes	JS12	AUG51102.1	MATPLTTITVHLLKNNTKRLDLCSLGLAFYIKKSNDYRK	39	0	None	None	(====> <=)	169	GCA_002844355.1	1314	CP021640.1	878	CCX85_08405	280	+	1673272	1674114	99.643	100	0	6e-64	0
360	Streptococcus pyogenes	JS12	AUG51102.1	MLLLTSHFYLLPFCKRNYKNSNNNHIVGASF	31	0	None	None	(=> ====>)	251	GCA_002844355.1	1314	CP021640.1	878	CCX85_08405	280	+	1673272	1674114	99.643	100	0	6e-64	0
360	Streptococcus pyogenes	JS12	AUG51102.1	MILLFVNAFIDFSFLSTTILQKELQK	26	0	None	None	(=> ====>)	285	GCA_002844355.1	1314	CP021640.1	878	CCX85_08405	280	+	1673272	1674114	99.643	100	0	6e-64	0
360	Streptococcus pyogenes	JS12	AUG51102.1	MLISVDKKLKNTDNINKMILLFVNAFIDFSFLSTTILQKELQK	43	0	None	None	(=> ====>)	285	GCA_002844355.1	1314	CP021640.1	878	CCX85_08405	280	+	1673272	1674114	99.643	100	0	6e-64	0
360	Streptococcus pyogenes	JS12	AUG51102.1	MVVDKNEKSIKALTNKRIILFILSVFLSFLSTEMSIY	37	0	None	None	(<= ====>)	308	GCA_002844355.1	1314	CP021640.1	878	CCX85_08405	280	+	1673272	1674114	99.643	100	0	6e-64	0
360	Streptococcus pyogenes	JS12	AUG51102.1	MVLSEDCIDTTTALGINSSAL	21	0	None	None	(====> =>)	319	GCA_002844355.1	1314	CP021640.1	878	CCX85_08405	280	+	1673272	1674114	99.643	100	0	6e-64	0
360	Streptococcus pyogenes	JS12	AUG51102.1	MKPLQSTTQTS	11	0	None	None	(====> <=)	367	GCA_002844355.1	1314	CP021640.1	878	CCX85_08405	280	+	1673272	1674114	99.643	100	0	6e-64	0
360	Streptococcus pyogenes	NGAS979	AWS23906.1	MWLLLLFL	8	27	AGGAGG	8bp	(<= ====>)	268	GCA_003203475.1	1314	CP028140.1	878	C5P47_08295	280	+	1640446	1641288	99.643	100	0	6e-64	1
360	Streptococcus pyogenes	NGAS979	AWS23906.1	MVVNGVAISCVVN	13	19	AGTAGG	9bp	(====> =>)	263	GCA_003203475.1	1314	CP028140.1	878	C5P47_08295	280	+	1640446	1641288	99.643	100	0	6e-64	0
360	Streptococcus pyogenes	NGAS979	AWS23906.1	MTVDKTIASGY	11	13	AGG	8bp	(=> ====>)	106	GCA_003203475.1	1314	CP028140.1	878	C5P47_08295	280	+	1640446	1641288	99.643	100	0	6e-64	0
360	Streptococcus pyogenes	NGAS979	AWS23906.1	MVRSKS	6	13	GAG	7bp	(====> <=)	416	GCA_003203475.1	1314	CP028140.1	878	C5P47_08295	280	+	1640446	1641288	99.643	100	0	6e-64	0
360	Streptococcus pyogenes	NGAS979	AWS23906.1	MAIFIMKPLQSTTQTS	16	9	AGAAG	9bp	(====> <=)	366	GCA_003203475.1	1314	CP028140.1	878	C5P47_08295	280	+	1640446	1641288	99.643	100	0	6e-64	0
360	Streptococcus pyogenes	NGAS979	AWS23906.1	MQSSDNTINEKVLVYNTANGYTINYHNGTPTQK	33	2	GAG	14bp	(====> <=)	241	GCA_003203475.1	1314	CP028140.1	878	C5P47_08295	280	+	1640446	1641288	99.643	100	0	6e-64	0
360	Streptococcus pyogenes	NGAS979	AWS23906.1	MRNVFLTSTRKA	12	1	AGG	3bp	(=> ====>)	5	GCA_003203475.1	1314	CP028140.1	878	C5P47_08295	280	+	1640446	1641288	99.643	100	0	6e-64	0
360	Streptococcus pyogenes	NGAS979	AWS23906.1	MSSLPS	6	0	None	None	(<= ====>)	0	GCA_003203475.1	1314	CP028140.1	878	C5P47_08295	280	+	1640446	1641288	99.643	100	0	6e-64	0
360	Streptococcus pyogenes	NGAS979	AWS23906.1	MSKIRYACT	9	0	None	None	(<= ====>)	20	GCA_003203475.1	1314	CP028140.1	878	C5P47_08295	280	+	1640446	1641288	99.643	100	0	6e-64	0
360	Streptococcus pyogenes	NGAS979	AWS23906.1	MYLIRNKLNVSDDSRL	16	0	None	None	(<= ====>)	40	GCA_003203475.1	1314	CP028140.1	878	C5P47_08295	280	+	1640446	1641288	99.643	100	0	6e-64	0
360	Streptococcus pyogenes	NGAS979	AWS23906.1	MFRMIVAYDRCIRSIARCDSFINCHMLNLSNLIDVKNTLRVYLIRNKIMG	50	0	None	None	(<= ====>)	65	GCA_003203475.1	1314	CP028140.1	878	C5P47_08295	280	+	1640446	1641288	99.643	100	0	6e-64	0
360	Streptococcus pyogenes	NGAS979	AWS23906.1	MIAVIAFYDLSKSKKQIEKIALELLR	26	0	None	None	(====> <=)	71	GCA_003203475.1	1314	CP028140.1	878	C5P47_08295	280	+	1640446	1641288	99.643	100	0	6e-64	0
360	Streptococcus pyogenes	NGAS979	AWS23906.1	MIVAYDRCIRSIARCDSFINCHMLNLSNLIDVKNTLRVYLIRNKIMG	47	0	None	None	(<= ====>)	74	GCA_003203475.1	1314	CP028140.1	878	C5P47_08295	280	+	1640446	1641288	99.643	100	0	6e-64	0
360	Streptococcus pyogenes	NGAS979	AWS23906.1	MICQKVKSKLKKSPWSC	17	0	None	None	(====> <=)	76	GCA_003203475.1	1314	CP028140.1	878	C5P47_08295	280	+	1640446	1641288	99.643	100	0	6e-64	0
360	Streptococcus pyogenes	NGAS979	AWS23906.1	MTIESKNTRKSNDCRHCFL	19	0	None	None	(====> <=)	126	GCA_003203475.1	1314	CP028140.1	878	C5P47_08295	280	+	1640446	1641288	99.643	100	0	6e-64	0
360	Streptococcus pyogenes	NGAS979	AWS23906.1	MATPLTTITVHLLRNNTKRLDLCSLGLAFYIKKAMTIESKNTRKSNDCRHCFL	53	0	None	None	(====> <=)	126	GCA_003203475.1	1314	CP028140.1	878	C5P47_08295	280	+	1640446	1641288	99.643	100	0	6e-64	0
360	Streptococcus pyogenes	NGAS979	AWS23906.1	MTAIIAFSSIFTFYSHCFFDVKS	23	0	None	None	(====> =>)	136	GCA_003203475.1	1314	CP028140.1	878	C5P47_08295	280	+	1640446	1641288	99.643	100	0	6e-64	0
360	Streptococcus pyogenes	NGAS979	AWS23906.1	MLNLSNLIDVKNTLRVYLIRNKIMG	25	0	None	None	(<= ====>)	140	GCA_003203475.1	1314	CP028140.1	878	C5P47_08295	280	+	1640446	1641288	99.643	100	0	6e-64	0
360	Streptococcus pyogenes	NGAS979	AWS23906.1	MLKIRYVCT	9	0	None	None	(<= ====>)	165	GCA_003203475.1	1314	CP028140.1	878	C5P47_08295	280	+	1640446	1641288	99.643	100	0	6e-64	0
360	Streptococcus pyogenes	NGAS979	AWS23906.1	MLLLTSHFYLLPFCKRNYKNSNNNHIVGASF	31	0	None	None	(=> ====>)	251	GCA_003203475.1	1314	CP028140.1	878	C5P47_08295	280	+	1640446	1641288	99.643	100	0	6e-64	0
360	Streptococcus pyogenes	NGAS979	AWS23906.1	MILLFVNAFIDFSFLSTTILQKELQK	26	0	None	None	(=> ====>)	285	GCA_003203475.1	1314	CP028140.1	878	C5P47_08295	280	+	1640446	1641288	99.643	100	0	6e-64	0
360	Streptococcus pyogenes	NGAS979	AWS23906.1	MLISVDKKLKNTDNINKMILLFVNAFIDFSFLSTTILQKELQK	43	0	None	None	(=> ====>)	285	GCA_003203475.1	1314	CP028140.1	878	C5P47_08295	280	+	1640446	1641288	99.643	100	0	6e-64	0
360	Streptococcus pyogenes	NGAS979	AWS23906.1	MVVDKNEKSIKALTNKRIILFILSVFLSFLSTEMSIY	37	0	None	None	(<= ====>)	308	GCA_003203475.1	1314	CP028140.1	878	C5P47_08295	280	+	1640446	1641288	99.643	100	0	6e-64	0
360	Streptococcus pyogenes	NGAS979	AWS23906.1	MVLSEDCIDTTTALGINSSAL	21	0	None	None	(====> =>)	318	GCA_003203475.1	1314	CP028140.1	878	C5P47_08295	280	+	1640446	1641288	99.643	100	0	6e-64	0
360	Streptococcus pyogenes	NGAS979	AWS23906.1	MKPLQSTTQTS	11	0	None	None	(====> <=)	366	GCA_003203475.1	1314	CP028140.1	878	C5P47_08295	280	+	1640446	1641288	99.643	100	0	6e-64	0
360	Streptococcus pyogenes	DMG1800716	AXI58712.1	MWLLLLFL	8	27	AGGAGG	8bp	(<= ====>)	268	GCA_003352145.1	1314	CP027771.1	878	C7K40_08665	280	+	1717612	1718454	99.643	100	0	6e-64	1
360	Streptococcus pyogenes	DMG1800716	AXI58712.1	MVVNGVAISCVVN	13	19	AGTAGG	9bp	(====> =>)	264	GCA_003352145.1	1314	CP027771.1	878	C7K40_08665	280	+	1717612	1718454	99.643	100	0	6e-64	0
360	Streptococcus pyogenes	DMG1800716	AXI58712.1	MTVDKTIASGY	11	13	AGG	8bp	(=> ====>)	106	GCA_003352145.1	1314	CP027771.1	878	C7K40_08665	280	+	1717612	1718454	99.643	100	0	6e-64	0
360	Streptococcus pyogenes	DMG1800716	AXI58712.1	MVRSKS	6	13	GAG	7bp	(====> <=)	417	GCA_003352145.1	1314	CP027771.1	878	C7K40_08665	280	+	1717612	1718454	99.643	100	0	6e-64	0
360	Streptococcus pyogenes	DMG1800716	AXI58712.1	MAIFIMKPLQSTTQTS	16	9	AGAAG	9bp	(====> <=)	367	GCA_003352145.1	1314	CP027771.1	878	C7K40_08665	280	+	1717612	1718454	99.643	100	0	6e-64	0
360	Streptococcus pyogenes	DMG1800716	AXI58712.1	MQSSDNTINEKVLVYNTANGYTINYHNGTPTQK	33	2	GAG	14bp	(====> <=)	242	GCA_003352145.1	1314	CP027771.1	878	C7K40_08665	280	+	1717612	1718454	99.643	100	0	6e-64	0
360	Streptococcus pyogenes	DMG1800716	AXI58712.1	MRNVFLTSTRKA	12	1	AGG	3bp	(=> ====>)	5	GCA_003352145.1	1314	CP027771.1	878	C7K40_08665	280	+	1717612	1718454	99.643	100	0	6e-64	0
360	Streptococcus pyogenes	DMG1800716	AXI58712.1	MSSLPS	6	0	None	None	(<= ====>)	0	GCA_003352145.1	1314	CP027771.1	878	C7K40_08665	280	+	1717612	1718454	99.643	100	0	6e-64	0
360	Streptococcus pyogenes	DMG1800716	AXI58712.1	MSKIRYACT	9	0	None	None	(<= ====>)	20	GCA_003352145.1	1314	CP027771.1	878	C7K40_08665	280	+	1717612	1718454	99.643	100	0	6e-64	0
360	Streptococcus pyogenes	DMG1800716	AXI58712.1	MYLIRNKLNVSDDSRL	16	0	None	None	(<= ====>)	40	GCA_003352145.1	1314	CP027771.1	878	C7K40_08665	280	+	1717612	1718454	99.643	100	0	6e-64	0
360	Streptococcus pyogenes	DMG1800716	AXI58712.1	MFRTIVAYDRCIRSIARCDSFINCHMLNLSNLIDVKNTLRVYLIRNKIMG	50	0	None	None	(<= ====>)	65	GCA_003352145.1	1314	CP027771.1	878	C7K40_08665	280	+	1717612	1718454	99.643	100	0	6e-64	0
360	Streptococcus pyogenes	DMG1800716	AXI58712.1	MIAVIAFYDLSKSKKQIEKIALELLR	26	0	None	None	(====> <=)	71	GCA_003352145.1	1314	CP027771.1	878	C7K40_08665	280	+	1717612	1718454	99.643	100	0	6e-64	0
360	Streptococcus pyogenes	DMG1800716	AXI58712.1	MICQKVKSKLKKSPWSC	17	0	None	None	(====> <=)	76	GCA_003352145.1	1314	CP027771.1	878	C7K40_08665	280	+	1717612	1718454	99.643	100	0	6e-64	0
360	Streptococcus pyogenes	DMG1800716	AXI58712.1	MTIESKNTRKSNDCRHCFL	19	0	None	None	(====> <=)	126	GCA_003352145.1	1314	CP027771.1	878	C7K40_08665	280	+	1717612	1718454	99.643	100	0	6e-64	0
360	Streptococcus pyogenes	DMG1800716	AXI58712.1	MTAIIAFSSIFTFYSHCFF	19	0	None	None	(====> =>)	136	GCA_003352145.1	1314	CP027771.1	878	C7K40_08665	280	+	1717612	1718454	99.643	100	0	6e-64	0
360	Streptococcus pyogenes	DMG1800716	AXI58712.1	MLNLSNLIDVKNTLRVYLIRNKIMG	25	0	None	None	(<= ====>)	140	GCA_003352145.1	1314	CP027771.1	878	C7K40_08665	280	+	1717612	1718454	99.643	100	0	6e-64	0
360	Streptococcus pyogenes	DMG1800716	AXI58712.1	MLKIRYVCT	9	0	None	None	(<= ====>)	165	GCA_003352145.1	1314	CP027771.1	878	C7K40_08665	280	+	1717612	1718454	99.643	100	0	6e-64	0
360	Streptococcus pyogenes	DMG1800716	AXI58712.1	MATPLTTITVHLLKNNTKRLDLCSLGLAFYIKKSNDYRK	39	0	None	None	(====> <=)	169	GCA_003352145.1	1314	CP027771.1	878	C7K40_08665	280	+	1717612	1718454	99.643	100	0	6e-64	0
360	Streptococcus pyogenes	DMG1800716	AXI58712.1	MLLLTSHFYLLPFCKRNYKNSNNNHIVGASF	31	0	None	None	(=> ====>)	251	GCA_003352145.1	1314	CP027771.1	878	C7K40_08665	280	+	1717612	1718454	99.643	100	0	6e-64	0
360	Streptococcus pyogenes	DMG1800716	AXI58712.1	MILLFVNAFIDFSFLSTTILQKELQK	26	0	None	None	(=> ====>)	285	GCA_003352145.1	1314	CP027771.1	878	C7K40_08665	280	+	1717612	1718454	99.643	100	0	6e-64	0
360	Streptococcus pyogenes	DMG1800716	AXI58712.1	MLISVDKKLKNTDNINKMILLFVNAFIDFSFLSTTILQKELQK	43	0	None	None	(=> ====>)	285	GCA_003352145.1	1314	CP027771.1	878	C7K40_08665	280	+	1717612	1718454	99.643	100	0	6e-64	0
360	Streptococcus pyogenes	DMG1800716	AXI58712.1	MVVDKNEKSIKALTNKRIILFILSVFLSFLSTEMSIY	37	0	None	None	(<= ====>)	308	GCA_003352145.1	1314	CP027771.1	878	C7K40_08665	280	+	1717612	1718454	99.643	100	0	6e-64	0
360	Streptococcus pyogenes	DMG1800716	AXI58712.1	MVLSEDCIDTTTALGINSSAL	21	0	None	None	(====> =>)	319	GCA_003352145.1	1314	CP027771.1	878	C7K40_08665	280	+	1717612	1718454	99.643	100	0	6e-64	0
360	Streptococcus pyogenes	DMG1800716	AXI58712.1	MKPLQSTTQTS	11	0	None	None	(====> <=)	367	GCA_003352145.1	1314	CP027771.1	878	C7K40_08665	280	+	1717612	1718454	99.643	100	0	6e-64	0
360	Streptococcus pyogenes	ABC020055975	AYO93479.1	MWLLLLFL	8	27	AGGAGG	8bp	(<= ====>)	268	GCA_003698205.1	1314	CP029694.1	878	DMC40_09095	280	+	1729529	1730371	99.643	100	0	6e-64	1
360	Streptococcus pyogenes	ABC020055975	AYO93479.1	MVVNGVAISCVVN	13	19	AGTAGG	9bp	(====> =>)	264	GCA_003698205.1	1314	CP029694.1	878	DMC40_09095	280	+	1729529	1730371	99.643	100	0	6e-64	0
360	Streptococcus pyogenes	ABC020055975	AYO93479.1	MTVDKTIASGY	11	13	AGG	8bp	(=> ====>)	106	GCA_003698205.1	1314	CP029694.1	878	DMC40_09095	280	+	1729529	1730371	99.643	100	0	6e-64	0
360	Streptococcus pyogenes	ABC020055975	AYO93479.1	MVRSKS	6	13	GAG	7bp	(====> <=)	417	GCA_003698205.1	1314	CP029694.1	878	DMC40_09095	280	+	1729529	1730371	99.643	100	0	6e-64	0
360	Streptococcus pyogenes	ABC020055975	AYO93479.1	MAIFIMKSLQSTTQTS	16	9	AGAAG	9bp	(====> <=)	367	GCA_003698205.1	1314	CP029694.1	878	DMC40_09095	280	+	1729529	1730371	99.643	100	0	6e-64	0
360	Streptococcus pyogenes	ABC020055975	AYO93479.1	MQSSDNTINEKVLVYNTANGYTINYHNGTPTQK	33	2	GAG	14bp	(====> <=)	242	GCA_003698205.1	1314	CP029694.1	878	DMC40_09095	280	+	1729529	1730371	99.643	100	0	6e-64	0
360	Streptococcus pyogenes	ABC020055975	AYO93479.1	MRNVFLTSTRKA	12	1	AGG	3bp	(=> ====>)	5	GCA_003698205.1	1314	CP029694.1	878	DMC40_09095	280	+	1729529	1730371	99.643	100	0	6e-64	0
360	Streptococcus pyogenes	ABC020055975	AYO93479.1	MSSLPS	6	0	None	None	(<= ====>)	0	GCA_003698205.1	1314	CP029694.1	878	DMC40_09095	280	+	1729529	1730371	99.643	100	0	6e-64	0
360	Streptococcus pyogenes	ABC020055975	AYO93479.1	MSKIRYACT	9	0	None	None	(<= ====>)	20	GCA_003698205.1	1314	CP029694.1	878	DMC40_09095	280	+	1729529	1730371	99.643	100	0	6e-64	0
360	Streptococcus pyogenes	ABC020055975	AYO93479.1	MYLIRNKLNVSDDSRL	16	0	None	None	(<= ====>)	40	GCA_003698205.1	1314	CP029694.1	878	DMC40_09095	280	+	1729529	1730371	99.643	100	0	6e-64	0
360	Streptococcus pyogenes	ABC020055975	AYO93479.1	MFRMIVGYDGYIRSVARCDSFINCHMLNLSNLIDVKNTLRVYLIRNKIMG	50	0	None	None	(<= ====>)	65	GCA_003698205.1	1314	CP029694.1	878	DMC40_09095	280	+	1729529	1730371	99.643	100	0	6e-64	0
360	Streptococcus pyogenes	ABC020055975	AYO93479.1	MIAVIAFYDLSKSKKQIEKIALELLR	26	0	None	None	(====> <=)	71	GCA_003698205.1	1314	CP029694.1	878	DMC40_09095	280	+	1729529	1730371	99.643	100	0	6e-64	0
360	Streptococcus pyogenes	ABC020055975	AYO93479.1	MIVGYDGYIRSVARCDSFINCHMLNLSNLIDVKNTLRVYLIRNKIMG	47	0	None	None	(<= ====>)	74	GCA_003698205.1	1314	CP029694.1	878	DMC40_09095	280	+	1729529	1730371	99.643	100	0	6e-64	0
360	Streptococcus pyogenes	ABC020055975	AYO93479.1	MICQKVKSKLKKSPWSC	17	0	None	None	(====> <=)	76	GCA_003698205.1	1314	CP029694.1	878	DMC40_09095	280	+	1729529	1730371	99.643	100	0	6e-64	0
360	Streptococcus pyogenes	ABC020055975	AYO93479.1	MTIESKNTRKSNDCRHCFL	19	0	None	None	(====> <=)	126	GCA_003698205.1	1314	CP029694.1	878	DMC40_09095	280	+	1729529	1730371	99.643	100	0	6e-64	0
360	Streptococcus pyogenes	ABC020055975	AYO93479.1	MTAIIAFSSIFTFYSHCFF	19	0	None	None	(====> =>)	136	GCA_003698205.1	1314	CP029694.1	878	DMC40_09095	280	+	1729529	1730371	99.643	100	0	6e-64	0
360	Streptococcus pyogenes	ABC020055975	AYO93479.1	MLNLSNLIDVKNTLRVYLIRNKIMG	25	0	None	None	(<= ====>)	140	GCA_003698205.1	1314	CP029694.1	878	DMC40_09095	280	+	1729529	1730371	99.643	100	0	6e-64	0
360	Streptococcus pyogenes	ABC020055975	AYO93479.1	MATPLTTITVHLLKNNTKRLDLCSLGLAFYIKKSNDYRK	39	0	None	None	(====> <=)	169	GCA_003698205.1	1314	CP029694.1	878	DMC40_09095	280	+	1729529	1730371	99.643	100	0	6e-64	0
360	Streptococcus pyogenes	ABC020055975	AYO93479.1	MLLLTSHFYLLPFCKRNYKNSNNNHIVGASF	31	0	None	None	(=> ====>)	251	GCA_003698205.1	1314	CP029694.1	878	DMC40_09095	280	+	1729529	1730371	99.643	100	0	6e-64	0
360	Streptococcus pyogenes	ABC020055975	AYO93479.1	MILLFVNAFIDFSFLSTTILQKELQK	26	0	None	None	(=> ====>)	285	GCA_003698205.1	1314	CP029694.1	878	DMC40_09095	280	+	1729529	1730371	99.643	100	0	6e-64	0
360	Streptococcus pyogenes	ABC020055975	AYO93479.1	MLISVDKKLKNTDNINKMILLFVNAFIDFSFLSTTILQKELQK	43	0	None	None	(=> ====>)	285	GCA_003698205.1	1314	CP029694.1	878	DMC40_09095	280	+	1729529	1730371	99.643	100	0	6e-64	0
360	Streptococcus pyogenes	ABC020055975	AYO93479.1	MVVDKNEKSIKALTNKRIILFILSVFLSFLSTEMSIY	37	0	None	None	(<= ====>)	308	GCA_003698205.1	1314	CP029694.1	878	DMC40_09095	280	+	1729529	1730371	99.643	100	0	6e-64	0
360	Streptococcus pyogenes	ABC020055975	AYO93479.1	MVLSEDCIDTTTALGINSSAL	21	0	None	None	(====> =>)	319	GCA_003698205.1	1314	CP029694.1	878	DMC40_09095	280	+	1729529	1730371	99.643	100	0	6e-64	0
360	Streptococcus pyogenes	ABC020055975	AYO93479.1	MKSLQSTTQTS	11	0	None	None	(====> <=)	367	GCA_003698205.1	1314	CP029694.1	878	DMC40_09095	280	+	1729529	1730371	99.643	100	0	6e-64	0
360	Streptococcus pyogenes	MGAS27961	AZZ63236.1	MWLLLLFL	8	27	AGGAGG	8bp	(<= ====>)	268	GCA_004010855.1	1314	CP032665.1	878	MGAS27961_08490	280	+	1689294	1690136	99.643	100	0	6e-64	1
360	Streptococcus pyogenes	MGAS27961	AZZ63236.1	MVVNGVAISCVVN	13	19	AGTAGG	9bp	(====> =>)	264	GCA_004010855.1	1314	CP032665.1	878	MGAS27961_08490	280	+	1689294	1690136	99.643	100	0	6e-64	0
360	Streptococcus pyogenes	MGAS27961	AZZ63236.1	MTVDKTIASGY	11	13	AGG	8bp	(=> ====>)	106	GCA_004010855.1	1314	CP032665.1	878	MGAS27961_08490	280	+	1689294	1690136	99.643	100	0	6e-64	0
360	Streptococcus pyogenes	MGAS27961	AZZ63236.1	MVRSKS	6	13	GAG	7bp	(====> <=)	417	GCA_004010855.1	1314	CP032665.1	878	MGAS27961_08490	280	+	1689294	1690136	99.643	100	0	6e-64	0
360	Streptococcus pyogenes	MGAS27961	AZZ63236.1	MAIFIMKPLQSTTQTS	16	9	AGAAG	9bp	(====> <=)	367	GCA_004010855.1	1314	CP032665.1	878	MGAS27961_08490	280	+	1689294	1690136	99.643	100	0	6e-64	0
360	Streptococcus pyogenes	MGAS27961	AZZ63236.1	MQSSDNTINEKVLVYNTANGYTINYHNGTPTQK	33	2	GAG	14bp	(====> <=)	242	GCA_004010855.1	1314	CP032665.1	878	MGAS27961_08490	280	+	1689294	1690136	99.643	100	0	6e-64	0
360	Streptococcus pyogenes	MGAS27961	AZZ63236.1	MRNVFLTSTRKA	12	1	AGG	3bp	(=> ====>)	5	GCA_004010855.1	1314	CP032665.1	878	MGAS27961_08490	280	+	1689294	1690136	99.643	100	0	6e-64	0
360	Streptococcus pyogenes	MGAS27961	AZZ63236.1	MSSLPS	6	0	None	None	(<= ====>)	0	GCA_004010855.1	1314	CP032665.1	878	MGAS27961_08490	280	+	1689294	1690136	99.643	100	0	6e-64	0
360	Streptococcus pyogenes	MGAS27961	AZZ63236.1	MSKIRYACT	9	0	None	None	(<= ====>)	20	GCA_004010855.1	1314	CP032665.1	878	MGAS27961_08490	280	+	1689294	1690136	99.643	100	0	6e-64	0
360	Streptococcus pyogenes	MGAS27961	AZZ63236.1	MYLIRNKLNVSDDSRL	16	0	None	None	(<= ====>)	40	GCA_004010855.1	1314	CP032665.1	878	MGAS27961_08490	280	+	1689294	1690136	99.643	100	0	6e-64	0
360	Streptococcus pyogenes	MGAS27961	AZZ63236.1	MFRMIVAYDRCIRSIARCDSFINCHMLNLSNLIDVKNTLRVYLIRNKIMG	50	0	None	None	(<= ====>)	65	GCA_004010855.1	1314	CP032665.1	878	MGAS27961_08490	280	+	1689294	1690136	99.643	100	0	6e-64	0
360	Streptococcus pyogenes	MGAS27961	AZZ63236.1	MIAVIAFYDLSKSKKQIEKIALELLR	26	0	None	None	(====> <=)	71	GCA_004010855.1	1314	CP032665.1	878	MGAS27961_08490	280	+	1689294	1690136	99.643	100	0	6e-64	0
360	Streptococcus pyogenes	MGAS27961	AZZ63236.1	MIVAYDRCIRSIARCDSFINCHMLNLSNLIDVKNTLRVYLIRNKIMG	47	0	None	None	(<= ====>)	74	GCA_004010855.1	1314	CP032665.1	878	MGAS27961_08490	280	+	1689294	1690136	99.643	100	0	6e-64	0
360	Streptococcus pyogenes	MGAS27961	AZZ63236.1	MICQKVKSKLKKSPWSC	17	0	None	None	(====> <=)	76	GCA_004010855.1	1314	CP032665.1	878	MGAS27961_08490	280	+	1689294	1690136	99.643	100	0	6e-64	0
360	Streptococcus pyogenes	MGAS27961	AZZ63236.1	MTIESKNTRKSNDCRHCFL	19	0	None	None	(====> <=)	126	GCA_004010855.1	1314	CP032665.1	878	MGAS27961_08490	280	+	1689294	1690136	99.643	100	0	6e-64	0
360	Streptococcus pyogenes	MGAS27961	AZZ63236.1	MTAIIAFSSIFTFYSHCFF	19	0	None	None	(====> =>)	136	GCA_004010855.1	1314	CP032665.1	878	MGAS27961_08490	280	+	1689294	1690136	99.643	100	0	6e-64	0
360	Streptococcus pyogenes	MGAS27961	AZZ63236.1	MLNLSNLIDVKNTLRVYLIRNKIMG	25	0	None	None	(<= ====>)	140	GCA_004010855.1	1314	CP032665.1	878	MGAS27961_08490	280	+	1689294	1690136	99.643	100	0	6e-64	0
360	Streptococcus pyogenes	MGAS27961	AZZ63236.1	MLKIRYVCT	9	0	None	None	(<= ====>)	165	GCA_004010855.1	1314	CP032665.1	878	MGAS27961_08490	280	+	1689294	1690136	99.643	100	0	6e-64	0
360	Streptococcus pyogenes	MGAS27961	AZZ63236.1	MATPLTTITVHLLKNNTKRLDLCSLGLAFYIKKSNDYRK	39	0	None	None	(====> <=)	169	GCA_004010855.1	1314	CP032665.1	878	MGAS27961_08490	280	+	1689294	1690136	99.643	100	0	6e-64	0
360	Streptococcus pyogenes	MGAS27961	AZZ63236.1	MLLLTSHFYLLPFCKRNYKNSNNNHIVGASF	31	0	None	None	(=> ====>)	251	GCA_004010855.1	1314	CP032665.1	878	MGAS27961_08490	280	+	1689294	1690136	99.643	100	0	6e-64	0
360	Streptococcus pyogenes	MGAS27961	AZZ63236.1	MILLFVNAFIDFSFLSTTILQKELQK	26	0	None	None	(=> ====>)	285	GCA_004010855.1	1314	CP032665.1	878	MGAS27961_08490	280	+	1689294	1690136	99.643	100	0	6e-64	0
360	Streptococcus pyogenes	MGAS27961	AZZ63236.1	MLISVDKKLKNTDNINKMILLFVNAFIDFSFLSTTILQKELQK	43	0	None	None	(=> ====>)	285	GCA_004010855.1	1314	CP032665.1	878	MGAS27961_08490	280	+	1689294	1690136	99.643	100	0	6e-64	0
360	Streptococcus pyogenes	MGAS27961	AZZ63236.1	MVVDKNEKSIKALTNKRIILFILSVFLSFLSTEMSIY	37	0	None	None	(<= ====>)	308	GCA_004010855.1	1314	CP032665.1	878	MGAS27961_08490	280	+	1689294	1690136	99.643	100	0	6e-64	0
360	Streptococcus pyogenes	MGAS27961	AZZ63236.1	MVLSEDCIDTTTALGINSSAL	21	0	None	None	(====> =>)	319	GCA_004010855.1	1314	CP032665.1	878	MGAS27961_08490	280	+	1689294	1690136	99.643	100	0	6e-64	0
360	Streptococcus pyogenes	MGAS27961	AZZ63236.1	MKPLQSTTQTS	11	0	None	None	(====> <=)	367	GCA_004010855.1	1314	CP032665.1	878	MGAS27961_08490	280	+	1689294	1690136	99.643	100	0	6e-64	0
360	Streptococcus pyogenes	MGAS28085	AZZ64972.1	MWLLLLFL	8	27	AGGAGG	8bp	(<= ====>)	268	GCA_004010875.1	1314	CP032666.1	878	MGAS28085_08485	280	+	1688530	1689372	99.643	100	0	6e-64	1
360	Streptococcus pyogenes	MGAS28085	AZZ64972.1	MVVNGVAISCVVN	13	19	AGTAGG	9bp	(====> =>)	264	GCA_004010875.1	1314	CP032666.1	878	MGAS28085_08485	280	+	1688530	1689372	99.643	100	0	6e-64	0
360	Streptococcus pyogenes	MGAS28085	AZZ64972.1	MTVDKTIASGY	11	13	AGG	8bp	(=> ====>)	106	GCA_004010875.1	1314	CP032666.1	878	MGAS28085_08485	280	+	1688530	1689372	99.643	100	0	6e-64	0
360	Streptococcus pyogenes	MGAS28085	AZZ64972.1	MVRSKS	6	13	GAG	7bp	(====> <=)	417	GCA_004010875.1	1314	CP032666.1	878	MGAS28085_08485	280	+	1688530	1689372	99.643	100	0	6e-64	0
360	Streptococcus pyogenes	MGAS28085	AZZ64972.1	MAIFIMKPLQSTTQTS	16	9	AGAAG	9bp	(====> <=)	367	GCA_004010875.1	1314	CP032666.1	878	MGAS28085_08485	280	+	1688530	1689372	99.643	100	0	6e-64	0
360	Streptococcus pyogenes	MGAS28085	AZZ64972.1	MQSSDNTINEKVLVYNTANGYTINYHNGIPTQK	33	2	GAG	14bp	(====> <=)	242	GCA_004010875.1	1314	CP032666.1	878	MGAS28085_08485	280	+	1688530	1689372	99.643	100	0	6e-64	0
360	Streptococcus pyogenes	MGAS28085	AZZ64972.1	MRNVFLTSTRKA	12	1	AGG	3bp	(=> ====>)	5	GCA_004010875.1	1314	CP032666.1	878	MGAS28085_08485	280	+	1688530	1689372	99.643	100	0	6e-64	0
360	Streptococcus pyogenes	MGAS28085	AZZ64972.1	MSSLPS	6	0	None	None	(<= ====>)	0	GCA_004010875.1	1314	CP032666.1	878	MGAS28085_08485	280	+	1688530	1689372	99.643	100	0	6e-64	0
360	Streptococcus pyogenes	MGAS28085	AZZ64972.1	MSKIRYACT	9	0	None	None	(<= ====>)	20	GCA_004010875.1	1314	CP032666.1	878	MGAS28085_08485	280	+	1688530	1689372	99.643	100	0	6e-64	0
360	Streptococcus pyogenes	MGAS28085	AZZ64972.1	MYLIRNKLNVSDDSRL	16	0	None	None	(<= ====>)	40	GCA_004010875.1	1314	CP032666.1	878	MGAS28085_08485	280	+	1688530	1689372	99.643	100	0	6e-64	0
360	Streptococcus pyogenes	MGAS28085	AZZ64972.1	MFRMIVAYDRCIRSIARCDSFINCHMLNLSNLIDVKNTLRVYLIRNKIMG	50	0	None	None	(<= ====>)	65	GCA_004010875.1	1314	CP032666.1	878	MGAS28085_08485	280	+	1688530	1689372	99.643	100	0	6e-64	0
360	Streptococcus pyogenes	MGAS28085	AZZ64972.1	MIAVIAFYDLSKSKKQIEKIALELLR	26	0	None	None	(====> <=)	71	GCA_004010875.1	1314	CP032666.1	878	MGAS28085_08485	280	+	1688530	1689372	99.643	100	0	6e-64	0
360	Streptococcus pyogenes	MGAS28085	AZZ64972.1	MIVAYDRCIRSIARCDSFINCHMLNLSNLIDVKNTLRVYLIRNKIMG	47	0	None	None	(<= ====>)	74	GCA_004010875.1	1314	CP032666.1	878	MGAS28085_08485	280	+	1688530	1689372	99.643	100	0	6e-64	0
360	Streptococcus pyogenes	MGAS28085	AZZ64972.1	MICQKVKSKLKKSPWSC	17	0	None	None	(====> <=)	76	GCA_004010875.1	1314	CP032666.1	878	MGAS28085_08485	280	+	1688530	1689372	99.643	100	0	6e-64	0
360	Streptococcus pyogenes	MGAS28085	AZZ64972.1	MTIESKNTRKSNDCRHCFL	19	0	None	None	(====> <=)	126	GCA_004010875.1	1314	CP032666.1	878	MGAS28085_08485	280	+	1688530	1689372	99.643	100	0	6e-64	0
360	Streptococcus pyogenes	MGAS28085	AZZ64972.1	MTAIIAFSSIFTFYSHCFF	19	0	None	None	(====> =>)	136	GCA_004010875.1	1314	CP032666.1	878	MGAS28085_08485	280	+	1688530	1689372	99.643	100	0	6e-64	0
360	Streptococcus pyogenes	MGAS28085	AZZ64972.1	MLNLSNLIDVKNTLRVYLIRNKIMG	25	0	None	None	(<= ====>)	140	GCA_004010875.1	1314	CP032666.1	878	MGAS28085_08485	280	+	1688530	1689372	99.643	100	0	6e-64	0
360	Streptococcus pyogenes	MGAS28085	AZZ64972.1	MLKIRYVCT	9	0	None	None	(<= ====>)	165	GCA_004010875.1	1314	CP032666.1	878	MGAS28085_08485	280	+	1688530	1689372	99.643	100	0	6e-64	0
360	Streptococcus pyogenes	MGAS28085	AZZ64972.1	MATPLTTITVYLLKNNTKRLDLCSLGLAFYIKKSNDYRK	39	0	None	None	(====> <=)	169	GCA_004010875.1	1314	CP032666.1	878	MGAS28085_08485	280	+	1688530	1689372	99.643	100	0	6e-64	0
360	Streptococcus pyogenes	MGAS28085	AZZ64972.1	MLLLTSHFYLLPFCKRNYKNSNNNHIVGASF	31	0	None	None	(=> ====>)	251	GCA_004010875.1	1314	CP032666.1	878	MGAS28085_08485	280	+	1688530	1689372	99.643	100	0	6e-64	0
360	Streptococcus pyogenes	MGAS28085	AZZ64972.1	MILLFVNAFIDFSFLSTTILQKELQK	26	0	None	None	(=> ====>)	285	GCA_004010875.1	1314	CP032666.1	878	MGAS28085_08485	280	+	1688530	1689372	99.643	100	0	6e-64	0
360	Streptococcus pyogenes	MGAS28085	AZZ64972.1	MLISVDKKLKNTDNINKMILLFVNAFIDFSFLSTTILQKELQK	43	0	None	None	(=> ====>)	285	GCA_004010875.1	1314	CP032666.1	878	MGAS28085_08485	280	+	1688530	1689372	99.643	100	0	6e-64	0
360	Streptococcus pyogenes	MGAS28085	AZZ64972.1	MVVDKNEKSIKALTNKRIILFILSVFLSFLSTEMSIY	37	0	None	None	(<= ====>)	308	GCA_004010875.1	1314	CP032666.1	878	MGAS28085_08485	280	+	1688530	1689372	99.643	100	0	6e-64	0
360	Streptococcus pyogenes	MGAS28085	AZZ64972.1	MVLSEDCIDTTTALGINSSAL	21	0	None	None	(====> =>)	319	GCA_004010875.1	1314	CP032666.1	878	MGAS28085_08485	280	+	1688530	1689372	99.643	100	0	6e-64	0
360	Streptococcus pyogenes	MGAS28085	AZZ64972.1	MKPLQSTTQTS	11	0	None	None	(====> <=)	367	GCA_004010875.1	1314	CP032666.1	878	MGAS28085_08485	280	+	1688530	1689372	99.643	100	0	6e-64	0
360	Streptococcus pyogenes M1 476	M1 476	BAM31096.1	MWLLLLFL	8	27	AGGAGG	8bp	(<= ====>)	268	GCA_000349925.2	1207470	AP012491.2	878	M1GAS476_1786	280	+	1693013	1693855	99.643	100	0	6e-64	1
360	Streptococcus pyogenes M1 476	M1 476	BAM31096.1	MVVNGVAISCVVN	13	19	AGTAGG	9bp	(====> =>)	264	GCA_000349925.2	1207470	AP012491.2	878	M1GAS476_1786	280	+	1693013	1693855	99.643	100	0	6e-64	0
360	Streptococcus pyogenes M1 476	M1 476	BAM31096.1	MTVDKTIASGY	11	13	AGG	8bp	(=> ====>)	106	GCA_000349925.2	1207470	AP012491.2	878	M1GAS476_1786	280	+	1693013	1693855	99.643	100	0	6e-64	0
360	Streptococcus pyogenes M1 476	M1 476	BAM31096.1	MVRSKS	6	13	GAG	7bp	(====> <=)	417	GCA_000349925.2	1207470	AP012491.2	878	M1GAS476_1786	280	+	1693013	1693855	99.643	100	0	6e-64	0
360	Streptococcus pyogenes M1 476	M1 476	BAM31096.1	MAIFIMKLLQSITQTS	16	9	AGAAG	9bp	(====> <=)	367	GCA_000349925.2	1207470	AP012491.2	878	M1GAS476_1786	280	+	1693013	1693855	99.643	100	0	6e-64	0
360	Streptococcus pyogenes M1 476	M1 476	BAM31096.1	MQSSDNTINEKVLVYNTANGYTINYHNGTPTQK	33	2	GAG	14bp	(====> <=)	242	GCA_000349925.2	1207470	AP012491.2	878	M1GAS476_1786	280	+	1693013	1693855	99.643	100	0	6e-64	0
360	Streptococcus pyogenes M1 476	M1 476	BAM31096.1	MRNVFLTSTRKA	12	1	AGG	3bp	(=> ====>)	5	GCA_000349925.2	1207470	AP012491.2	878	M1GAS476_1786	280	+	1693013	1693855	99.643	100	0	6e-64	0
360	Streptococcus pyogenes M1 476	M1 476	BAM31096.1	MSSLPS	6	0	None	None	(<= ====>)	0	GCA_000349925.2	1207470	AP012491.2	878	M1GAS476_1786	280	+	1693013	1693855	99.643	100	0	6e-64	0
360	Streptococcus pyogenes M1 476	M1 476	BAM31096.1	MSKIRYACT	9	0	None	None	(<= ====>)	20	GCA_000349925.2	1207470	AP012491.2	878	M1GAS476_1786	280	+	1693013	1693855	99.643	100	0	6e-64	0
360	Streptococcus pyogenes M1 476	M1 476	BAM31096.1	MYLIRNKLNVSDDSRL	16	0	None	None	(<= ====>)	40	GCA_000349925.2	1207470	AP012491.2	878	M1GAS476_1786	280	+	1693013	1693855	99.643	100	0	6e-64	0
360	Streptococcus pyogenes M1 476	M1 476	BAM31096.1	MFRMIVAYDRCIRSIARCDSFINCHMLNLSNLIDVKNTLRVYLIRNKIMG	50	0	None	None	(<= ====>)	65	GCA_000349925.2	1207470	AP012491.2	878	M1GAS476_1786	280	+	1693013	1693855	99.643	100	0	6e-64	0
360	Streptococcus pyogenes M1 476	M1 476	BAM31096.1	MIVVIAFYDLSKSKKQIEKIALELLR	26	0	None	None	(====> <=)	71	GCA_000349925.2	1207470	AP012491.2	878	M1GAS476_1786	280	+	1693013	1693855	99.643	100	0	6e-64	0
360	Streptococcus pyogenes M1 476	M1 476	BAM31096.1	MIVAYDRCIRSIARCDSFINCHMLNLSNLIDVKNTLRVYLIRNKIMG	47	0	None	None	(<= ====>)	74	GCA_000349925.2	1207470	AP012491.2	878	M1GAS476_1786	280	+	1693013	1693855	99.643	100	0	6e-64	0
360	Streptococcus pyogenes M1 476	M1 476	BAM31096.1	MICQKVKSKLKKSPWSC	17	0	None	None	(====> <=)	76	GCA_000349925.2	1207470	AP012491.2	878	M1GAS476_1786	280	+	1693013	1693855	99.643	100	0	6e-64	0
360	Streptococcus pyogenes M1 476	M1 476	BAM31096.1	MTIESKNTRKSNDCRHCFL	19	0	None	None	(====> <=)	126	GCA_000349925.2	1207470	AP012491.2	878	M1GAS476_1786	280	+	1693013	1693855	99.643	100	0	6e-64	0
360	Streptococcus pyogenes M1 476	M1 476	BAM31096.1	MTTIIAFSSIFTFYSHCFF	19	0	None	None	(====> =>)	136	GCA_000349925.2	1207470	AP012491.2	878	M1GAS476_1786	280	+	1693013	1693855	99.643	100	0	6e-64	0
360	Streptococcus pyogenes M1 476	M1 476	BAM31096.1	MLNLSNLIDVKNTLRVYLIRNKIMG	25	0	None	None	(<= ====>)	140	GCA_000349925.2	1207470	AP012491.2	878	M1GAS476_1786	280	+	1693013	1693855	99.643	100	0	6e-64	0
360	Streptococcus pyogenes M1 476	M1 476	BAM31096.1	MLKIRYVCT	9	0	None	None	(<= ====>)	165	GCA_000349925.2	1207470	AP012491.2	878	M1GAS476_1786	280	+	1693013	1693855	99.643	100	0	6e-64	0
360	Streptococcus pyogenes M1 476	M1 476	BAM31096.1	MATPLTTITVHLLRNNTKRLDLCSLGLAFYIKKSNDYRK	39	0	None	None	(====> <=)	169	GCA_000349925.2	1207470	AP012491.2	878	M1GAS476_1786	280	+	1693013	1693855	99.643	100	0	6e-64	0
360	Streptococcus pyogenes M1 476	M1 476	BAM31096.1	MLLLTSHFYLLPFCKRNYKNSNNNHIVGASF	31	0	None	None	(=> ====>)	251	GCA_000349925.2	1207470	AP012491.2	878	M1GAS476_1786	280	+	1693013	1693855	99.643	100	0	6e-64	0
360	Streptococcus pyogenes M1 476	M1 476	BAM31096.1	MILLFVNAFIDFSFLSTTILQKELQK	26	0	None	None	(=> ====>)	285	GCA_000349925.2	1207470	AP012491.2	878	M1GAS476_1786	280	+	1693013	1693855	99.643	100	0	6e-64	0
360	Streptococcus pyogenes M1 476	M1 476	BAM31096.1	MLISVDKKLKNTDNINKMILLFVNAFIDFSFLSTTILQKELQK	43	0	None	None	(=> ====>)	285	GCA_000349925.2	1207470	AP012491.2	878	M1GAS476_1786	280	+	1693013	1693855	99.643	100	0	6e-64	0
360	Streptococcus pyogenes M1 476	M1 476	BAM31096.1	MVVDKNEKSIKALTNKRIILFILSVFLSFLSTEMSIY	37	0	None	None	(<= ====>)	308	GCA_000349925.2	1207470	AP012491.2	878	M1GAS476_1786	280	+	1693013	1693855	99.643	100	0	6e-64	0
360	Streptococcus pyogenes M1 476	M1 476	BAM31096.1	MVLSEDCIDTTTALGINSSAL	21	0	None	None	(====> =>)	319	GCA_000349925.2	1207470	AP012491.2	878	M1GAS476_1786	280	+	1693013	1693855	99.643	100	0	6e-64	0
360	Streptococcus pyogenes M1 476	M1 476	BAM31096.1	MKLLQSITQTS	11	0	None	None	(====> <=)	367	GCA_000349925.2	1207470	AP012491.2	878	M1GAS476_1786	280	+	1693013	1693855	99.643	100	0	6e-64	0
360	Streptococcus pyogenes	MTB313	BAQ52099.1	MWLLLLFL	8	27	AGGAGG	8bp	(<= ====>)	268	GCA_001547815.1	1314	AP014572.1	878	MTB313_1712	280	+	1607185	1608027	99.643	100	0	6e-64	1
360	Streptococcus pyogenes	MTB313	BAQ52099.1	MVVNGVAISCVVN	13	19	AGTAGG	9bp	(====> =>)	264	GCA_001547815.1	1314	AP014572.1	878	MTB313_1712	280	+	1607185	1608027	99.643	100	0	6e-64	0
360	Streptococcus pyogenes	MTB313	BAQ52099.1	MTVDKTIASGY	11	13	AGG	8bp	(=> ====>)	106	GCA_001547815.1	1314	AP014572.1	878	MTB313_1712	280	+	1607185	1608027	99.643	100	0	6e-64	0
360	Streptococcus pyogenes	MTB313	BAQ52099.1	MVRSKS	6	13	GAG	7bp	(====> <=)	417	GCA_001547815.1	1314	AP014572.1	878	MTB313_1712	280	+	1607185	1608027	99.643	100	0	6e-64	0
360	Streptococcus pyogenes	MTB313	BAQ52099.1	MAIFIMKLLQSITQTS	16	9	AGAAG	9bp	(====> <=)	367	GCA_001547815.1	1314	AP014572.1	878	MTB313_1712	280	+	1607185	1608027	99.643	100	0	6e-64	0
360	Streptococcus pyogenes	MTB313	BAQ52099.1	MQSSDNTINEKVLVYNTANGYTINYHNGTPTQK	33	2	GAG	14bp	(====> <=)	242	GCA_001547815.1	1314	AP014572.1	878	MTB313_1712	280	+	1607185	1608027	99.643	100	0	6e-64	0
360	Streptococcus pyogenes	MTB313	BAQ52099.1	MRNVFLTSTRKA	12	1	AGG	3bp	(=> ====>)	5	GCA_001547815.1	1314	AP014572.1	878	MTB313_1712	280	+	1607185	1608027	99.643	100	0	6e-64	0
360	Streptococcus pyogenes	MTB313	BAQ52099.1	MSSLPS	6	0	None	None	(<= ====>)	0	GCA_001547815.1	1314	AP014572.1	878	MTB313_1712	280	+	1607185	1608027	99.643	100	0	6e-64	0
360	Streptococcus pyogenes	MTB313	BAQ52099.1	MSKIRYACT	9	0	None	None	(<= ====>)	20	GCA_001547815.1	1314	AP014572.1	878	MTB313_1712	280	+	1607185	1608027	99.643	100	0	6e-64	0
360	Streptococcus pyogenes	MTB313	BAQ52099.1	MYLIRNKLNVSDDSRL	16	0	None	None	(<= ====>)	40	GCA_001547815.1	1314	AP014572.1	878	MTB313_1712	280	+	1607185	1608027	99.643	100	0	6e-64	0
360	Streptococcus pyogenes	MTB313	BAQ52099.1	MFRMIVAYDRCIRSIARCDSFINCHMLNLSNLIDVKNTLRVYLIRNKIMG	50	0	None	None	(<= ====>)	65	GCA_001547815.1	1314	AP014572.1	878	MTB313_1712	280	+	1607185	1608027	99.643	100	0	6e-64	0
360	Streptococcus pyogenes	MTB313	BAQ52099.1	MIVVIAFYDLSKSKKQIEKIALELLR	26	0	None	None	(====> <=)	71	GCA_001547815.1	1314	AP014572.1	878	MTB313_1712	280	+	1607185	1608027	99.643	100	0	6e-64	0
360	Streptococcus pyogenes	MTB313	BAQ52099.1	MIVAYDRCIRSIARCDSFINCHMLNLSNLIDVKNTLRVYLIRNKIMG	47	0	None	None	(<= ====>)	74	GCA_001547815.1	1314	AP014572.1	878	MTB313_1712	280	+	1607185	1608027	99.643	100	0	6e-64	0
360	Streptococcus pyogenes	MTB313	BAQ52099.1	MICQKVKSKLKKSPWSC	17	0	None	None	(====> <=)	76	GCA_001547815.1	1314	AP014572.1	878	MTB313_1712	280	+	1607185	1608027	99.643	100	0	6e-64	0
360	Streptococcus pyogenes	MTB313	BAQ52099.1	MTIESKNTRKSNDCRHCFL	19	0	None	None	(====> <=)	126	GCA_001547815.1	1314	AP014572.1	878	MTB313_1712	280	+	1607185	1608027	99.643	100	0	6e-64	0
360	Streptococcus pyogenes	MTB313	BAQ52099.1	MTTIIAFSSIFTFYSHCFF	19	0	None	None	(====> =>)	136	GCA_001547815.1	1314	AP014572.1	878	MTB313_1712	280	+	1607185	1608027	99.643	100	0	6e-64	0
360	Streptococcus pyogenes	MTB313	BAQ52099.1	MLNLSNLIDVKNTLRVYLIRNKIMG	25	0	None	None	(<= ====>)	140	GCA_001547815.1	1314	AP014572.1	878	MTB313_1712	280	+	1607185	1608027	99.643	100	0	6e-64	0
360	Streptococcus pyogenes	MTB313	BAQ52099.1	MLKIRYVCT	9	0	None	None	(<= ====>)	165	GCA_001547815.1	1314	AP014572.1	878	MTB313_1712	280	+	1607185	1608027	99.643	100	0	6e-64	0
360	Streptococcus pyogenes	MTB313	BAQ52099.1	MATPLTTITVHLLRNNTKRLDLCSLGLAFYIKKSNDYRK	39	0	None	None	(====> <=)	169	GCA_001547815.1	1314	AP014572.1	878	MTB313_1712	280	+	1607185	1608027	99.643	100	0	6e-64	0
360	Streptococcus pyogenes	MTB313	BAQ52099.1	MLLLTSHFYLLPFCKRNYKNSNNNHIVGASF	31	0	None	None	(=> ====>)	251	GCA_001547815.1	1314	AP014572.1	878	MTB313_1712	280	+	1607185	1608027	99.643	100	0	6e-64	0
360	Streptococcus pyogenes	MTB313	BAQ52099.1	MILLFVNAFIDFSFLSTTILQKELQK	26	0	None	None	(=> ====>)	285	GCA_001547815.1	1314	AP014572.1	878	MTB313_1712	280	+	1607185	1608027	99.643	100	0	6e-64	0
360	Streptococcus pyogenes	MTB313	BAQ52099.1	MLISVDKKLKNTDNINKMILLFVNAFIDFSFLSTTILQKELQK	43	0	None	None	(=> ====>)	285	GCA_001547815.1	1314	AP014572.1	878	MTB313_1712	280	+	1607185	1608027	99.643	100	0	6e-64	0
360	Streptococcus pyogenes	MTB313	BAQ52099.1	MVVDKNEKSIKALTNKRIILFILSVFLSFLSTEMSIY	37	0	None	None	(<= ====>)	308	GCA_001547815.1	1314	AP014572.1	878	MTB313_1712	280	+	1607185	1608027	99.643	100	0	6e-64	0
360	Streptococcus pyogenes	MTB313	BAQ52099.1	MVLSEDCIDTTTALGINSSAL	21	0	None	None	(====> =>)	319	GCA_001547815.1	1314	AP014572.1	878	MTB313_1712	280	+	1607185	1608027	99.643	100	0	6e-64	0
360	Streptococcus pyogenes	MTB313	BAQ52099.1	MKLLQSITQTS	11	0	None	None	(====> <=)	367	GCA_001547815.1	1314	AP014572.1	878	MTB313_1712	280	+	1607185	1608027	99.643	100	0	6e-64	0
360	Streptococcus pyogenes	MTB314	BAQ53757.1	MWLLLLFL	8	27	AGGAGG	8bp	(<= ====>)	268	GCA_001547835.1	1314	AP014585.1	878	MTB314_1611	280	+	1606673	1607515	99.643	100	0	6e-64	1
360	Streptococcus pyogenes	MTB314	BAQ53757.1	MVVNGVAISCVVN	13	19	AGTAGG	9bp	(====> =>)	264	GCA_001547835.1	1314	AP014585.1	878	MTB314_1611	280	+	1606673	1607515	99.643	100	0	6e-64	0
360	Streptococcus pyogenes	MTB314	BAQ53757.1	MTVDKTIASGY	11	13	AGG	8bp	(=> ====>)	106	GCA_001547835.1	1314	AP014585.1	878	MTB314_1611	280	+	1606673	1607515	99.643	100	0	6e-64	0
360	Streptococcus pyogenes	MTB314	BAQ53757.1	MVRSKS	6	13	GAG	7bp	(====> <=)	417	GCA_001547835.1	1314	AP014585.1	878	MTB314_1611	280	+	1606673	1607515	99.643	100	0	6e-64	0
360	Streptococcus pyogenes	MTB314	BAQ53757.1	MAIFIMKLLQSITQTS	16	9	AGAAG	9bp	(====> <=)	367	GCA_001547835.1	1314	AP014585.1	878	MTB314_1611	280	+	1606673	1607515	99.643	100	0	6e-64	0
360	Streptococcus pyogenes	MTB314	BAQ53757.1	MQSSDNTINEKVLVYNTANGYTINYHNGTPTQK	33	2	GAG	14bp	(====> <=)	242	GCA_001547835.1	1314	AP014585.1	878	MTB314_1611	280	+	1606673	1607515	99.643	100	0	6e-64	0
360	Streptococcus pyogenes	MTB314	BAQ53757.1	MRNVFLTSTRKA	12	1	AGG	3bp	(=> ====>)	5	GCA_001547835.1	1314	AP014585.1	878	MTB314_1611	280	+	1606673	1607515	99.643	100	0	6e-64	0
360	Streptococcus pyogenes	MTB314	BAQ53757.1	MSSLPS	6	0	None	None	(<= ====>)	0	GCA_001547835.1	1314	AP014585.1	878	MTB314_1611	280	+	1606673	1607515	99.643	100	0	6e-64	0
360	Streptococcus pyogenes	MTB314	BAQ53757.1	MSKIRYACT	9	0	None	None	(<= ====>)	20	GCA_001547835.1	1314	AP014585.1	878	MTB314_1611	280	+	1606673	1607515	99.643	100	0	6e-64	0
360	Streptococcus pyogenes	MTB314	BAQ53757.1	MYLIRNKLNVSDDSRL	16	0	None	None	(<= ====>)	40	GCA_001547835.1	1314	AP014585.1	878	MTB314_1611	280	+	1606673	1607515	99.643	100	0	6e-64	0
360	Streptococcus pyogenes	MTB314	BAQ53757.1	MFRMIVAYDRCIRSIARCDSFINCHMLNLSNLIDVKNTLRVYLIRNKIMG	50	0	None	None	(<= ====>)	65	GCA_001547835.1	1314	AP014585.1	878	MTB314_1611	280	+	1606673	1607515	99.643	100	0	6e-64	0
360	Streptococcus pyogenes	MTB314	BAQ53757.1	MIVVIAFYDLSKSKKQIEKIALELLR	26	0	None	None	(====> <=)	71	GCA_001547835.1	1314	AP014585.1	878	MTB314_1611	280	+	1606673	1607515	99.643	100	0	6e-64	0
360	Streptococcus pyogenes	MTB314	BAQ53757.1	MIVAYDRCIRSIARCDSFINCHMLNLSNLIDVKNTLRVYLIRNKIMG	47	0	None	None	(<= ====>)	74	GCA_001547835.1	1314	AP014585.1	878	MTB314_1611	280	+	1606673	1607515	99.643	100	0	6e-64	0
360	Streptococcus pyogenes	MTB314	BAQ53757.1	MICQKVKSKLKKSPWSC	17	0	None	None	(====> <=)	76	GCA_001547835.1	1314	AP014585.1	878	MTB314_1611	280	+	1606673	1607515	99.643	100	0	6e-64	0
360	Streptococcus pyogenes	MTB314	BAQ53757.1	MTIESKNTRKSNDCRHCFL	19	0	None	None	(====> <=)	126	GCA_001547835.1	1314	AP014585.1	878	MTB314_1611	280	+	1606673	1607515	99.643	100	0	6e-64	0
360	Streptococcus pyogenes	MTB314	BAQ53757.1	MTTIIAFSSIFTFYSHCFF	19	0	None	None	(====> =>)	136	GCA_001547835.1	1314	AP014585.1	878	MTB314_1611	280	+	1606673	1607515	99.643	100	0	6e-64	0
360	Streptococcus pyogenes	MTB314	BAQ53757.1	MLNLSNLIDVKNTLRVYLIRNKIMG	25	0	None	None	(<= ====>)	140	GCA_001547835.1	1314	AP014585.1	878	MTB314_1611	280	+	1606673	1607515	99.643	100	0	6e-64	0
360	Streptococcus pyogenes	MTB314	BAQ53757.1	MLKIRYVCT	9	0	None	None	(<= ====>)	165	GCA_001547835.1	1314	AP014585.1	878	MTB314_1611	280	+	1606673	1607515	99.643	100	0	6e-64	0
360	Streptococcus pyogenes	MTB314	BAQ53757.1	MATPLTTITVHLLRNNTKRLDLCSLGLAFYIKKSNDYRK	39	0	None	None	(====> <=)	169	GCA_001547835.1	1314	AP014585.1	878	MTB314_1611	280	+	1606673	1607515	99.643	100	0	6e-64	0
360	Streptococcus pyogenes	MTB314	BAQ53757.1	MLLLTSHFYLLPFCKRNYKNSNNNHIVGASF	31	0	None	None	(=> ====>)	251	GCA_001547835.1	1314	AP014585.1	878	MTB314_1611	280	+	1606673	1607515	99.643	100	0	6e-64	0
360	Streptococcus pyogenes	MTB314	BAQ53757.1	MILLFVNAFIDFSFLSTTILQKELQK	26	0	None	None	(=> ====>)	285	GCA_001547835.1	1314	AP014585.1	878	MTB314_1611	280	+	1606673	1607515	99.643	100	0	6e-64	0
360	Streptococcus pyogenes	MTB314	BAQ53757.1	MLISVDKKLKNTDNINKMILLFVNAFIDFSFLSTTILQKELQK	43	0	None	None	(=> ====>)	285	GCA_001547835.1	1314	AP014585.1	878	MTB314_1611	280	+	1606673	1607515	99.643	100	0	6e-64	0
360	Streptococcus pyogenes	MTB314	BAQ53757.1	MVVDKNEKSIKALTNKRIILFILSVFLSFLSTEMSIY	37	0	None	None	(<= ====>)	308	GCA_001547835.1	1314	AP014585.1	878	MTB314_1611	280	+	1606673	1607515	99.643	100	0	6e-64	0
360	Streptococcus pyogenes	MTB314	BAQ53757.1	MVLSEDCIDTTTALGINSSAL	21	0	None	None	(====> =>)	319	GCA_001547835.1	1314	AP014585.1	878	MTB314_1611	280	+	1606673	1607515	99.643	100	0	6e-64	0
360	Streptococcus pyogenes	MTB314	BAQ53757.1	MKLLQSITQTS	11	0	None	None	(====> <=)	367	GCA_001547835.1	1314	AP014585.1	878	MTB314_1611	280	+	1606673	1607515	99.643	100	0	6e-64	0
360	Streptococcus pyogenes JRS4	JRS4	BAR45256.1	MWLLLLFL	8	27	AGGAGG	8bp	(<= ====>)	269	GCA_001547715.1	1150773	AP012335.1	878	SPYJRS4_1756	280	+	1671433	1672275	99.643	100	0	6e-64	1
360	Streptococcus pyogenes JRS4	JRS4	BAR45256.1	MVINGVAISCVVN	13	19	AGTAGG	9bp	(====> =>)	264	GCA_001547715.1	1150773	AP012335.1	878	SPYJRS4_1756	280	+	1671433	1672275	99.643	100	0	6e-64	0
360	Streptococcus pyogenes JRS4	JRS4	BAR45256.1	MTVDKTIASGY	11	13	AGG	8bp	(=> ====>)	106	GCA_001547715.1	1150773	AP012335.1	878	SPYJRS4_1756	280	+	1671433	1672275	99.643	100	0	6e-64	0
360	Streptococcus pyogenes JRS4	JRS4	BAR45256.1	MVRSKS	6	13	GAG	7bp	(====> <=)	417	GCA_001547715.1	1150773	AP012335.1	878	SPYJRS4_1756	280	+	1671433	1672275	99.643	100	0	6e-64	0
360	Streptococcus pyogenes JRS4	JRS4	BAR45256.1	MAIFIMKPLQSTTQTS	16	9	AGAAG	9bp	(====> <=)	367	GCA_001547715.1	1150773	AP012335.1	878	SPYJRS4_1756	280	+	1671433	1672275	99.643	100	0	6e-64	0
360	Streptococcus pyogenes JRS4	JRS4	BAR45256.1	MSLRTVYV	8	2	GAG	13bp	(====> <=)	-18	GCA_001547715.1	1150773	AP012335.1	878	SPYJRS4_1756	280	+	1671433	1672275	99.643	100	0	6e-64	0
360	Streptococcus pyogenes JRS4	JRS4	BAR45256.1	MQSSDNTINEKVLVYNTANGYTINYHNGTPTQK	33	2	GAG	14bp	(====> <=)	242	GCA_001547715.1	1150773	AP012335.1	878	SPYJRS4_1756	280	+	1671433	1672275	99.643	100	0	6e-64	0
360	Streptococcus pyogenes JRS4	JRS4	BAR45256.1	MHNVFLTSTRKA	12	1	AGG	3bp	(=> ====>)	5	GCA_001547715.1	1150773	AP012335.1	878	SPYJRS4_1756	280	+	1671433	1672275	99.643	100	0	6e-64	0
360	Streptococcus pyogenes JRS4	JRS4	BAR45256.1	MSSLPS	6	0	None	None	(<= ====>)	0	GCA_001547715.1	1150773	AP012335.1	878	SPYJRS4_1756	280	+	1671433	1672275	99.643	100	0	6e-64	0
360	Streptococcus pyogenes JRS4	JRS4	BAR45256.1	MSKIRYACT	9	0	None	None	(<= ====>)	20	GCA_001547715.1	1150773	AP012335.1	878	SPYJRS4_1756	280	+	1671433	1672275	99.643	100	0	6e-64	0
360	Streptococcus pyogenes JRS4	JRS4	BAR45256.1	MHVPNT	6	0	None	None	(<= ====>)	36	GCA_001547715.1	1150773	AP012335.1	878	SPYJRS4_1756	280	+	1671433	1672275	99.643	100	0	6e-64	0
360	Streptococcus pyogenes JRS4	JRS4	BAR45256.1	MYLIRNKLNVSDDSRL	16	0	None	None	(<= ====>)	40	GCA_001547715.1	1150773	AP012335.1	878	SPYJRS4_1756	280	+	1671433	1672275	99.643	100	0	6e-64	0
360	Streptococcus pyogenes JRS4	JRS4	BAR45256.1	MFRMIVGYDGYIRSVARCDSFINCHMLNLSNLIDVKKYVTCVPNT	45	0	None	None	(<= ====>)	65	GCA_001547715.1	1150773	AP012335.1	878	SPYJRS4_1756	280	+	1671433	1672275	99.643	100	0	6e-64	0
360	Streptococcus pyogenes JRS4	JRS4	BAR45256.1	MIAVIAFYDLSKSKKQIEKIALELLR	26	0	None	None	(====> <=)	71	GCA_001547715.1	1150773	AP012335.1	878	SPYJRS4_1756	280	+	1671433	1672275	99.643	100	0	6e-64	0
360	Streptococcus pyogenes JRS4	JRS4	BAR45256.1	MIVGYDGYIRSVARCDSFINCHMLNLSNLIDVKKYVTCVPNT	42	0	None	None	(<= ====>)	74	GCA_001547715.1	1150773	AP012335.1	878	SPYJRS4_1756	280	+	1671433	1672275	99.643	100	0	6e-64	0
360	Streptococcus pyogenes JRS4	JRS4	BAR45256.1	MICPKVKSKLKKSPWSC	17	0	None	None	(====> <=)	76	GCA_001547715.1	1150773	AP012335.1	878	SPYJRS4_1756	280	+	1671433	1672275	99.643	100	0	6e-64	0
360	Streptococcus pyogenes JRS4	JRS4	BAR45256.1	MTIESKNTRKSNDCRHCFL	19	0	None	None	(====> <=)	126	GCA_001547715.1	1150773	AP012335.1	878	SPYJRS4_1756	280	+	1671433	1672275	99.643	100	0	6e-64	0
360	Streptococcus pyogenes JRS4	JRS4	BAR45256.1	MTAIIAFSSIFTFYSHCFF	19	0	None	None	(====> =>)	136	GCA_001547715.1	1150773	AP012335.1	878	SPYJRS4_1756	280	+	1671433	1672275	99.643	100	0	6e-64	0
360	Streptococcus pyogenes JRS4	JRS4	BAR45256.1	MLNLSNLIDVKKYVTCVPNT	20	0	None	None	(<= ====>)	140	GCA_001547715.1	1150773	AP012335.1	878	SPYJRS4_1756	280	+	1671433	1672275	99.643	100	0	6e-64	0
360	Streptococcus pyogenes JRS4	JRS4	BAR45256.1	MATPLITITVHLLKNNTKRLDLCSLGLAFYIKKSNDYRK	39	0	None	None	(====> <=)	169	GCA_001547715.1	1150773	AP012335.1	878	SPYJRS4_1756	280	+	1671433	1672275	99.643	100	0	6e-64	0
360	Streptococcus pyogenes JRS4	JRS4	BAR45256.1	MLLLTSHFYLLPFCKRNYKNSNNNHIVGASF	31	0	None	None	(=> ====>)	252	GCA_001547715.1	1150773	AP012335.1	878	SPYJRS4_1756	280	+	1671433	1672275	99.643	100	0	6e-64	0
360	Streptococcus pyogenes JRS4	JRS4	BAR45256.1	MILLFVNAFIDFSFLSTTILQKELQK	26	0	None	None	(=> ====>)	286	GCA_001547715.1	1150773	AP012335.1	878	SPYJRS4_1756	280	+	1671433	1672275	99.643	100	0	6e-64	0
360	Streptococcus pyogenes JRS4	JRS4	BAR45256.1	MLISVDKKLKNTDNINKMILLFVNAFIDFSFLSTTILQKELQK	43	0	None	None	(=> ====>)	286	GCA_001547715.1	1150773	AP012335.1	878	SPYJRS4_1756	280	+	1671433	1672275	99.643	100	0	6e-64	0
360	Streptococcus pyogenes JRS4	JRS4	BAR45256.1	MVVDKNEKSIKALTNKRIILFILSVFLSFLSTEMSIY	37	0	None	None	(<= ====>)	309	GCA_001547715.1	1150773	AP012335.1	878	SPYJRS4_1756	280	+	1671433	1672275	99.643	100	0	6e-64	0
360	Streptococcus pyogenes JRS4	JRS4	BAR45256.1	MKPLQSTTQTS	11	0	None	None	(====> <=)	367	GCA_001547715.1	1150773	AP012335.1	878	SPYJRS4_1756	280	+	1671433	1672275	99.643	100	0	6e-64	0
360	Streptococcus pyogenes	M3-b	BAU61226.1	MWLLLLFL	8	27	AGGAGG	8bp	(<= ====>)	268	GCA_002355175.1	1314	AP014596.1	878	M3B_1868	280	+	1756836	1757678	99.643	100	0	6e-64	1
360	Streptococcus pyogenes	M3-b	BAU61226.1	MVVNGVAISCVVN	13	19	AGTAGG	9bp	(====> =>)	264	GCA_002355175.1	1314	AP014596.1	878	M3B_1868	280	+	1756836	1757678	99.643	100	0	6e-64	0
360	Streptococcus pyogenes	M3-b	BAU61226.1	MTVDKTIASGY	11	13	AGG	8bp	(=> ====>)	106	GCA_002355175.1	1314	AP014596.1	878	M3B_1868	280	+	1756836	1757678	99.643	100	0	6e-64	0
360	Streptococcus pyogenes	M3-b	BAU61226.1	MVRSKS	6	13	GAG	7bp	(====> <=)	417	GCA_002355175.1	1314	AP014596.1	878	M3B_1868	280	+	1756836	1757678	99.643	100	0	6e-64	0
360	Streptococcus pyogenes	M3-b	BAU61226.1	MAIFIMKSLQSTTQTS	16	9	AGAAG	9bp	(====> <=)	367	GCA_002355175.1	1314	AP014596.1	878	M3B_1868	280	+	1756836	1757678	99.643	100	0	6e-64	0
360	Streptococcus pyogenes	M3-b	BAU61226.1	MQSSDNTINEKVLVYNTANGYTINYHNGTPTQK	33	2	GAG	14bp	(====> <=)	242	GCA_002355175.1	1314	AP014596.1	878	M3B_1868	280	+	1756836	1757678	99.643	100	0	6e-64	0
360	Streptococcus pyogenes	M3-b	BAU61226.1	MRNVFLTSTRKA	12	1	AGG	3bp	(=> ====>)	5	GCA_002355175.1	1314	AP014596.1	878	M3B_1868	280	+	1756836	1757678	99.643	100	0	6e-64	0
360	Streptococcus pyogenes	M3-b	BAU61226.1	MSSLPS	6	0	None	None	(<= ====>)	0	GCA_002355175.1	1314	AP014596.1	878	M3B_1868	280	+	1756836	1757678	99.643	100	0	6e-64	0
360	Streptococcus pyogenes	M3-b	BAU61226.1	MSKIRYACT	9	0	None	None	(<= ====>)	20	GCA_002355175.1	1314	AP014596.1	878	M3B_1868	280	+	1756836	1757678	99.643	100	0	6e-64	0
360	Streptococcus pyogenes	M3-b	BAU61226.1	MYLIRNKLNVSDDSRL	16	0	None	None	(<= ====>)	40	GCA_002355175.1	1314	AP014596.1	878	M3B_1868	280	+	1756836	1757678	99.643	100	0	6e-64	0
360	Streptococcus pyogenes	M3-b	BAU61226.1	MFRMIVGYDGYIRSVARCDSFINCHMLNLSNLIDVKNTLRVYLIRNKIMG	50	0	None	None	(<= ====>)	65	GCA_002355175.1	1314	AP014596.1	878	M3B_1868	280	+	1756836	1757678	99.643	100	0	6e-64	0
360	Streptococcus pyogenes	M3-b	BAU61226.1	MIAVIAFYDLSKSKKQIEKIALELLR	26	0	None	None	(====> <=)	71	GCA_002355175.1	1314	AP014596.1	878	M3B_1868	280	+	1756836	1757678	99.643	100	0	6e-64	0
360	Streptococcus pyogenes	M3-b	BAU61226.1	MIVGYDGYIRSVARCDSFINCHMLNLSNLIDVKNTLRVYLIRNKIMG	47	0	None	None	(<= ====>)	74	GCA_002355175.1	1314	AP014596.1	878	M3B_1868	280	+	1756836	1757678	99.643	100	0	6e-64	0
360	Streptococcus pyogenes	M3-b	BAU61226.1	MICQKVKSKLKKSPWSC	17	0	None	None	(====> <=)	76	GCA_002355175.1	1314	AP014596.1	878	M3B_1868	280	+	1756836	1757678	99.643	100	0	6e-64	0
360	Streptococcus pyogenes	M3-b	BAU61226.1	MTIESKNTRKSNDCRHCFL	19	0	None	None	(====> <=)	126	GCA_002355175.1	1314	AP014596.1	878	M3B_1868	280	+	1756836	1757678	99.643	100	0	6e-64	0
360	Streptococcus pyogenes	M3-b	BAU61226.1	MTAIIAFSSIFTFYSHCFF	19	0	None	None	(====> =>)	136	GCA_002355175.1	1314	AP014596.1	878	M3B_1868	280	+	1756836	1757678	99.643	100	0	6e-64	0
360	Streptococcus pyogenes	M3-b	BAU61226.1	MLNLSNLIDVKNTLRVYLIRNKIMG	25	0	None	None	(<= ====>)	140	GCA_002355175.1	1314	AP014596.1	878	M3B_1868	280	+	1756836	1757678	99.643	100	0	6e-64	0
360	Streptococcus pyogenes	M3-b	BAU61226.1	MATPLTTITVHLLKNNTKRLDLCSLGLAFYIKKSNDYRK	39	0	None	None	(====> <=)	169	GCA_002355175.1	1314	AP014596.1	878	M3B_1868	280	+	1756836	1757678	99.643	100	0	6e-64	0
360	Streptococcus pyogenes	M3-b	BAU61226.1	MLLLTSHFYLLPFCKRNYKNSNNNHIVGASF	31	0	None	None	(=> ====>)	251	GCA_002355175.1	1314	AP014596.1	878	M3B_1868	280	+	1756836	1757678	99.643	100	0	6e-64	0
360	Streptococcus pyogenes	M3-b	BAU61226.1	MILLFVNAFIDFSFLSTTILQKELQK	26	0	None	None	(=> ====>)	285	GCA_002355175.1	1314	AP014596.1	878	M3B_1868	280	+	1756836	1757678	99.643	100	0	6e-64	0
360	Streptococcus pyogenes	M3-b	BAU61226.1	MLISVDKKLKNTDNINKMILLFVNAFIDFSFLSTTILQKELQK	43	0	None	None	(=> ====>)	285	GCA_002355175.1	1314	AP014596.1	878	M3B_1868	280	+	1756836	1757678	99.643	100	0	6e-64	0
360	Streptococcus pyogenes	M3-b	BAU61226.1	MVVDKNEKSIKALTNKRIILFILSVFLSFLSTEMSIY	37	0	None	None	(<= ====>)	308	GCA_002355175.1	1314	AP014596.1	878	M3B_1868	280	+	1756836	1757678	99.643	100	0	6e-64	0
360	Streptococcus pyogenes	M3-b	BAU61226.1	MVLSEDCIDTTTALGINSSAL	21	0	None	None	(====> =>)	319	GCA_002355175.1	1314	AP014596.1	878	M3B_1868	280	+	1756836	1757678	99.643	100	0	6e-64	0
360	Streptococcus pyogenes	M3-b	BAU61226.1	MKSLQSTTQTS	11	0	None	None	(====> <=)	367	GCA_002355175.1	1314	AP014596.1	878	M3B_1868	280	+	1756836	1757678	99.643	100	0	6e-64	0
360	Streptococcus pyogenes	JMUB1235	BAV55836.1	MWLLLLFL	8	27	AGGAGG	8bp	(<= ====>)	268	GCA_002355815.1	1314	AP017629.1	878	JMUB1235_1602	280	+	1606537	1607379	99.643	100	0	6e-64	1
360	Streptococcus pyogenes	JMUB1235	BAV55836.1	MVVNGVAISCVVN	13	19	AGTAGG	9bp	(====> =>)	264	GCA_002355815.1	1314	AP017629.1	878	JMUB1235_1602	280	+	1606537	1607379	99.643	100	0	6e-64	0
360	Streptococcus pyogenes	JMUB1235	BAV55836.1	MTVDKTIASGY	11	13	AGG	8bp	(=> ====>)	106	GCA_002355815.1	1314	AP017629.1	878	JMUB1235_1602	280	+	1606537	1607379	99.643	100	0	6e-64	0
360	Streptococcus pyogenes	JMUB1235	BAV55836.1	MVRSKS	6	13	GAG	7bp	(====> <=)	417	GCA_002355815.1	1314	AP017629.1	878	JMUB1235_1602	280	+	1606537	1607379	99.643	100	0	6e-64	0
360	Streptococcus pyogenes	JMUB1235	BAV55836.1	MAIFIMKPLQSTTQTS	16	9	AGAAG	9bp	(====> <=)	367	GCA_002355815.1	1314	AP017629.1	878	JMUB1235_1602	280	+	1606537	1607379	99.643	100	0	6e-64	0
360	Streptococcus pyogenes	JMUB1235	BAV55836.1	MQSSDNTINEKVLVYNTANGYTINYHNGTPTQK	33	2	GAG	14bp	(====> <=)	242	GCA_002355815.1	1314	AP017629.1	878	JMUB1235_1602	280	+	1606537	1607379	99.643	100	0	6e-64	0
360	Streptococcus pyogenes	JMUB1235	BAV55836.1	MRNVFLTSTRKA	12	1	AGG	3bp	(=> ====>)	5	GCA_002355815.1	1314	AP017629.1	878	JMUB1235_1602	280	+	1606537	1607379	99.643	100	0	6e-64	0
360	Streptococcus pyogenes	JMUB1235	BAV55836.1	MSSLPS	6	0	None	None	(<= ====>)	0	GCA_002355815.1	1314	AP017629.1	878	JMUB1235_1602	280	+	1606537	1607379	99.643	100	0	6e-64	0
360	Streptococcus pyogenes	JMUB1235	BAV55836.1	MSKIRYACT	9	0	None	None	(<= ====>)	20	GCA_002355815.1	1314	AP017629.1	878	JMUB1235_1602	280	+	1606537	1607379	99.643	100	0	6e-64	0
360	Streptococcus pyogenes	JMUB1235	BAV55836.1	MYLIRNKLNVSDDSRL	16	0	None	None	(<= ====>)	40	GCA_002355815.1	1314	AP017629.1	878	JMUB1235_1602	280	+	1606537	1607379	99.643	100	0	6e-64	0
360	Streptococcus pyogenes	JMUB1235	BAV55836.1	MFRMIVAYDRCIRSITRCDSFINCHMLNLSNLIDVKNTLRVYLIRNKIMG	50	0	None	None	(<= ====>)	65	GCA_002355815.1	1314	AP017629.1	878	JMUB1235_1602	280	+	1606537	1607379	99.643	100	0	6e-64	0
360	Streptococcus pyogenes	JMUB1235	BAV55836.1	MIAVIAFYDLSKSKKQIEKIALELLR	26	0	None	None	(====> <=)	71	GCA_002355815.1	1314	AP017629.1	878	JMUB1235_1602	280	+	1606537	1607379	99.643	100	0	6e-64	0
360	Streptococcus pyogenes	JMUB1235	BAV55836.1	MIVAYDRCIRSITRCDSFINCHMLNLSNLIDVKNTLRVYLIRNKIMG	47	0	None	None	(<= ====>)	74	GCA_002355815.1	1314	AP017629.1	878	JMUB1235_1602	280	+	1606537	1607379	99.643	100	0	6e-64	0
360	Streptococcus pyogenes	JMUB1235	BAV55836.1	MICQKVKSKLKKSPWSC	17	0	None	None	(====> <=)	76	GCA_002355815.1	1314	AP017629.1	878	JMUB1235_1602	280	+	1606537	1607379	99.643	100	0	6e-64	0
360	Streptococcus pyogenes	JMUB1235	BAV55836.1	MTIESKNTRKSNDCRHCFL	19	0	None	None	(====> <=)	126	GCA_002355815.1	1314	AP017629.1	878	JMUB1235_1602	280	+	1606537	1607379	99.643	100	0	6e-64	0
360	Streptococcus pyogenes	JMUB1235	BAV55836.1	MTAIIAFSSIFTFYSHCFF	19	0	None	None	(====> =>)	136	GCA_002355815.1	1314	AP017629.1	878	JMUB1235_1602	280	+	1606537	1607379	99.643	100	0	6e-64	0
360	Streptococcus pyogenes	JMUB1235	BAV55836.1	MLNLSNLIDVKNTLRVYLIRNKIMG	25	0	None	None	(<= ====>)	140	GCA_002355815.1	1314	AP017629.1	878	JMUB1235_1602	280	+	1606537	1607379	99.643	100	0	6e-64	0
360	Streptococcus pyogenes	JMUB1235	BAV55836.1	MLKIRYVCT	9	0	None	None	(<= ====>)	165	GCA_002355815.1	1314	AP017629.1	878	JMUB1235_1602	280	+	1606537	1607379	99.643	100	0	6e-64	0
360	Streptococcus pyogenes	JMUB1235	BAV55836.1	MATPLTTITVHLLRNNTKRLDLCSLGLAFYIKKSNDYRK	39	0	None	None	(====> <=)	169	GCA_002355815.1	1314	AP017629.1	878	JMUB1235_1602	280	+	1606537	1607379	99.643	100	0	6e-64	0
360	Streptococcus pyogenes	JMUB1235	BAV55836.1	MLLLTSHFYLLPFCKRNYKNSNNNHIVGASF	31	0	None	None	(=> ====>)	251	GCA_002355815.1	1314	AP017629.1	878	JMUB1235_1602	280	+	1606537	1607379	99.643	100	0	6e-64	0
360	Streptococcus pyogenes	JMUB1235	BAV55836.1	MILLFVNAFIDFSFLSTTILQKELQK	26	0	None	None	(=> ====>)	285	GCA_002355815.1	1314	AP017629.1	878	JMUB1235_1602	280	+	1606537	1607379	99.643	100	0	6e-64	0
360	Streptococcus pyogenes	JMUB1235	BAV55836.1	MLISVDKKLKNTDNINKMILLFVNAFIDFSFLSTTILQKELQK	43	0	None	None	(=> ====>)	285	GCA_002355815.1	1314	AP017629.1	878	JMUB1235_1602	280	+	1606537	1607379	99.643	100	0	6e-64	0
360	Streptococcus pyogenes	JMUB1235	BAV55836.1	MVVDKNEKSIKALTNKRIILFILSVFLSFLSTEMSIY	37	0	None	None	(<= ====>)	308	GCA_002355815.1	1314	AP017629.1	878	JMUB1235_1602	280	+	1606537	1607379	99.643	100	0	6e-64	0
360	Streptococcus pyogenes	JMUB1235	BAV55836.1	MVLSEDCIDTTTALGINSSAL	21	0	None	None	(====> =>)	319	GCA_002355815.1	1314	AP017629.1	878	JMUB1235_1602	280	+	1606537	1607379	99.643	100	0	6e-64	0
360	Streptococcus pyogenes	JMUB1235	BAV55836.1	MKPLQSTTQTS	11	0	None	None	(====> <=)	367	GCA_002355815.1	1314	AP017629.1	878	JMUB1235_1602	280	+	1606537	1607379	99.643	100	0	6e-64	0
360	Streptococcus pyogenes	KS030	BBB89140.1	MWLLLLFL	8	27	AGGAGG	8bp	(<= ====>)	268	GCA_003609955.1	1314	AP018337.1	878	SPYKS030_17740	280	+	1763025	1763867	99.643	100	0	6e-64	1
360	Streptococcus pyogenes	KS030	BBB89140.1	MVVNGVAISCVVN	13	19	AGTAGG	9bp	(====> =>)	264	GCA_003609955.1	1314	AP018337.1	878	SPYKS030_17740	280	+	1763025	1763867	99.643	100	0	6e-64	0
360	Streptococcus pyogenes	KS030	BBB89140.1	MTVDKTIASGY	11	13	AGG	8bp	(=> ====>)	106	GCA_003609955.1	1314	AP018337.1	878	SPYKS030_17740	280	+	1763025	1763867	99.643	100	0	6e-64	0
360	Streptococcus pyogenes	KS030	BBB89140.1	MVRSKS	6	13	GAG	7bp	(====> <=)	417	GCA_003609955.1	1314	AP018337.1	878	SPYKS030_17740	280	+	1763025	1763867	99.643	100	0	6e-64	0
360	Streptococcus pyogenes	KS030	BBB89140.1	MAIFIMKSLQSTTQTS	16	9	AGAAG	9bp	(====> <=)	367	GCA_003609955.1	1314	AP018337.1	878	SPYKS030_17740	280	+	1763025	1763867	99.643	100	0	6e-64	0
360	Streptococcus pyogenes	KS030	BBB89140.1	MQSSDNTINEKVLVYNTANGYTINYHNGTPTQK	33	2	GAG	14bp	(====> <=)	242	GCA_003609955.1	1314	AP018337.1	878	SPYKS030_17740	280	+	1763025	1763867	99.643	100	0	6e-64	0
360	Streptococcus pyogenes	KS030	BBB89140.1	MRNVFLTSTRKA	12	1	AGG	3bp	(=> ====>)	5	GCA_003609955.1	1314	AP018337.1	878	SPYKS030_17740	280	+	1763025	1763867	99.643	100	0	6e-64	0
360	Streptococcus pyogenes	KS030	BBB89140.1	MSSLPS	6	0	None	None	(<= ====>)	0	GCA_003609955.1	1314	AP018337.1	878	SPYKS030_17740	280	+	1763025	1763867	99.643	100	0	6e-64	0
360	Streptococcus pyogenes	KS030	BBB89140.1	MSKIRYACT	9	0	None	None	(<= ====>)	20	GCA_003609955.1	1314	AP018337.1	878	SPYKS030_17740	280	+	1763025	1763867	99.643	100	0	6e-64	0
360	Streptococcus pyogenes	KS030	BBB89140.1	MYLIRNKLNVSDDSRL	16	0	None	None	(<= ====>)	40	GCA_003609955.1	1314	AP018337.1	878	SPYKS030_17740	280	+	1763025	1763867	99.643	100	0	6e-64	0
360	Streptococcus pyogenes	KS030	BBB89140.1	MFRMIVGYDGYIRSVARCDSFINCHMLNLSNLIDVKNTLRVYLIRNKIMG	50	0	None	None	(<= ====>)	65	GCA_003609955.1	1314	AP018337.1	878	SPYKS030_17740	280	+	1763025	1763867	99.643	100	0	6e-64	0
360	Streptococcus pyogenes	KS030	BBB89140.1	MIAVIAFYDLSKSKKQIEKIALELLR	26	0	None	None	(====> <=)	71	GCA_003609955.1	1314	AP018337.1	878	SPYKS030_17740	280	+	1763025	1763867	99.643	100	0	6e-64	0
360	Streptococcus pyogenes	KS030	BBB89140.1	MIVGYDGYIRSVARCDSFINCHMLNLSNLIDVKNTLRVYLIRNKIMG	47	0	None	None	(<= ====>)	74	GCA_003609955.1	1314	AP018337.1	878	SPYKS030_17740	280	+	1763025	1763867	99.643	100	0	6e-64	0
360	Streptococcus pyogenes	KS030	BBB89140.1	MICQKVKSKLKKSPWSC	17	0	None	None	(====> <=)	76	GCA_003609955.1	1314	AP018337.1	878	SPYKS030_17740	280	+	1763025	1763867	99.643	100	0	6e-64	0
360	Streptococcus pyogenes	KS030	BBB89140.1	MTIESKNTRKSNDCRHCFL	19	0	None	None	(====> <=)	126	GCA_003609955.1	1314	AP018337.1	878	SPYKS030_17740	280	+	1763025	1763867	99.643	100	0	6e-64	0
360	Streptococcus pyogenes	KS030	BBB89140.1	MTAIIAFSSIFTFYSHCFF	19	0	None	None	(====> =>)	136	GCA_003609955.1	1314	AP018337.1	878	SPYKS030_17740	280	+	1763025	1763867	99.643	100	0	6e-64	0
360	Streptococcus pyogenes	KS030	BBB89140.1	MLNLSNLIDVKNTLRVYLIRNKIMG	25	0	None	None	(<= ====>)	140	GCA_003609955.1	1314	AP018337.1	878	SPYKS030_17740	280	+	1763025	1763867	99.643	100	0	6e-64	0
360	Streptococcus pyogenes	KS030	BBB89140.1	MATPLTTITVHLLKNNTKRLDLCSLGLAFYIKKSNDYRK	39	0	None	None	(====> <=)	169	GCA_003609955.1	1314	AP018337.1	878	SPYKS030_17740	280	+	1763025	1763867	99.643	100	0	6e-64	0
360	Streptococcus pyogenes	KS030	BBB89140.1	MLLLTSHFYLLPFCKRNYKNSNNNHIVGASF	31	0	None	None	(=> ====>)	251	GCA_003609955.1	1314	AP018337.1	878	SPYKS030_17740	280	+	1763025	1763867	99.643	100	0	6e-64	0
360	Streptococcus pyogenes	KS030	BBB89140.1	MILLFVNAFIDFSFLSTTILQKELQK	26	0	None	None	(=> ====>)	285	GCA_003609955.1	1314	AP018337.1	878	SPYKS030_17740	280	+	1763025	1763867	99.643	100	0	6e-64	0
360	Streptococcus pyogenes	KS030	BBB89140.1	MLISVDKKLKNTDNINKMILLFVNAFIDFSFLSTTILQKELQK	43	0	None	None	(=> ====>)	285	GCA_003609955.1	1314	AP018337.1	878	SPYKS030_17740	280	+	1763025	1763867	99.643	100	0	6e-64	0
360	Streptococcus pyogenes	KS030	BBB89140.1	MVVDKNEKSIKALTNKRIILFILSVFLSFLSTEMSIY	37	0	None	None	(<= ====>)	308	GCA_003609955.1	1314	AP018337.1	878	SPYKS030_17740	280	+	1763025	1763867	99.643	100	0	6e-64	0
360	Streptococcus pyogenes	KS030	BBB89140.1	MVLSEDCIDTTTALGINSSAL	21	0	None	None	(====> =>)	319	GCA_003609955.1	1314	AP018337.1	878	SPYKS030_17740	280	+	1763025	1763867	99.643	100	0	6e-64	0
360	Streptococcus pyogenes	KS030	BBB89140.1	MKSLQSTTQTS	11	0	None	None	(====> <=)	367	GCA_003609955.1	1314	AP018337.1	878	SPYKS030_17740	280	+	1763025	1763867	99.643	100	0	6e-64	0
360	Streptococcus pyogenes	10-85	BBJ30717.1	MWLLLLFL	8	27	AGGAGG	8bp	(<= ====>)	268	GCA_006740645.2	1314	AP019548.2	878	A85_15400	280	+	1639860	1640702	99.643	100	0	6e-64	1
360	Streptococcus pyogenes	10-85	BBJ30717.1	MVVNGVAISCVVN	13	19	AGTAGG	9bp	(====> =>)	264	GCA_006740645.2	1314	AP019548.2	878	A85_15400	280	+	1639860	1640702	99.643	100	0	6e-64	0
360	Streptococcus pyogenes	10-85	BBJ30717.1	MTVDKTIASGY	11	13	AGG	8bp	(=> ====>)	106	GCA_006740645.2	1314	AP019548.2	878	A85_15400	280	+	1639860	1640702	99.643	100	0	6e-64	0
360	Streptococcus pyogenes	10-85	BBJ30717.1	MVRSKS	6	13	GAG	7bp	(====> <=)	417	GCA_006740645.2	1314	AP019548.2	878	A85_15400	280	+	1639860	1640702	99.643	100	0	6e-64	0
360	Streptococcus pyogenes	10-85	BBJ30717.1	MAIFIMKLLQSITQTS	16	9	AGAAG	9bp	(====> <=)	367	GCA_006740645.2	1314	AP019548.2	878	A85_15400	280	+	1639860	1640702	99.643	100	0	6e-64	0
360	Streptococcus pyogenes	10-85	BBJ30717.1	MQSSDNTINEKVLVYNTANGYTINYHNGTPTQK	33	2	GAG	14bp	(====> <=)	242	GCA_006740645.2	1314	AP019548.2	878	A85_15400	280	+	1639860	1640702	99.643	100	0	6e-64	0
360	Streptococcus pyogenes	10-85	BBJ30717.1	MRNVFLTSTRKA	12	1	AGG	3bp	(=> ====>)	5	GCA_006740645.2	1314	AP019548.2	878	A85_15400	280	+	1639860	1640702	99.643	100	0	6e-64	0
360	Streptococcus pyogenes	10-85	BBJ30717.1	MSSLPS	6	0	None	None	(<= ====>)	0	GCA_006740645.2	1314	AP019548.2	878	A85_15400	280	+	1639860	1640702	99.643	100	0	6e-64	0
360	Streptococcus pyogenes	10-85	BBJ30717.1	MSKIRYACT	9	0	None	None	(<= ====>)	20	GCA_006740645.2	1314	AP019548.2	878	A85_15400	280	+	1639860	1640702	99.643	100	0	6e-64	0
360	Streptococcus pyogenes	10-85	BBJ30717.1	MYLIRNKLNVSDDSRL	16	0	None	None	(<= ====>)	40	GCA_006740645.2	1314	AP019548.2	878	A85_15400	280	+	1639860	1640702	99.643	100	0	6e-64	0
360	Streptococcus pyogenes	10-85	BBJ30717.1	MFRMIVAYDRCIRSIARCDSFINCHMLNLSNLIDVKNTLRVYLIRNKIMG	50	0	None	None	(<= ====>)	65	GCA_006740645.2	1314	AP019548.2	878	A85_15400	280	+	1639860	1640702	99.643	100	0	6e-64	0
360	Streptococcus pyogenes	10-85	BBJ30717.1	MIVVIAFYDLSKSKKQIEKIALELLR	26	0	None	None	(====> <=)	71	GCA_006740645.2	1314	AP019548.2	878	A85_15400	280	+	1639860	1640702	99.643	100	0	6e-64	0
360	Streptococcus pyogenes	10-85	BBJ30717.1	MIVAYDRCIRSIARCDSFINCHMLNLSNLIDVKNTLRVYLIRNKIMG	47	0	None	None	(<= ====>)	74	GCA_006740645.2	1314	AP019548.2	878	A85_15400	280	+	1639860	1640702	99.643	100	0	6e-64	0
360	Streptococcus pyogenes	10-85	BBJ30717.1	MICQKVKSKLKKSPWSC	17	0	None	None	(====> <=)	76	GCA_006740645.2	1314	AP019548.2	878	A85_15400	280	+	1639860	1640702	99.643	100	0	6e-64	0
360	Streptococcus pyogenes	10-85	BBJ30717.1	MTIESKNTRKSNDCRHCFL	19	0	None	None	(====> <=)	126	GCA_006740645.2	1314	AP019548.2	878	A85_15400	280	+	1639860	1640702	99.643	100	0	6e-64	0
360	Streptococcus pyogenes	10-85	BBJ30717.1	MTTIIAFSSIFTFYSHCFF	19	0	None	None	(====> =>)	136	GCA_006740645.2	1314	AP019548.2	878	A85_15400	280	+	1639860	1640702	99.643	100	0	6e-64	0
360	Streptococcus pyogenes	10-85	BBJ30717.1	MLNLSNLIDVKNTLRVYLIRNKIMG	25	0	None	None	(<= ====>)	140	GCA_006740645.2	1314	AP019548.2	878	A85_15400	280	+	1639860	1640702	99.643	100	0	6e-64	0
360	Streptococcus pyogenes	10-85	BBJ30717.1	MLKIRYVCT	9	0	None	None	(<= ====>)	165	GCA_006740645.2	1314	AP019548.2	878	A85_15400	280	+	1639860	1640702	99.643	100	0	6e-64	0
360	Streptococcus pyogenes	10-85	BBJ30717.1	MATPLTTITVHLLRNNTKRLDLCSLGLAFYIKKSNDYRK	39	0	None	None	(====> <=)	169	GCA_006740645.2	1314	AP019548.2	878	A85_15400	280	+	1639860	1640702	99.643	100	0	6e-64	0
360	Streptococcus pyogenes	10-85	BBJ30717.1	MLLLTSHFYLLPFCKRNYKNSNNNHIVGASF	31	0	None	None	(=> ====>)	251	GCA_006740645.2	1314	AP019548.2	878	A85_15400	280	+	1639860	1640702	99.643	100	0	6e-64	0
360	Streptococcus pyogenes	10-85	BBJ30717.1	MILLFVNAFIDFSFLSTTILQKELQK	26	0	None	None	(=> ====>)	285	GCA_006740645.2	1314	AP019548.2	878	A85_15400	280	+	1639860	1640702	99.643	100	0	6e-64	0
360	Streptococcus pyogenes	10-85	BBJ30717.1	MLISVDKKLKNTDNINKMILLFVNAFIDFSFLSTTILQKELQK	43	0	None	None	(=> ====>)	285	GCA_006740645.2	1314	AP019548.2	878	A85_15400	280	+	1639860	1640702	99.643	100	0	6e-64	0
360	Streptococcus pyogenes	10-85	BBJ30717.1	MVVDKNEKSIKALTNKRIILFILSVFLSFLSTEMSIY	37	0	None	None	(<= ====>)	308	GCA_006740645.2	1314	AP019548.2	878	A85_15400	280	+	1639860	1640702	99.643	100	0	6e-64	0
360	Streptococcus pyogenes	10-85	BBJ30717.1	MVLSEDCIDTTTALGINSSAL	21	0	None	None	(====> =>)	319	GCA_006740645.2	1314	AP019548.2	878	A85_15400	280	+	1639860	1640702	99.643	100	0	6e-64	0
360	Streptococcus pyogenes	10-85	BBJ30717.1	MKLLQSITQTS	11	0	None	None	(====> <=)	367	GCA_006740645.2	1314	AP019548.2	878	A85_15400	280	+	1639860	1640702	99.643	100	0	6e-64	0
360	Streptococcus pyogenes	NIH35	BCK38875.1	MWLLLLFL	8	27	AGGAGG	8bp	(<= ====>)	268	GCA_014191835.1	1314	AP023388.1	878	SPNIH35_15800	280	+	1690172	1691014	99.643	100	0	6e-64	1
360	Streptococcus pyogenes	NIH35	BCK38875.1	MVVNGVAISCVVN	13	19	AGTAGG	9bp	(====> =>)	264	GCA_014191835.1	1314	AP023388.1	878	SPNIH35_15800	280	+	1690172	1691014	99.643	100	0	6e-64	0
360	Streptococcus pyogenes	NIH35	BCK38875.1	MTVDKTIASGY	11	13	AGG	8bp	(=> ====>)	106	GCA_014191835.1	1314	AP023388.1	878	SPNIH35_15800	280	+	1690172	1691014	99.643	100	0	6e-64	0
360	Streptococcus pyogenes	NIH35	BCK38875.1	MVRSKS	6	13	GAG	7bp	(====> <=)	417	GCA_014191835.1	1314	AP023388.1	878	SPNIH35_15800	280	+	1690172	1691014	99.643	100	0	6e-64	0
360	Streptococcus pyogenes	NIH35	BCK38875.1	MAIFIMKPLQSTTQTS	16	9	AGAAG	9bp	(====> <=)	367	GCA_014191835.1	1314	AP023388.1	878	SPNIH35_15800	280	+	1690172	1691014	99.643	100	0	6e-64	0
360	Streptococcus pyogenes	NIH35	BCK38875.1	MQSSDNTINEKVLVYNTANGYTINYHNGTPTQK	33	2	GAG	14bp	(====> <=)	242	GCA_014191835.1	1314	AP023388.1	878	SPNIH35_15800	280	+	1690172	1691014	99.643	100	0	6e-64	0
360	Streptococcus pyogenes	NIH35	BCK38875.1	MRNVFLTSTRKA	12	1	AGG	3bp	(=> ====>)	5	GCA_014191835.1	1314	AP023388.1	878	SPNIH35_15800	280	+	1690172	1691014	99.643	100	0	6e-64	0
360	Streptococcus pyogenes	NIH35	BCK38875.1	MSSLPS	6	0	None	None	(<= ====>)	0	GCA_014191835.1	1314	AP023388.1	878	SPNIH35_15800	280	+	1690172	1691014	99.643	100	0	6e-64	0
360	Streptococcus pyogenes	NIH35	BCK38875.1	MSKIRYACT	9	0	None	None	(<= ====>)	20	GCA_014191835.1	1314	AP023388.1	878	SPNIH35_15800	280	+	1690172	1691014	99.643	100	0	6e-64	0
360	Streptococcus pyogenes	NIH35	BCK38875.1	MYLIRNKLNVSDDSRL	16	0	None	None	(<= ====>)	40	GCA_014191835.1	1314	AP023388.1	878	SPNIH35_15800	280	+	1690172	1691014	99.643	100	0	6e-64	0
360	Streptococcus pyogenes	NIH35	BCK38875.1	MFRMIVAYDRCIRSIARCDSFINCHMLNLSNLIDVKNTLRVYLIRNKIMG	50	0	None	None	(<= ====>)	65	GCA_014191835.1	1314	AP023388.1	878	SPNIH35_15800	280	+	1690172	1691014	99.643	100	0	6e-64	0
360	Streptococcus pyogenes	NIH35	BCK38875.1	MIAVIAFYDLSKSKKQIEKIALELLR	26	0	None	None	(====> <=)	71	GCA_014191835.1	1314	AP023388.1	878	SPNIH35_15800	280	+	1690172	1691014	99.643	100	0	6e-64	0
360	Streptococcus pyogenes	NIH35	BCK38875.1	MIVAYDRCIRSIARCDSFINCHMLNLSNLIDVKNTLRVYLIRNKIMG	47	0	None	None	(<= ====>)	74	GCA_014191835.1	1314	AP023388.1	878	SPNIH35_15800	280	+	1690172	1691014	99.643	100	0	6e-64	0
360	Streptococcus pyogenes	NIH35	BCK38875.1	MICQKVKSKLKKSPWSC	17	0	None	None	(====> <=)	76	GCA_014191835.1	1314	AP023388.1	878	SPNIH35_15800	280	+	1690172	1691014	99.643	100	0	6e-64	0
360	Streptococcus pyogenes	NIH35	BCK38875.1	MTIESKNTRKSNDCRHCFL	19	0	None	None	(====> <=)	126	GCA_014191835.1	1314	AP023388.1	878	SPNIH35_15800	280	+	1690172	1691014	99.643	100	0	6e-64	0
360	Streptococcus pyogenes	NIH35	BCK38875.1	MTAIIAFSSIFTFYSHCFF	19	0	None	None	(====> =>)	136	GCA_014191835.1	1314	AP023388.1	878	SPNIH35_15800	280	+	1690172	1691014	99.643	100	0	6e-64	0
360	Streptococcus pyogenes	NIH35	BCK38875.1	MLNLSNLIDVKNTLRVYLIRNKIMG	25	0	None	None	(<= ====>)	140	GCA_014191835.1	1314	AP023388.1	878	SPNIH35_15800	280	+	1690172	1691014	99.643	100	0	6e-64	0
360	Streptococcus pyogenes	NIH35	BCK38875.1	MLKIRYVCT	9	0	None	None	(<= ====>)	165	GCA_014191835.1	1314	AP023388.1	878	SPNIH35_15800	280	+	1690172	1691014	99.643	100	0	6e-64	0
360	Streptococcus pyogenes	NIH35	BCK38875.1	MATPLTTITVHLLKNNTKRLDLCSLGLAFYIKKSNDYRK	39	0	None	None	(====> <=)	169	GCA_014191835.1	1314	AP023388.1	878	SPNIH35_15800	280	+	1690172	1691014	99.643	100	0	6e-64	0
360	Streptococcus pyogenes	NIH35	BCK38875.1	MLLLTSHFYLLPFCKRNYKNSNNNHIVGASF	31	0	None	None	(=> ====>)	251	GCA_014191835.1	1314	AP023388.1	878	SPNIH35_15800	280	+	1690172	1691014	99.643	100	0	6e-64	0
360	Streptococcus pyogenes	NIH35	BCK38875.1	MILLFVNAFIDFSFLSTTILQKELQK	26	0	None	None	(=> ====>)	285	GCA_014191835.1	1314	AP023388.1	878	SPNIH35_15800	280	+	1690172	1691014	99.643	100	0	6e-64	0
360	Streptococcus pyogenes	NIH35	BCK38875.1	MLISVDKKLKNTDNINKMILLFVNAFIDFSFLSTTILQKELQK	43	0	None	None	(=> ====>)	285	GCA_014191835.1	1314	AP023388.1	878	SPNIH35_15800	280	+	1690172	1691014	99.643	100	0	6e-64	0
360	Streptococcus pyogenes	NIH35	BCK38875.1	MVVDKNEKSIKALTNKRIILFILSVFLSFLSTEMSIY	37	0	None	None	(<= ====>)	308	GCA_014191835.1	1314	AP023388.1	878	SPNIH35_15800	280	+	1690172	1691014	99.643	100	0	6e-64	0
360	Streptococcus pyogenes	NIH35	BCK38875.1	MVLSEDCIDTTTALGINSSAL	21	0	None	None	(====> =>)	319	GCA_014191835.1	1314	AP023388.1	878	SPNIH35_15800	280	+	1690172	1691014	99.643	100	0	6e-64	0
360	Streptococcus pyogenes	NIH35	BCK38875.1	MKPLQSTTQTS	11	0	None	None	(====> <=)	367	GCA_014191835.1	1314	AP023388.1	878	SPNIH35_15800	280	+	1690172	1691014	99.643	100	0	6e-64	0
360	Streptococcus pyogenes	KUN-0012590	BCK40701.1	MWLLLLFL	8	27	AGGAGG	8bp	(<= ====>)	268	GCA_014192005.1	1314	AP023389.1	878	KUN2590_16560	280	+	1716243	1717085	99.643	100	0	6e-64	1
360	Streptococcus pyogenes	KUN-0012590	BCK40701.1	MVVNGVAISCVVN	13	19	AGTAGG	9bp	(====> =>)	264	GCA_014192005.1	1314	AP023389.1	878	KUN2590_16560	280	+	1716243	1717085	99.643	100	0	6e-64	0
360	Streptococcus pyogenes	KUN-0012590	BCK40701.1	MTVDKTIASGY	11	13	AGG	8bp	(=> ====>)	106	GCA_014192005.1	1314	AP023389.1	878	KUN2590_16560	280	+	1716243	1717085	99.643	100	0	6e-64	0
360	Streptococcus pyogenes	KUN-0012590	BCK40701.1	MVRSKS	6	13	GAG	7bp	(====> <=)	417	GCA_014192005.1	1314	AP023389.1	878	KUN2590_16560	280	+	1716243	1717085	99.643	100	0	6e-64	0
360	Streptococcus pyogenes	KUN-0012590	BCK40701.1	MAIFIMKPLQSTTQTS	16	9	AGAAG	9bp	(====> <=)	367	GCA_014192005.1	1314	AP023389.1	878	KUN2590_16560	280	+	1716243	1717085	99.643	100	0	6e-64	0
360	Streptococcus pyogenes	KUN-0012590	BCK40701.1	MSKIRYACT	9	6	GAG	12bp	(<= ====>)	20	GCA_014192005.1	1314	AP023389.1	878	KUN2590_16560	280	+	1716243	1717085	99.643	100	0	6e-64	0
360	Streptococcus pyogenes	KUN-0012590	BCK40701.1	MQSSDNTINEKVLVYNTANGYTINYHNGTPTQK	33	2	GAG	14bp	(====> <=)	242	GCA_014192005.1	1314	AP023389.1	878	KUN2590_16560	280	+	1716243	1717085	99.643	100	0	6e-64	0
360	Streptococcus pyogenes	KUN-0012590	BCK40701.1	MSSLPS	6	0	None	None	(<= ====>)	0	GCA_014192005.1	1314	AP023389.1	878	KUN2590_16560	280	+	1716243	1717085	99.643	100	0	6e-64	0
360	Streptococcus pyogenes	KUN-0012590	BCK40701.1	MYLIRNKLNVSDDSWL	16	0	None	None	(<= ====>)	40	GCA_014192005.1	1314	AP023389.1	878	KUN2590_16560	280	+	1716243	1717085	99.643	100	0	6e-64	0
360	Streptococcus pyogenes	KUN-0012590	BCK40701.1	MFRMIVGYDRCIRSISRCDSFINCHMLNLSNLIDVKNTLRVYLIRNKIMGYQNKQL	56	0	None	None	(<= ====>)	65	GCA_014192005.1	1314	AP023389.1	878	KUN2590_16560	280	+	1716243	1717085	99.643	100	0	6e-64	0
360	Streptococcus pyogenes	KUN-0012590	BCK40701.1	MIAVIAFYDLSKSKKQIEKIALELLR	26	0	None	None	(====> <=)	71	GCA_014192005.1	1314	AP023389.1	878	KUN2590_16560	280	+	1716243	1717085	99.643	100	0	6e-64	0
360	Streptococcus pyogenes	KUN-0012590	BCK40701.1	MIVGYDRCIRSISRCDSFINCHMLNLSNLIDVKNTLRVYLIRNKIMGYQNKQL	53	0	None	None	(<= ====>)	74	GCA_014192005.1	1314	AP023389.1	878	KUN2590_16560	280	+	1716243	1717085	99.643	100	0	6e-64	0
360	Streptococcus pyogenes	KUN-0012590	BCK40701.1	MICQKVKSKLKKSPWSC	17	0	None	None	(====> <=)	76	GCA_014192005.1	1314	AP023389.1	878	KUN2590_16560	280	+	1716243	1717085	99.643	100	0	6e-64	0
360	Streptococcus pyogenes	KUN-0012590	BCK40701.1	MTIESKNTRKSNDCRHCFL	19	0	None	None	(====> <=)	126	GCA_014192005.1	1314	AP023389.1	878	KUN2590_16560	280	+	1716243	1717085	99.643	100	0	6e-64	0
360	Streptococcus pyogenes	KUN-0012590	BCK40701.1	MTAIIAFSSIFTFYSHCFF	19	0	None	None	(====> =>)	136	GCA_014192005.1	1314	AP023389.1	878	KUN2590_16560	280	+	1716243	1717085	99.643	100	0	6e-64	0
360	Streptococcus pyogenes	KUN-0012590	BCK40701.1	MLNLSNLIDVKNTLRVYLIRNKIMGYQNKQL	31	0	None	None	(<= ====>)	140	GCA_014192005.1	1314	AP023389.1	878	KUN2590_16560	280	+	1716243	1717085	99.643	100	0	6e-64	0
360	Streptococcus pyogenes	KUN-0012590	BCK40701.1	MLKIRYVCT	9	0	None	None	(<= ====>)	165	GCA_014192005.1	1314	AP023389.1	878	KUN2590_16560	280	+	1716243	1717085	99.643	100	0	6e-64	0
360	Streptococcus pyogenes	KUN-0012590	BCK40701.1	MATPLTTITVHLLRNNTKRLDLCSLGLAFYIKKSNDYRK	39	0	None	None	(====> <=)	169	GCA_014192005.1	1314	AP023389.1	878	KUN2590_16560	280	+	1716243	1717085	99.643	100	0	6e-64	0
360	Streptococcus pyogenes	KUN-0012590	BCK40701.1	MGYQNKQL	8	0	None	None	(<= ====>)	209	GCA_014192005.1	1314	AP023389.1	878	KUN2590_16560	280	+	1716243	1717085	99.643	100	0	6e-64	0
360	Streptococcus pyogenes	KUN-0012590	BCK40701.1	MLLLTSHFYLLPFCKRNYKNSNNNHIVGASF	31	0	None	None	(=> ====>)	251	GCA_014192005.1	1314	AP023389.1	878	KUN2590_16560	280	+	1716243	1717085	99.643	100	0	6e-64	0
360	Streptococcus pyogenes	KUN-0012590	BCK40701.1	MILLFVNAFIDFSFLSTTILQKELQK	26	0	None	None	(=> ====>)	285	GCA_014192005.1	1314	AP023389.1	878	KUN2590_16560	280	+	1716243	1717085	99.643	100	0	6e-64	0
360	Streptococcus pyogenes	KUN-0012590	BCK40701.1	MLISVDKKLKNTDNINKMILLFVNAFIDFSFLSTTILQKELQK	43	0	None	None	(=> ====>)	285	GCA_014192005.1	1314	AP023389.1	878	KUN2590_16560	280	+	1716243	1717085	99.643	100	0	6e-64	0
360	Streptococcus pyogenes	KUN-0012590	BCK40701.1	MVVDKNEKSIKALTNKRIILFILSVFLSFLSTEMSIY	37	0	None	None	(<= ====>)	308	GCA_014192005.1	1314	AP023389.1	878	KUN2590_16560	280	+	1716243	1717085	99.643	100	0	6e-64	0
360	Streptococcus pyogenes	KUN-0012590	BCK40701.1	MVLSEDCIDTTTALGINSSAL	21	0	None	None	(====> =>)	319	GCA_014192005.1	1314	AP023389.1	878	KUN2590_16560	280	+	1716243	1717085	99.643	100	0	6e-64	0
360	Streptococcus pyogenes	KUN-0012590	BCK40701.1	MKPLQSTTQTS	11	0	None	None	(====> <=)	367	GCA_014192005.1	1314	AP023389.1	878	KUN2590_16560	280	+	1716243	1717085	99.643	100	0	6e-64	0
360	Streptococcus pyogenes	KUN-0014944	BCK42315.1	MWLLLLFL	8	27	AGGAGG	8bp	(<= ====>)	268	GCA_014192175.1	1314	AP023390.1	878	KUN4944_14900	280	+	1611724	1612566	99.643	100	0	6e-64	1
360	Streptococcus pyogenes	KUN-0014944	BCK42315.1	MVVNGVAISCVVN	13	19	AGTAGG	9bp	(====> =>)	264	GCA_014192175.1	1314	AP023390.1	878	KUN4944_14900	280	+	1611724	1612566	99.643	100	0	6e-64	0
360	Streptococcus pyogenes	KUN-0014944	BCK42315.1	MTVDKTIASGY	11	13	AGG	8bp	(=> ====>)	106	GCA_014192175.1	1314	AP023390.1	878	KUN4944_14900	280	+	1611724	1612566	99.643	100	0	6e-64	0
360	Streptococcus pyogenes	KUN-0014944	BCK42315.1	MVRSKS	6	13	GAG	7bp	(====> <=)	417	GCA_014192175.1	1314	AP023390.1	878	KUN4944_14900	280	+	1611724	1612566	99.643	100	0	6e-64	0
360	Streptococcus pyogenes	KUN-0014944	BCK42315.1	MAIFIMKPLQSTTQTS	16	9	AGAAG	9bp	(====> <=)	367	GCA_014192175.1	1314	AP023390.1	878	KUN4944_14900	280	+	1611724	1612566	99.643	100	0	6e-64	0
360	Streptococcus pyogenes	KUN-0014944	BCK42315.1	MQSSDNTINEKVLVYNTANGYTINYHNGTPTQK	33	2	GAG	14bp	(====> <=)	242	GCA_014192175.1	1314	AP023390.1	878	KUN4944_14900	280	+	1611724	1612566	99.643	100	0	6e-64	0
360	Streptococcus pyogenes	KUN-0014944	BCK42315.1	MRNVFLTSTRKA	12	1	AGG	3bp	(=> ====>)	5	GCA_014192175.1	1314	AP023390.1	878	KUN4944_14900	280	+	1611724	1612566	99.643	100	0	6e-64	0
360	Streptococcus pyogenes	KUN-0014944	BCK42315.1	MSSLPS	6	0	None	None	(<= ====>)	0	GCA_014192175.1	1314	AP023390.1	878	KUN4944_14900	280	+	1611724	1612566	99.643	100	0	6e-64	0
360	Streptococcus pyogenes	KUN-0014944	BCK42315.1	MSKIRYACT	9	0	None	None	(<= ====>)	20	GCA_014192175.1	1314	AP023390.1	878	KUN4944_14900	280	+	1611724	1612566	99.643	100	0	6e-64	0
360	Streptococcus pyogenes	KUN-0014944	BCK42315.1	MYLIRNKLNVSDDSRL	16	0	None	None	(<= ====>)	40	GCA_014192175.1	1314	AP023390.1	878	KUN4944_14900	280	+	1611724	1612566	99.643	100	0	6e-64	0
360	Streptococcus pyogenes	KUN-0014944	BCK42315.1	MFRMIVAYDRCIRSITRCDSFINCHMLNLSNLIDVKNTLRVYLIRNKIMG	50	0	None	None	(<= ====>)	65	GCA_014192175.1	1314	AP023390.1	878	KUN4944_14900	280	+	1611724	1612566	99.643	100	0	6e-64	0
360	Streptococcus pyogenes	KUN-0014944	BCK42315.1	MIAVIAFYDLSKSKKQIEKIALELLR	26	0	None	None	(====> <=)	71	GCA_014192175.1	1314	AP023390.1	878	KUN4944_14900	280	+	1611724	1612566	99.643	100	0	6e-64	0
360	Streptococcus pyogenes	KUN-0014944	BCK42315.1	MIVAYDRCIRSITRCDSFINCHMLNLSNLIDVKNTLRVYLIRNKIMG	47	0	None	None	(<= ====>)	74	GCA_014192175.1	1314	AP023390.1	878	KUN4944_14900	280	+	1611724	1612566	99.643	100	0	6e-64	0
360	Streptococcus pyogenes	KUN-0014944	BCK42315.1	MICQKVKSKLKKSPWSC	17	0	None	None	(====> <=)	76	GCA_014192175.1	1314	AP023390.1	878	KUN4944_14900	280	+	1611724	1612566	99.643	100	0	6e-64	0
360	Streptococcus pyogenes	KUN-0014944	BCK42315.1	MTIESKNTRKSNDCRHCFL	19	0	None	None	(====> <=)	126	GCA_014192175.1	1314	AP023390.1	878	KUN4944_14900	280	+	1611724	1612566	99.643	100	0	6e-64	0
360	Streptococcus pyogenes	KUN-0014944	BCK42315.1	MTAIIAFSSIFTFYSHCFF	19	0	None	None	(====> =>)	136	GCA_014192175.1	1314	AP023390.1	878	KUN4944_14900	280	+	1611724	1612566	99.643	100	0	6e-64	0
360	Streptococcus pyogenes	KUN-0014944	BCK42315.1	MLNLSNLIDVKNTLRVYLIRNKIMG	25	0	None	None	(<= ====>)	140	GCA_014192175.1	1314	AP023390.1	878	KUN4944_14900	280	+	1611724	1612566	99.643	100	0	6e-64	0
360	Streptococcus pyogenes	KUN-0014944	BCK42315.1	MLKIRYVCT	9	0	None	None	(<= ====>)	165	GCA_014192175.1	1314	AP023390.1	878	KUN4944_14900	280	+	1611724	1612566	99.643	100	0	6e-64	0
360	Streptococcus pyogenes	KUN-0014944	BCK42315.1	MATPLTTITVHLLRNNTKRLDLCSLGLAFYIKKSNDYRK	39	0	None	None	(====> <=)	169	GCA_014192175.1	1314	AP023390.1	878	KUN4944_14900	280	+	1611724	1612566	99.643	100	0	6e-64	0
360	Streptococcus pyogenes	KUN-0014944	BCK42315.1	MLLLTSHFYLLPFCKRNYKNSNNNHIVGASF	31	0	None	None	(=> ====>)	251	GCA_014192175.1	1314	AP023390.1	878	KUN4944_14900	280	+	1611724	1612566	99.643	100	0	6e-64	0
360	Streptococcus pyogenes	KUN-0014944	BCK42315.1	MILLFVNAFIDFSFLSTTILQKELQK	26	0	None	None	(=> ====>)	285	GCA_014192175.1	1314	AP023390.1	878	KUN4944_14900	280	+	1611724	1612566	99.643	100	0	6e-64	0
360	Streptococcus pyogenes	KUN-0014944	BCK42315.1	MLISVDKKLKNTDNINKMILLFVNAFIDFSFLSTTILQKELQK	43	0	None	None	(=> ====>)	285	GCA_014192175.1	1314	AP023390.1	878	KUN4944_14900	280	+	1611724	1612566	99.643	100	0	6e-64	0
360	Streptococcus pyogenes	KUN-0014944	BCK42315.1	MVVDKNEKSIKALTNKRIILFILSVFLSFLSTEMSIY	37	0	None	None	(<= ====>)	308	GCA_014192175.1	1314	AP023390.1	878	KUN4944_14900	280	+	1611724	1612566	99.643	100	0	6e-64	0
360	Streptococcus pyogenes	KUN-0014944	BCK42315.1	MVLSEDCIDTTTALGINSSAL	21	0	None	None	(====> =>)	319	GCA_014192175.1	1314	AP023390.1	878	KUN4944_14900	280	+	1611724	1612566	99.643	100	0	6e-64	0
360	Streptococcus pyogenes	KUN-0014944	BCK42315.1	MKPLQSTTQTS	11	0	None	None	(====> <=)	367	GCA_014192175.1	1314	AP023390.1	878	KUN4944_14900	280	+	1611724	1612566	99.643	100	0	6e-64	0
360	Streptococcus pyogenes str. Manfredo	Manfredo	CAM31021.1	MWLLLLFL	8	27	AGGAGG	8bp	(<= ====>)	268	GCA_000009385.1	160491	AM295007.1	878	SpyM51701	280	+	1689939	1690781	99.643	100	0	6e-64	1
360	Streptococcus pyogenes str. Manfredo	Manfredo	CAM31021.1	MVINGVAISCVVN	13	19	AGTAGG	9bp	(====> =>)	264	GCA_000009385.1	160491	AM295007.1	878	SpyM51701	280	+	1689939	1690781	99.643	100	0	6e-64	0
360	Streptococcus pyogenes str. Manfredo	Manfredo	CAM31021.1	MTVDKTIASGY	11	13	AGG	8bp	(=> ====>)	106	GCA_000009385.1	160491	AM295007.1	878	SpyM51701	280	+	1689939	1690781	99.643	100	0	6e-64	0
360	Streptococcus pyogenes str. Manfredo	Manfredo	CAM31021.1	MVRSKS	6	13	GAG	7bp	(====> <=)	417	GCA_000009385.1	160491	AM295007.1	878	SpyM51701	280	+	1689939	1690781	99.643	100	0	6e-64	0
360	Streptococcus pyogenes str. Manfredo	Manfredo	CAM31021.1	MAIFIMKPLQSTTQTS	16	9	AGAAG	9bp	(====> <=)	367	GCA_000009385.1	160491	AM295007.1	878	SpyM51701	280	+	1689939	1690781	99.643	100	0	6e-64	0
360	Streptococcus pyogenes str. Manfredo	Manfredo	CAM31021.1	MLFTFGQIIKSNDGNHCFF	19	2	AGG	14bp	(====> =>)	102	GCA_000009385.1	160491	AM295007.1	878	SpyM51701	280	+	1689939	1690781	99.643	100	0	6e-64	0
360	Streptococcus pyogenes str. Manfredo	Manfredo	CAM31021.1	MQSSDNTINEKVLVYNTANGYTINYHNGTPTQK	33	2	GAG	14bp	(====> <=)	242	GCA_000009385.1	160491	AM295007.1	878	SpyM51701	280	+	1689939	1690781	99.643	100	0	6e-64	0
360	Streptococcus pyogenes str. Manfredo	Manfredo	CAM31021.1	MSSLPS	6	0	None	None	(<= ====>)	0	GCA_000009385.1	160491	AM295007.1	878	SpyM51701	280	+	1689939	1690781	99.643	100	0	6e-64	0
360	Streptococcus pyogenes str. Manfredo	Manfredo	CAM31021.1	MSKIRYART	9	0	None	None	(<= ====>)	20	GCA_000009385.1	160491	AM295007.1	878	SpyM51701	280	+	1689939	1690781	99.643	100	0	6e-64	0
360	Streptococcus pyogenes str. Manfredo	Manfredo	CAM31021.1	MFRMIVGYDRCIRSIARCDSFINCHMLNLSNLIDVKNTLRVYLIRNKIMG	50	0	None	None	(<= ====>)	65	GCA_000009385.1	160491	AM295007.1	878	SpyM51701	280	+	1689939	1690781	99.643	100	0	6e-64	0
360	Streptococcus pyogenes str. Manfredo	Manfredo	CAM31021.1	MIAVIAFYDLSKSKKHIEKIALELLR	26	0	None	None	(====> <=)	71	GCA_000009385.1	160491	AM295007.1	878	SpyM51701	280	+	1689939	1690781	99.643	100	0	6e-64	0
360	Streptococcus pyogenes str. Manfredo	Manfredo	CAM31021.1	MIVGYDRCIRSIARCDSFINCHMLNLSNLIDVKNTLRVYLIRNKIMG	47	0	None	None	(<= ====>)	74	GCA_000009385.1	160491	AM295007.1	878	SpyM51701	280	+	1689939	1690781	99.643	100	0	6e-64	0
360	Streptococcus pyogenes str. Manfredo	Manfredo	CAM31021.1	MICPKVKSILKKSPWSC	17	0	None	None	(====> <=)	76	GCA_000009385.1	160491	AM295007.1	878	SpyM51701	280	+	1689939	1690781	99.643	100	0	6e-64	0
360	Streptococcus pyogenes str. Manfredo	Manfredo	CAM31021.1	MTIESKNTRKSNDCRHCFL	19	0	None	None	(====> <=)	126	GCA_000009385.1	160491	AM295007.1	878	SpyM51701	280	+	1689939	1690781	99.643	100	0	6e-64	0
360	Streptococcus pyogenes str. Manfredo	Manfredo	CAM31021.1	MTAIIAFSSIFTFYSHCFF	19	0	None	None	(====> =>)	136	GCA_000009385.1	160491	AM295007.1	878	SpyM51701	280	+	1689939	1690781	99.643	100	0	6e-64	0
360	Streptococcus pyogenes str. Manfredo	Manfredo	CAM31021.1	MLNLSNLIDVKNTLRVYLIRNKIMG	25	0	None	None	(<= ====>)	140	GCA_000009385.1	160491	AM295007.1	878	SpyM51701	280	+	1689939	1690781	99.643	100	0	6e-64	0
360	Streptococcus pyogenes str. Manfredo	Manfredo	CAM31021.1	MLKIRYVCT	9	0	None	None	(<= ====>)	165	GCA_000009385.1	160491	AM295007.1	878	SpyM51701	280	+	1689939	1690781	99.643	100	0	6e-64	0
360	Streptococcus pyogenes str. Manfredo	Manfredo	CAM31021.1	MATPLITITVHLLKNNTKRLDLCSLGLAFYIKKSNDYRK	39	0	None	None	(====> <=)	169	GCA_000009385.1	160491	AM295007.1	878	SpyM51701	280	+	1689939	1690781	99.643	100	0	6e-64	0
360	Streptococcus pyogenes str. Manfredo	Manfredo	CAM31021.1	MLLLTSHFYLLPFCKRNYKNSNNNHIVGASF	31	0	None	None	(=> ====>)	251	GCA_000009385.1	160491	AM295007.1	878	SpyM51701	280	+	1689939	1690781	99.643	100	0	6e-64	0
360	Streptococcus pyogenes str. Manfredo	Manfredo	CAM31021.1	MILLFVNAFIDFSFLSTTILQKELQK	26	0	None	None	(=> ====>)	285	GCA_000009385.1	160491	AM295007.1	878	SpyM51701	280	+	1689939	1690781	99.643	100	0	6e-64	0
360	Streptococcus pyogenes str. Manfredo	Manfredo	CAM31021.1	MLISVDKKLKNTDNINKMILLFVNAFIDFSFLSTTILQKELQK	43	0	None	None	(=> ====>)	285	GCA_000009385.1	160491	AM295007.1	878	SpyM51701	280	+	1689939	1690781	99.643	100	0	6e-64	0
360	Streptococcus pyogenes str. Manfredo	Manfredo	CAM31021.1	MVVDKNEKSIKALTNKRIILFILSVFLSFLSTEMSIY	37	0	None	None	(<= ====>)	308	GCA_000009385.1	160491	AM295007.1	878	SpyM51701	280	+	1689939	1690781	99.643	100	0	6e-64	0
360	Streptococcus pyogenes str. Manfredo	Manfredo	CAM31021.1	MKPLQSTTQTS	11	0	None	None	(====> <=)	367	GCA_000009385.1	160491	AM295007.1	878	SpyM51701	280	+	1689939	1690781	99.643	100	0	6e-64	0
360	Streptococcus pyogenes	H293	CDJ55788.1	MWLLLLFL	8	27	AGGAGG	8bp	(<= ====>)	268	GCA_001039695.2	1314	HG316453.2	878	SPYH293_01563	280	+	1586724	1587566	99.643	100	0	6e-64	1
360	Streptococcus pyogenes	H293	CDJ55788.1	MVVNGVAISCVVN	13	19	AGTAGG	9bp	(====> =>)	264	GCA_001039695.2	1314	HG316453.2	878	SPYH293_01563	280	+	1586724	1587566	99.643	100	0	6e-64	0
360	Streptococcus pyogenes	H293	CDJ55788.1	MTVDKTIASGY	11	13	AGG	8bp	(=> ====>)	106	GCA_001039695.2	1314	HG316453.2	878	SPYH293_01563	280	+	1586724	1587566	99.643	100	0	6e-64	0
360	Streptococcus pyogenes	H293	CDJ55788.1	MVRSKS	6	13	GAG	7bp	(====> <=)	417	GCA_001039695.2	1314	HG316453.2	878	SPYH293_01563	280	+	1586724	1587566	99.643	100	0	6e-64	0
360	Streptococcus pyogenes	H293	CDJ55788.1	MAIFIMKPLQSTTQTS	16	9	AGAAG	9bp	(====> <=)	367	GCA_001039695.2	1314	HG316453.2	878	SPYH293_01563	280	+	1586724	1587566	99.643	100	0	6e-64	0
360	Streptococcus pyogenes	H293	CDJ55788.1	MQSSDNTINEKVLVYNTANGYTINYHNGTPTQK	33	2	GAG	14bp	(====> <=)	242	GCA_001039695.2	1314	HG316453.2	878	SPYH293_01563	280	+	1586724	1587566	99.643	100	0	6e-64	0
360	Streptococcus pyogenes	H293	CDJ55788.1	MRNVFLTSTRKA	12	1	AGG	3bp	(=> ====>)	5	GCA_001039695.2	1314	HG316453.2	878	SPYH293_01563	280	+	1586724	1587566	99.643	100	0	6e-64	0
360	Streptococcus pyogenes	H293	CDJ55788.1	MSSLPS	6	0	None	None	(<= ====>)	0	GCA_001039695.2	1314	HG316453.2	878	SPYH293_01563	280	+	1586724	1587566	99.643	100	0	6e-64	0
360	Streptococcus pyogenes	H293	CDJ55788.1	MSKIRYACT	9	0	None	None	(<= ====>)	20	GCA_001039695.2	1314	HG316453.2	878	SPYH293_01563	280	+	1586724	1587566	99.643	100	0	6e-64	0
360	Streptococcus pyogenes	H293	CDJ55788.1	MYLIRNKLNVSDDSRL	16	0	None	None	(<= ====>)	40	GCA_001039695.2	1314	HG316453.2	878	SPYH293_01563	280	+	1586724	1587566	99.643	100	0	6e-64	0
360	Streptococcus pyogenes	H293	CDJ55788.1	MFRMIVAYDRCIRSITRCDSFINCHMLNLSNLIDVKNTLRVYLIRNKIMG	50	0	None	None	(<= ====>)	65	GCA_001039695.2	1314	HG316453.2	878	SPYH293_01563	280	+	1586724	1587566	99.643	100	0	6e-64	0
360	Streptococcus pyogenes	H293	CDJ55788.1	MIAVIAFYDLSKSKKQIEKIALELLR	26	0	None	None	(====> <=)	71	GCA_001039695.2	1314	HG316453.2	878	SPYH293_01563	280	+	1586724	1587566	99.643	100	0	6e-64	0
360	Streptococcus pyogenes	H293	CDJ55788.1	MIVAYDRCIRSITRCDSFINCHMLNLSNLIDVKNTLRVYLIRNKIMG	47	0	None	None	(<= ====>)	74	GCA_001039695.2	1314	HG316453.2	878	SPYH293_01563	280	+	1586724	1587566	99.643	100	0	6e-64	0
360	Streptococcus pyogenes	H293	CDJ55788.1	MICQKVKSKLKKSPWSC	17	0	None	None	(====> <=)	76	GCA_001039695.2	1314	HG316453.2	878	SPYH293_01563	280	+	1586724	1587566	99.643	100	0	6e-64	0
360	Streptococcus pyogenes	H293	CDJ55788.1	MTIESKNTRKSNDCRHCFL	19	0	None	None	(====> <=)	126	GCA_001039695.2	1314	HG316453.2	878	SPYH293_01563	280	+	1586724	1587566	99.643	100	0	6e-64	0
360	Streptococcus pyogenes	H293	CDJ55788.1	MTAIIAFSSIFTFYSHCFF	19	0	None	None	(====> =>)	136	GCA_001039695.2	1314	HG316453.2	878	SPYH293_01563	280	+	1586724	1587566	99.643	100	0	6e-64	0
360	Streptococcus pyogenes	H293	CDJ55788.1	MLNLSNLIDVKNTLRVYLIRNKIMG	25	0	None	None	(<= ====>)	140	GCA_001039695.2	1314	HG316453.2	878	SPYH293_01563	280	+	1586724	1587566	99.643	100	0	6e-64	0
360	Streptococcus pyogenes	H293	CDJ55788.1	MLKIRYVCT	9	0	None	None	(<= ====>)	165	GCA_001039695.2	1314	HG316453.2	878	SPYH293_01563	280	+	1586724	1587566	99.643	100	0	6e-64	0
360	Streptococcus pyogenes	H293	CDJ55788.1	MATPLTTITVHLLRNNTKRLDLCSLGLAFYIKKSNDYRK	39	0	None	None	(====> <=)	169	GCA_001039695.2	1314	HG316453.2	878	SPYH293_01563	280	+	1586724	1587566	99.643	100	0	6e-64	0
360	Streptococcus pyogenes	H293	CDJ55788.1	MLLLTSHFYLLPFCKRNYKNSNNNHIVGASF	31	0	None	None	(=> ====>)	251	GCA_001039695.2	1314	HG316453.2	878	SPYH293_01563	280	+	1586724	1587566	99.643	100	0	6e-64	0
360	Streptococcus pyogenes	H293	CDJ55788.1	MILLFVNAFIDFSFLSTTILQKELQK	26	0	None	None	(=> ====>)	285	GCA_001039695.2	1314	HG316453.2	878	SPYH293_01563	280	+	1586724	1587566	99.643	100	0	6e-64	0
360	Streptococcus pyogenes	H293	CDJ55788.1	MLISVDKKLKNTDNINKMILLFVNAFIDFSFLSTTILQKELQK	43	0	None	None	(=> ====>)	285	GCA_001039695.2	1314	HG316453.2	878	SPYH293_01563	280	+	1586724	1587566	99.643	100	0	6e-64	0
360	Streptococcus pyogenes	H293	CDJ55788.1	MVVDKNEKSIKALTNKRIILFILSVFLSFLSTEMSIY	37	0	None	None	(<= ====>)	308	GCA_001039695.2	1314	HG316453.2	878	SPYH293_01563	280	+	1586724	1587566	99.643	100	0	6e-64	0
360	Streptococcus pyogenes	H293	CDJ55788.1	MVLSEDCIDTTTALGINSSAL	21	0	None	None	(====> =>)	319	GCA_001039695.2	1314	HG316453.2	878	SPYH293_01563	280	+	1586724	1587566	99.643	100	0	6e-64	0
360	Streptococcus pyogenes	H293	CDJ55788.1	MKPLQSTTQTS	11	0	None	None	(====> <=)	367	GCA_001039695.2	1314	HG316453.2	878	SPYH293_01563	280	+	1586724	1587566	99.643	100	0	6e-64	0
360	Streptococcus pyogenes	NCTC8198	CKH15460.1	MWLLLLFL	8	27	AGGAGG	8bp	(<= ====>)	268	GCA_002055535.1	1314	LN831034.1	878	ERS445054_01859	280	+	1776516	1777358	99.643	100	0	6e-64	1
360	Streptococcus pyogenes	NCTC8198	CKH15460.1	MVVNGVAISCVVN	13	19	AGTAGG	9bp	(====> =>)	264	GCA_002055535.1	1314	LN831034.1	878	ERS445054_01859	280	+	1776516	1777358	99.643	100	0	6e-64	0
360	Streptococcus pyogenes	NCTC8198	CKH15460.1	MTVDKTIASGY	11	13	AGG	8bp	(=> ====>)	106	GCA_002055535.1	1314	LN831034.1	878	ERS445054_01859	280	+	1776516	1777358	99.643	100	0	6e-64	0
360	Streptococcus pyogenes	NCTC8198	CKH15460.1	MVRSKS	6	13	GAG	7bp	(====> <=)	417	GCA_002055535.1	1314	LN831034.1	878	ERS445054_01859	280	+	1776516	1777358	99.643	100	0	6e-64	0
360	Streptococcus pyogenes	NCTC8198	CKH15460.1	MAIFIMKLLQSITQTS	16	9	AGAAG	9bp	(====> <=)	367	GCA_002055535.1	1314	LN831034.1	878	ERS445054_01859	280	+	1776516	1777358	99.643	100	0	6e-64	0
360	Streptococcus pyogenes	NCTC8198	CKH15460.1	MQSSDNTINEKVLVYNTANGYTINYHNGTPTQK	33	2	GAG	14bp	(====> <=)	242	GCA_002055535.1	1314	LN831034.1	878	ERS445054_01859	280	+	1776516	1777358	99.643	100	0	6e-64	0
360	Streptococcus pyogenes	NCTC8198	CKH15460.1	MRNVFLTSTRKA	12	1	AGG	3bp	(=> ====>)	5	GCA_002055535.1	1314	LN831034.1	878	ERS445054_01859	280	+	1776516	1777358	99.643	100	0	6e-64	0
360	Streptococcus pyogenes	NCTC8198	CKH15460.1	MSSLPS	6	0	None	None	(<= ====>)	0	GCA_002055535.1	1314	LN831034.1	878	ERS445054_01859	280	+	1776516	1777358	99.643	100	0	6e-64	0
360	Streptococcus pyogenes	NCTC8198	CKH15460.1	MSKIRYACT	9	0	None	None	(<= ====>)	20	GCA_002055535.1	1314	LN831034.1	878	ERS445054_01859	280	+	1776516	1777358	99.643	100	0	6e-64	0
360	Streptococcus pyogenes	NCTC8198	CKH15460.1	MYLIRNKLNVSDDSRL	16	0	None	None	(<= ====>)	40	GCA_002055535.1	1314	LN831034.1	878	ERS445054_01859	280	+	1776516	1777358	99.643	100	0	6e-64	0
360	Streptococcus pyogenes	NCTC8198	CKH15460.1	MFRMIVAYDRCIRSIARCDSFINCHMLNLSNLIDVKNTLRVYLIRNKIMG	50	0	None	None	(<= ====>)	65	GCA_002055535.1	1314	LN831034.1	878	ERS445054_01859	280	+	1776516	1777358	99.643	100	0	6e-64	0
360	Streptococcus pyogenes	NCTC8198	CKH15460.1	MIVVIAFYDLSKSKKQIEKIALELLR	26	0	None	None	(====> <=)	71	GCA_002055535.1	1314	LN831034.1	878	ERS445054_01859	280	+	1776516	1777358	99.643	100	0	6e-64	0
360	Streptococcus pyogenes	NCTC8198	CKH15460.1	MIVAYDRCIRSIARCDSFINCHMLNLSNLIDVKNTLRVYLIRNKIMG	47	0	None	None	(<= ====>)	74	GCA_002055535.1	1314	LN831034.1	878	ERS445054_01859	280	+	1776516	1777358	99.643	100	0	6e-64	0
360	Streptococcus pyogenes	NCTC8198	CKH15460.1	MICQKVKSKLKKSPWSC	17	0	None	None	(====> <=)	76	GCA_002055535.1	1314	LN831034.1	878	ERS445054_01859	280	+	1776516	1777358	99.643	100	0	6e-64	0
360	Streptococcus pyogenes	NCTC8198	CKH15460.1	MTIESKNTRKSNDCRHCFL	19	0	None	None	(====> <=)	126	GCA_002055535.1	1314	LN831034.1	878	ERS445054_01859	280	+	1776516	1777358	99.643	100	0	6e-64	0
360	Streptococcus pyogenes	NCTC8198	CKH15460.1	MTTIIAFSSIFTFYSHCFF	19	0	None	None	(====> =>)	136	GCA_002055535.1	1314	LN831034.1	878	ERS445054_01859	280	+	1776516	1777358	99.643	100	0	6e-64	0
360	Streptococcus pyogenes	NCTC8198	CKH15460.1	MLNLSNLIDVKNTLRVYLIRNKIMG	25	0	None	None	(<= ====>)	140	GCA_002055535.1	1314	LN831034.1	878	ERS445054_01859	280	+	1776516	1777358	99.643	100	0	6e-64	0
360	Streptococcus pyogenes	NCTC8198	CKH15460.1	MLKIRYVCT	9	0	None	None	(<= ====>)	165	GCA_002055535.1	1314	LN831034.1	878	ERS445054_01859	280	+	1776516	1777358	99.643	100	0	6e-64	0
360	Streptococcus pyogenes	NCTC8198	CKH15460.1	MATPLTTITVHLLRNNTKRLDLCSLGLAFYIKKSNDYRK	39	0	None	None	(====> <=)	169	GCA_002055535.1	1314	LN831034.1	878	ERS445054_01859	280	+	1776516	1777358	99.643	100	0	6e-64	0
360	Streptococcus pyogenes	NCTC8198	CKH15460.1	MLLLTSHFYLLPFCKRNYKNSNNNHIVGASF	31	0	None	None	(=> ====>)	251	GCA_002055535.1	1314	LN831034.1	878	ERS445054_01859	280	+	1776516	1777358	99.643	100	0	6e-64	0
360	Streptococcus pyogenes	NCTC8198	CKH15460.1	MILLFVNAFIDFSFLSTTILQKELQK	26	0	None	None	(=> ====>)	285	GCA_002055535.1	1314	LN831034.1	878	ERS445054_01859	280	+	1776516	1777358	99.643	100	0	6e-64	0
360	Streptococcus pyogenes	NCTC8198	CKH15460.1	MLISVDKKLKNTDNINKMILLFVNAFIDFSFLSTTILQKELQK	43	0	None	None	(=> ====>)	285	GCA_002055535.1	1314	LN831034.1	878	ERS445054_01859	280	+	1776516	1777358	99.643	100	0	6e-64	0
360	Streptococcus pyogenes	NCTC8198	CKH15460.1	MVVDKNEKSIKALTNKRIILFILSVFLSFLSTEMSIY	37	0	None	None	(<= ====>)	308	GCA_002055535.1	1314	LN831034.1	878	ERS445054_01859	280	+	1776516	1777358	99.643	100	0	6e-64	0
360	Streptococcus pyogenes	NCTC8198	CKH15460.1	MVLSEDCIDTTTALGINSSAL	21	0	None	None	(====> =>)	319	GCA_002055535.1	1314	LN831034.1	878	ERS445054_01859	280	+	1776516	1777358	99.643	100	0	6e-64	0
360	Streptococcus pyogenes	NCTC8198	CKH15460.1	MKLLQSITQTS	11	0	None	None	(====> <=)	367	GCA_002055535.1	1314	LN831034.1	878	ERS445054_01859	280	+	1776516	1777358	99.643	100	0	6e-64	0
360	Streptococcus pyogenes ATCC 10782	ATCC 10782	EFM34268.1	MWLLLLFL	8	27	AGGAGG	8bp	(<==== =>)	268	GCA_000146715.1	864568	AEEO01000013.1	878	HMPREF0841_0149	280	-	19997	20839	99.643	100	0	6e-64	1
360	Streptococcus pyogenes ATCC 10782	ATCC 10782	EFM34268.1	MVINGVAISCVVN	13	19	AGTAGG	9bp	(<= <====)	263	GCA_000146715.1	864568	AEEO01000013.1	878	HMPREF0841_0149	280	-	19997	20839	99.643	100	0	6e-64	0
360	Streptococcus pyogenes ATCC 10782	ATCC 10782	EFM34268.1	MTVDKTIASGY	11	13	AGG	8bp	(<==== <=)	106	GCA_000146715.1	864568	AEEO01000013.1	878	HMPREF0841_0149	280	-	19997	20839	99.643	100	0	6e-64	0
360	Streptococcus pyogenes ATCC 10782	ATCC 10782	EFM34268.1	MVRSKS	6	13	GAG	7bp	(=> <====)	416	GCA_000146715.1	864568	AEEO01000013.1	878	HMPREF0841_0149	280	-	19997	20839	99.643	100	0	6e-64	0
360	Streptococcus pyogenes ATCC 10782	ATCC 10782	EFM34268.1	MAIFIMKPLQSTTQTS	16	9	AGAAG	9bp	(=> <====)	366	GCA_000146715.1	864568	AEEO01000013.1	878	HMPREF0841_0149	280	-	19997	20839	99.643	100	0	6e-64	0
360	Streptococcus pyogenes ATCC 10782	ATCC 10782	EFM34268.1	MLFTFGQIIKSNDGNHCFF	19	2	AGG	14bp	(<= <====)	102	GCA_000146715.1	864568	AEEO01000013.1	878	HMPREF0841_0149	280	-	19997	20839	99.643	100	0	6e-64	0
360	Streptococcus pyogenes ATCC 10782	ATCC 10782	EFM34268.1	MQSSDNTINEKVLVYNTANGYTINYHNGTPTQNNTKRLDLCSLGLAFYIKKSNDYRK	57	2	GAG	14bp	(=> <====)	169	GCA_000146715.1	864568	AEEO01000013.1	878	HMPREF0841_0149	280	-	19997	20839	99.643	100	0	6e-64	0
360	Streptococcus pyogenes ATCC 10782	ATCC 10782	EFM34268.1	MRNVFLTSTRKA	12	1	AGG	3bp	(<==== <=)	5	GCA_000146715.1	864568	AEEO01000013.1	878	HMPREF0841_0149	280	-	19997	20839	99.643	100	0	6e-64	0
360	Streptococcus pyogenes ATCC 10782	ATCC 10782	EFM34268.1	MSSLPS	6	0	None	None	(<==== =>)	0	GCA_000146715.1	864568	AEEO01000013.1	878	HMPREF0841_0149	280	-	19997	20839	99.643	100	0	6e-64	0
360	Streptococcus pyogenes ATCC 10782	ATCC 10782	EFM34268.1	MSKIRYACT	9	0	None	None	(<==== =>)	20	GCA_000146715.1	864568	AEEO01000013.1	878	HMPREF0841_0149	280	-	19997	20839	99.643	100	0	6e-64	0
360	Streptococcus pyogenes ATCC 10782	ATCC 10782	EFM34268.1	MYLIRNKLNVSDDSRL	16	0	None	None	(<==== =>)	40	GCA_000146715.1	864568	AEEO01000013.1	878	HMPREF0841_0149	280	-	19997	20839	99.643	100	0	6e-64	0
360	Streptococcus pyogenes ATCC 10782	ATCC 10782	EFM34268.1	MFRMIVGYDGYIRSVARCDSFINCHMLNLSNLIDVKNTLRVYLIRNKIMG	50	0	None	None	(<==== =>)	65	GCA_000146715.1	864568	AEEO01000013.1	878	HMPREF0841_0149	280	-	19997	20839	99.643	100	0	6e-64	0
360	Streptococcus pyogenes ATCC 10782	ATCC 10782	EFM34268.1	MIAVIAFYDLSKSKKHIEKIALELLR	26	0	None	None	(=> <====)	71	GCA_000146715.1	864568	AEEO01000013.1	878	HMPREF0841_0149	280	-	19997	20839	99.643	100	0	6e-64	0
360	Streptococcus pyogenes ATCC 10782	ATCC 10782	EFM34268.1	MIVGYDGYIRSVARCDSFINCHMLNLSNLIDVKNTLRVYLIRNKIMG	47	0	None	None	(<==== =>)	74	GCA_000146715.1	864568	AEEO01000013.1	878	HMPREF0841_0149	280	-	19997	20839	99.643	100	0	6e-64	0
360	Streptococcus pyogenes ATCC 10782	ATCC 10782	EFM34268.1	MICPKVKSILKKSPWSC	17	0	None	None	(=> <====)	76	GCA_000146715.1	864568	AEEO01000013.1	878	HMPREF0841_0149	280	-	19997	20839	99.643	100	0	6e-64	0
360	Streptococcus pyogenes ATCC 10782	ATCC 10782	EFM34268.1	MTIESKNTRKSNDCRHCFL	19	0	None	None	(=> <====)	126	GCA_000146715.1	864568	AEEO01000013.1	878	HMPREF0841_0149	280	-	19997	20839	99.643	100	0	6e-64	0
360	Streptococcus pyogenes ATCC 10782	ATCC 10782	EFM34268.1	MTAIIAFSSIFTFYSHCFF	19	0	None	None	(<= <====)	136	GCA_000146715.1	864568	AEEO01000013.1	878	HMPREF0841_0149	280	-	19997	20839	99.643	100	0	6e-64	0
360	Streptococcus pyogenes ATCC 10782	ATCC 10782	EFM34268.1	MLNLSNLIDVKNTLRVYLIRNKIMG	25	0	None	None	(<==== =>)	140	GCA_000146715.1	864568	AEEO01000013.1	878	HMPREF0841_0149	280	-	19997	20839	99.643	100	0	6e-64	0
360	Streptococcus pyogenes ATCC 10782	ATCC 10782	EFM34268.1	MSKIRYVCT	9	0	None	None	(<==== =>)	165	GCA_000146715.1	864568	AEEO01000013.1	878	HMPREF0841_0149	280	-	19997	20839	99.643	100	0	6e-64	0
360	Streptococcus pyogenes ATCC 10782	ATCC 10782	EFM34268.1	MATPLITITVHLLKIIPKG	19	0	None	None	(=> <====)	228	GCA_000146715.1	864568	AEEO01000013.1	878	HMPREF0841_0149	280	-	19997	20839	99.643	100	0	6e-64	0
360	Streptococcus pyogenes ATCC 10782	ATCC 10782	EFM34268.1	MLLLTSHFYLLPFCKRNYKNSNNNHIVGASF	31	0	None	None	(<==== <=)	251	GCA_000146715.1	864568	AEEO01000013.1	878	HMPREF0841_0149	280	-	19997	20839	99.643	100	0	6e-64	0
360	Streptococcus pyogenes ATCC 10782	ATCC 10782	EFM34268.1	MILLFVNAFIDFSFLSTTILQKELQK	26	0	None	None	(<==== <=)	285	GCA_000146715.1	864568	AEEO01000013.1	878	HMPREF0841_0149	280	-	19997	20839	99.643	100	0	6e-64	0
360	Streptococcus pyogenes ATCC 10782	ATCC 10782	EFM34268.1	MLISVDKKLKNTDNINKMILLFVNAFIDFSFLSTTILQKELQK	43	0	None	None	(<==== <=)	285	GCA_000146715.1	864568	AEEO01000013.1	878	HMPREF0841_0149	280	-	19997	20839	99.643	100	0	6e-64	0
360	Streptococcus pyogenes ATCC 10782	ATCC 10782	EFM34268.1	MVVDKNEKSIKALTNKRIILFILSVFLSFLSTEMSIY	37	0	None	None	(<==== =>)	308	GCA_000146715.1	864568	AEEO01000013.1	878	HMPREF0841_0149	280	-	19997	20839	99.643	100	0	6e-64	0
360	Streptococcus pyogenes ATCC 10782	ATCC 10782	EFM34268.1	MKPLQSTTQTS	11	0	None	None	(=> <====)	366	GCA_000146715.1	864568	AEEO01000013.1	878	HMPREF0841_0149	280	-	19997	20839	99.643	100	0	6e-64	0
360	Streptococcus pyogenes ABC020052558	ABC020052558	EZK55067.1	MWLLLLFL	8	27	AGGAGG	8bp	(<= ====>)	268	GCA_000629665.1	1439220	JJFC01000005.1	878	Z492_01592	280	+	122794	123636	99.643	100	0	6e-64	1
360	Streptococcus pyogenes ABC020052558	ABC020052558	EZK55067.1	MVVNGVAISCVVN	13	19	AGTAGG	9bp	(====> =>)	264	GCA_000629665.1	1439220	JJFC01000005.1	878	Z492_01592	280	+	122794	123636	99.643	100	0	6e-64	0
360	Streptococcus pyogenes ABC020052558	ABC020052558	EZK55067.1	MTVDKTIASGY	11	13	AGG	8bp	(=> ====>)	106	GCA_000629665.1	1439220	JJFC01000005.1	878	Z492_01592	280	+	122794	123636	99.643	100	0	6e-64	0
360	Streptococcus pyogenes ABC020052558	ABC020052558	EZK55067.1	MVRSKS	6	13	GAG	7bp	(====> <=)	417	GCA_000629665.1	1439220	JJFC01000005.1	878	Z492_01592	280	+	122794	123636	99.643	100	0	6e-64	0
360	Streptococcus pyogenes ABC020052558	ABC020052558	EZK55067.1	MAIFIMKSLQSTTQTS	16	9	AGAAG	9bp	(====> <=)	367	GCA_000629665.1	1439220	JJFC01000005.1	878	Z492_01592	280	+	122794	123636	99.643	100	0	6e-64	0
360	Streptococcus pyogenes ABC020052558	ABC020052558	EZK55067.1	MQSSDNTINEKVLVYNTANGYTINYHNGTPTQK	33	2	GAG	14bp	(====> <=)	242	GCA_000629665.1	1439220	JJFC01000005.1	878	Z492_01592	280	+	122794	123636	99.643	100	0	6e-64	0
360	Streptococcus pyogenes ABC020052558	ABC020052558	EZK55067.1	MRNVFLTSTRKA	12	1	AGG	3bp	(=> ====>)	5	GCA_000629665.1	1439220	JJFC01000005.1	878	Z492_01592	280	+	122794	123636	99.643	100	0	6e-64	0
360	Streptococcus pyogenes ABC020052558	ABC020052558	EZK55067.1	MSSLPS	6	0	None	None	(<= ====>)	0	GCA_000629665.1	1439220	JJFC01000005.1	878	Z492_01592	280	+	122794	123636	99.643	100	0	6e-64	0
360	Streptococcus pyogenes ABC020052558	ABC020052558	EZK55067.1	MSKIRYACT	9	0	None	None	(<= ====>)	20	GCA_000629665.1	1439220	JJFC01000005.1	878	Z492_01592	280	+	122794	123636	99.643	100	0	6e-64	0
360	Streptococcus pyogenes ABC020052558	ABC020052558	EZK55067.1	MYLIRNKLNVSDDSRL	16	0	None	None	(<= ====>)	40	GCA_000629665.1	1439220	JJFC01000005.1	878	Z492_01592	280	+	122794	123636	99.643	100	0	6e-64	0
360	Streptococcus pyogenes ABC020052558	ABC020052558	EZK55067.1	MFRMIVGYDGYIRSVARCDSFINCHMLNLSNLIDVKNTLRVYLIRNKIMG	50	0	None	None	(<= ====>)	65	GCA_000629665.1	1439220	JJFC01000005.1	878	Z492_01592	280	+	122794	123636	99.643	100	0	6e-64	0
360	Streptococcus pyogenes ABC020052558	ABC020052558	EZK55067.1	MIAVIAFYDLSKSKKQIEKIALELLR	26	0	None	None	(====> <=)	71	GCA_000629665.1	1439220	JJFC01000005.1	878	Z492_01592	280	+	122794	123636	99.643	100	0	6e-64	0
360	Streptococcus pyogenes ABC020052558	ABC020052558	EZK55067.1	MIVGYDGYIRSVARCDSFINCHMLNLSNLIDVKNTLRVYLIRNKIMG	47	0	None	None	(<= ====>)	74	GCA_000629665.1	1439220	JJFC01000005.1	878	Z492_01592	280	+	122794	123636	99.643	100	0	6e-64	0
360	Streptococcus pyogenes ABC020052558	ABC020052558	EZK55067.1	MICQKVKSKLKKSPWSC	17	0	None	None	(====> <=)	76	GCA_000629665.1	1439220	JJFC01000005.1	878	Z492_01592	280	+	122794	123636	99.643	100	0	6e-64	0
360	Streptococcus pyogenes ABC020052558	ABC020052558	EZK55067.1	MTIESKNTRKSNDCRHCFL	19	0	None	None	(====> <=)	126	GCA_000629665.1	1439220	JJFC01000005.1	878	Z492_01592	280	+	122794	123636	99.643	100	0	6e-64	0
360	Streptococcus pyogenes ABC020052558	ABC020052558	EZK55067.1	MTAIIAFSSIFTFYSHCFF	19	0	None	None	(====> =>)	136	GCA_000629665.1	1439220	JJFC01000005.1	878	Z492_01592	280	+	122794	123636	99.643	100	0	6e-64	0
360	Streptococcus pyogenes ABC020052558	ABC020052558	EZK55067.1	MLNLSNLIDVKNTLRVYLIRNKIMG	25	0	None	None	(<= ====>)	140	GCA_000629665.1	1439220	JJFC01000005.1	878	Z492_01592	280	+	122794	123636	99.643	100	0	6e-64	0
360	Streptococcus pyogenes ABC020052558	ABC020052558	EZK55067.1	MATPLTTITVHLLKNNTKRLDLCSLGLAFYIKKSNDYRK	39	0	None	None	(====> <=)	169	GCA_000629665.1	1439220	JJFC01000005.1	878	Z492_01592	280	+	122794	123636	99.643	100	0	6e-64	0
360	Streptococcus pyogenes ABC020052558	ABC020052558	EZK55067.1	MLLLTSHFYLLPFCKRNYKNSNNNHIVGASF	31	0	None	None	(=> ====>)	251	GCA_000629665.1	1439220	JJFC01000005.1	878	Z492_01592	280	+	122794	123636	99.643	100	0	6e-64	0
360	Streptococcus pyogenes ABC020052558	ABC020052558	EZK55067.1	MILLFVNAFIDFSFLSTTILQKELQK	26	0	None	None	(=> ====>)	285	GCA_000629665.1	1439220	JJFC01000005.1	878	Z492_01592	280	+	122794	123636	99.643	100	0	6e-64	0
360	Streptococcus pyogenes ABC020052558	ABC020052558	EZK55067.1	MLISVDKKLKNTDNINKMILLFVNAFIDFSFLSTTILQKELQK	43	0	None	None	(=> ====>)	285	GCA_000629665.1	1439220	JJFC01000005.1	878	Z492_01592	280	+	122794	123636	99.643	100	0	6e-64	0
360	Streptococcus pyogenes ABC020052558	ABC020052558	EZK55067.1	MVVDKNEKSIKALTNKRIILFILSVFLSFLSTEMSIY	37	0	None	None	(<= ====>)	308	GCA_000629665.1	1439220	JJFC01000005.1	878	Z492_01592	280	+	122794	123636	99.643	100	0	6e-64	0
360	Streptococcus pyogenes ABC020052558	ABC020052558	EZK55067.1	MVLSEDCIDTTTALGINSSAL	21	0	None	None	(====> =>)	319	GCA_000629665.1	1439220	JJFC01000005.1	878	Z492_01592	280	+	122794	123636	99.643	100	0	6e-64	0
360	Streptococcus pyogenes ABC020052558	ABC020052558	EZK55067.1	MKSLQSTTQTS	11	0	None	None	(====> <=)	367	GCA_000629665.1	1439220	JJFC01000005.1	878	Z492_01592	280	+	122794	123636	99.643	100	0	6e-64	0
360	Streptococcus pyogenes ABC020052543	ABC020052543	EZK58217.1	MWLLLLFL	8	27	AGGAGG	8bp	(<= ====>)	268	GCA_000629685.1	1439218	JJFD01000002.1	878	Z491_01704	280	+	891440	892282	99.643	100	0	6e-64	1
360	Streptococcus pyogenes ABC020052543	ABC020052543	EZK58217.1	MVVNGVAISCVVN	13	19	AGTAGG	9bp	(====> =>)	264	GCA_000629685.1	1439218	JJFD01000002.1	878	Z491_01704	280	+	891440	892282	99.643	100	0	6e-64	0
360	Streptococcus pyogenes ABC020052543	ABC020052543	EZK58217.1	MTVDKTIASGY	11	13	AGG	8bp	(=> ====>)	106	GCA_000629685.1	1439218	JJFD01000002.1	878	Z491_01704	280	+	891440	892282	99.643	100	0	6e-64	0
360	Streptococcus pyogenes ABC020052543	ABC020052543	EZK58217.1	MVRSKS	6	13	GAG	7bp	(====> <=)	417	GCA_000629685.1	1439218	JJFD01000002.1	878	Z491_01704	280	+	891440	892282	99.643	100	0	6e-64	0
360	Streptococcus pyogenes ABC020052543	ABC020052543	EZK58217.1	MAIFIMKLLQSITQTS	16	9	AGAAG	9bp	(====> <=)	367	GCA_000629685.1	1439218	JJFD01000002.1	878	Z491_01704	280	+	891440	892282	99.643	100	0	6e-64	0
360	Streptococcus pyogenes ABC020052543	ABC020052543	EZK58217.1	MQSSDNTINEKVLVYNTANGYTINYHNGTPTQK	33	2	GAG	14bp	(====> <=)	242	GCA_000629685.1	1439218	JJFD01000002.1	878	Z491_01704	280	+	891440	892282	99.643	100	0	6e-64	0
360	Streptococcus pyogenes ABC020052543	ABC020052543	EZK58217.1	MRNVFLTSTRKA	12	1	AGG	3bp	(=> ====>)	5	GCA_000629685.1	1439218	JJFD01000002.1	878	Z491_01704	280	+	891440	892282	99.643	100	0	6e-64	0
360	Streptococcus pyogenes ABC020052543	ABC020052543	EZK58217.1	MSSLPS	6	0	None	None	(<= ====>)	0	GCA_000629685.1	1439218	JJFD01000002.1	878	Z491_01704	280	+	891440	892282	99.643	100	0	6e-64	0
360	Streptococcus pyogenes ABC020052543	ABC020052543	EZK58217.1	MSKIRYACT	9	0	None	None	(<= ====>)	20	GCA_000629685.1	1439218	JJFD01000002.1	878	Z491_01704	280	+	891440	892282	99.643	100	0	6e-64	0
360	Streptococcus pyogenes ABC020052543	ABC020052543	EZK58217.1	MYLIRNKLNVSDDSRL	16	0	None	None	(<= ====>)	40	GCA_000629685.1	1439218	JJFD01000002.1	878	Z491_01704	280	+	891440	892282	99.643	100	0	6e-64	0
360	Streptococcus pyogenes ABC020052543	ABC020052543	EZK58217.1	MFRMIVAYDRCIRSIARCDSFINCHMLNLSNLIDVKNTLRVYLIRNKIMG	50	0	None	None	(<= ====>)	65	GCA_000629685.1	1439218	JJFD01000002.1	878	Z491_01704	280	+	891440	892282	99.643	100	0	6e-64	0
360	Streptococcus pyogenes ABC020052543	ABC020052543	EZK58217.1	MIVVIAFYDLSKSKKQIEKIALELLR	26	0	None	None	(====> <=)	71	GCA_000629685.1	1439218	JJFD01000002.1	878	Z491_01704	280	+	891440	892282	99.643	100	0	6e-64	0
360	Streptococcus pyogenes ABC020052543	ABC020052543	EZK58217.1	MIVAYDRCIRSIARCDSFINCHMLNLSNLIDVKNTLRVYLIRNKIMG	47	0	None	None	(<= ====>)	74	GCA_000629685.1	1439218	JJFD01000002.1	878	Z491_01704	280	+	891440	892282	99.643	100	0	6e-64	0
360	Streptococcus pyogenes ABC020052543	ABC020052543	EZK58217.1	MICQKVKSKLKKSPWSC	17	0	None	None	(====> <=)	76	GCA_000629685.1	1439218	JJFD01000002.1	878	Z491_01704	280	+	891440	892282	99.643	100	0	6e-64	0
360	Streptococcus pyogenes ABC020052543	ABC020052543	EZK58217.1	MTIESKNTRKSNDCRHCFL	19	0	None	None	(====> <=)	126	GCA_000629685.1	1439218	JJFD01000002.1	878	Z491_01704	280	+	891440	892282	99.643	100	0	6e-64	0
360	Streptococcus pyogenes ABC020052543	ABC020052543	EZK58217.1	MTTIIAFSSIFTFYSHCFF	19	0	None	None	(====> =>)	136	GCA_000629685.1	1439218	JJFD01000002.1	878	Z491_01704	280	+	891440	892282	99.643	100	0	6e-64	0
360	Streptococcus pyogenes ABC020052543	ABC020052543	EZK58217.1	MLNLSNLIDVKNTLRVYLIRNKIMG	25	0	None	None	(<= ====>)	140	GCA_000629685.1	1439218	JJFD01000002.1	878	Z491_01704	280	+	891440	892282	99.643	100	0	6e-64	0
360	Streptococcus pyogenes ABC020052543	ABC020052543	EZK58217.1	MLKIRYVCT	9	0	None	None	(<= ====>)	165	GCA_000629685.1	1439218	JJFD01000002.1	878	Z491_01704	280	+	891440	892282	99.643	100	0	6e-64	0
360	Streptococcus pyogenes ABC020052543	ABC020052543	EZK58217.1	MATPLTTITVHLLRNNTKRLDLCSLGLAFYIKKSNDYRK	39	0	None	None	(====> <=)	169	GCA_000629685.1	1439218	JJFD01000002.1	878	Z491_01704	280	+	891440	892282	99.643	100	0	6e-64	0
360	Streptococcus pyogenes ABC020052543	ABC020052543	EZK58217.1	MLLLTSHFYLLPFCKRNYKNSNNNHIVGASF	31	0	None	None	(=> ====>)	251	GCA_000629685.1	1439218	JJFD01000002.1	878	Z491_01704	280	+	891440	892282	99.643	100	0	6e-64	0
360	Streptococcus pyogenes ABC020052543	ABC020052543	EZK58217.1	MILLFVNAFIDFSFLSTTILQKELQK	26	0	None	None	(=> ====>)	285	GCA_000629685.1	1439218	JJFD01000002.1	878	Z491_01704	280	+	891440	892282	99.643	100	0	6e-64	0
360	Streptococcus pyogenes ABC020052543	ABC020052543	EZK58217.1	MLISVDKKLKNTDNINKMILLFVNAFIDFSFLSTTILQKELQK	43	0	None	None	(=> ====>)	285	GCA_000629685.1	1439218	JJFD01000002.1	878	Z491_01704	280	+	891440	892282	99.643	100	0	6e-64	0
360	Streptococcus pyogenes ABC020052543	ABC020052543	EZK58217.1	MVVDKNEKSIKALTNKRIILFILSVFLSFLSTEMSIY	37	0	None	None	(<= ====>)	308	GCA_000629685.1	1439218	JJFD01000002.1	878	Z491_01704	280	+	891440	892282	99.643	100	0	6e-64	0
360	Streptococcus pyogenes ABC020052543	ABC020052543	EZK58217.1	MVLSEDCIDTTTALGINSSAL	21	0	None	None	(====> =>)	319	GCA_000629685.1	1439218	JJFD01000002.1	878	Z491_01704	280	+	891440	892282	99.643	100	0	6e-64	0
360	Streptococcus pyogenes ABC020052543	ABC020052543	EZK58217.1	MKLLQSITQTS	11	0	None	None	(====> <=)	367	GCA_000629685.1	1439218	JJFD01000002.1	878	Z491_01704	280	+	891440	892282	99.643	100	0	6e-64	0
360	Streptococcus pyogenes ABC020052291	ABC020052291	EZK60046.1	MWLLLLFL	8	27	AGGAGG	8bp	(<= ====>)	268	GCA_000629705.1	1439210	JJFE01000003.1	878	Z490_01705	280	+	891486	892328	99.643	100	0	6e-64	1
360	Streptococcus pyogenes ABC020052291	ABC020052291	EZK60046.1	MVVNGVAISCVVN	13	19	AGTAGG	9bp	(====> =>)	264	GCA_000629705.1	1439210	JJFE01000003.1	878	Z490_01705	280	+	891486	892328	99.643	100	0	6e-64	0
360	Streptococcus pyogenes ABC020052291	ABC020052291	EZK60046.1	MTVDKTIASGY	11	13	AGG	8bp	(=> ====>)	106	GCA_000629705.1	1439210	JJFE01000003.1	878	Z490_01705	280	+	891486	892328	99.643	100	0	6e-64	0
360	Streptococcus pyogenes ABC020052291	ABC020052291	EZK60046.1	MVRSKS	6	13	GAG	7bp	(====> <=)	417	GCA_000629705.1	1439210	JJFE01000003.1	878	Z490_01705	280	+	891486	892328	99.643	100	0	6e-64	0
360	Streptococcus pyogenes ABC020052291	ABC020052291	EZK60046.1	MAIFIMKLLQSITQTS	16	9	AGAAG	9bp	(====> <=)	367	GCA_000629705.1	1439210	JJFE01000003.1	878	Z490_01705	280	+	891486	892328	99.643	100	0	6e-64	0
360	Streptococcus pyogenes ABC020052291	ABC020052291	EZK60046.1	MQSSDNTINEKVLVYNTANGYTINYHNGTPTQK	33	2	GAG	14bp	(====> <=)	242	GCA_000629705.1	1439210	JJFE01000003.1	878	Z490_01705	280	+	891486	892328	99.643	100	0	6e-64	0
360	Streptococcus pyogenes ABC020052291	ABC020052291	EZK60046.1	MRNVFLTSTRKA	12	1	AGG	3bp	(=> ====>)	5	GCA_000629705.1	1439210	JJFE01000003.1	878	Z490_01705	280	+	891486	892328	99.643	100	0	6e-64	0
360	Streptococcus pyogenes ABC020052291	ABC020052291	EZK60046.1	MSSLPS	6	0	None	None	(<= ====>)	0	GCA_000629705.1	1439210	JJFE01000003.1	878	Z490_01705	280	+	891486	892328	99.643	100	0	6e-64	0
360	Streptococcus pyogenes ABC020052291	ABC020052291	EZK60046.1	MSKIRYACT	9	0	None	None	(<= ====>)	20	GCA_000629705.1	1439210	JJFE01000003.1	878	Z490_01705	280	+	891486	892328	99.643	100	0	6e-64	0
360	Streptococcus pyogenes ABC020052291	ABC020052291	EZK60046.1	MYLIRNKLNVSDDSRL	16	0	None	None	(<= ====>)	40	GCA_000629705.1	1439210	JJFE01000003.1	878	Z490_01705	280	+	891486	892328	99.643	100	0	6e-64	0
360	Streptococcus pyogenes ABC020052291	ABC020052291	EZK60046.1	MFRMIVAYDRCIRSIARCDSFINCHMLNLSNLIDVKNTLRVYLIRNKIMG	50	0	None	None	(<= ====>)	65	GCA_000629705.1	1439210	JJFE01000003.1	878	Z490_01705	280	+	891486	892328	99.643	100	0	6e-64	0
360	Streptococcus pyogenes ABC020052291	ABC020052291	EZK60046.1	MIVVIAFYDLSKSKKQIEKIALELLR	26	0	None	None	(====> <=)	71	GCA_000629705.1	1439210	JJFE01000003.1	878	Z490_01705	280	+	891486	892328	99.643	100	0	6e-64	0
360	Streptococcus pyogenes ABC020052291	ABC020052291	EZK60046.1	MIVAYDRCIRSIARCDSFINCHMLNLSNLIDVKNTLRVYLIRNKIMG	47	0	None	None	(<= ====>)	74	GCA_000629705.1	1439210	JJFE01000003.1	878	Z490_01705	280	+	891486	892328	99.643	100	0	6e-64	0
360	Streptococcus pyogenes ABC020052291	ABC020052291	EZK60046.1	MICQKVKSKLKKSPWSC	17	0	None	None	(====> <=)	76	GCA_000629705.1	1439210	JJFE01000003.1	878	Z490_01705	280	+	891486	892328	99.643	100	0	6e-64	0
360	Streptococcus pyogenes ABC020052291	ABC020052291	EZK60046.1	MTIESKNTRKSNDCRHCFL	19	0	None	None	(====> <=)	126	GCA_000629705.1	1439210	JJFE01000003.1	878	Z490_01705	280	+	891486	892328	99.643	100	0	6e-64	0
360	Streptococcus pyogenes ABC020052291	ABC020052291	EZK60046.1	MTTIIAFSSIFTFYSHCFF	19	0	None	None	(====> =>)	136	GCA_000629705.1	1439210	JJFE01000003.1	878	Z490_01705	280	+	891486	892328	99.643	100	0	6e-64	0
360	Streptococcus pyogenes ABC020052291	ABC020052291	EZK60046.1	MLNLSNLIDVKNTLRVYLIRNKIMG	25	0	None	None	(<= ====>)	140	GCA_000629705.1	1439210	JJFE01000003.1	878	Z490_01705	280	+	891486	892328	99.643	100	0	6e-64	0
360	Streptococcus pyogenes ABC020052291	ABC020052291	EZK60046.1	MLKIRYVCT	9	0	None	None	(<= ====>)	165	GCA_000629705.1	1439210	JJFE01000003.1	878	Z490_01705	280	+	891486	892328	99.643	100	0	6e-64	0
360	Streptococcus pyogenes ABC020052291	ABC020052291	EZK60046.1	MATPLTTITVHLLRNNTKRLDLCSLGLAFYIKKSNDYRK	39	0	None	None	(====> <=)	169	GCA_000629705.1	1439210	JJFE01000003.1	878	Z490_01705	280	+	891486	892328	99.643	100	0	6e-64	0
360	Streptococcus pyogenes ABC020052291	ABC020052291	EZK60046.1	MLLLTSHFYLLPFCKRNYKNSNNNHIVGASF	31	0	None	None	(=> ====>)	251	GCA_000629705.1	1439210	JJFE01000003.1	878	Z490_01705	280	+	891486	892328	99.643	100	0	6e-64	0
360	Streptococcus pyogenes ABC020052291	ABC020052291	EZK60046.1	MILLFVNAFIDFSFLSTTILQKELQK	26	0	None	None	(=> ====>)	285	GCA_000629705.1	1439210	JJFE01000003.1	878	Z490_01705	280	+	891486	892328	99.643	100	0	6e-64	0
360	Streptococcus pyogenes ABC020052291	ABC020052291	EZK60046.1	MLISVDKKLKNTDNINKMILLFVNAFIDFSFLSTTILQKELQK	43	0	None	None	(=> ====>)	285	GCA_000629705.1	1439210	JJFE01000003.1	878	Z490_01705	280	+	891486	892328	99.643	100	0	6e-64	0
360	Streptococcus pyogenes ABC020052291	ABC020052291	EZK60046.1	MVVDKNEKSIKALTNKRIILFILSVFLSFLSTEMSIY	37	0	None	None	(<= ====>)	308	GCA_000629705.1	1439210	JJFE01000003.1	878	Z490_01705	280	+	891486	892328	99.643	100	0	6e-64	0
360	Streptococcus pyogenes ABC020052291	ABC020052291	EZK60046.1	MVLSEDCIDTTTALGINSSAL	21	0	None	None	(====> =>)	319	GCA_000629705.1	1439210	JJFE01000003.1	878	Z490_01705	280	+	891486	892328	99.643	100	0	6e-64	0
360	Streptococcus pyogenes ABC020052291	ABC020052291	EZK60046.1	MKLLQSITQTS	11	0	None	None	(====> <=)	367	GCA_000629705.1	1439210	JJFE01000003.1	878	Z490_01705	280	+	891486	892328	99.643	100	0	6e-64	0
360	Streptococcus pyogenes ABC020048541	ABC020048541	EZK60585.1	MWLLLLFL	8	27	AGGAGG	8bp	(<= ====>)	268	GCA_000629725.1	1439182	JJFF01000009.1	878	Z486_01513	280	+	121283	122125	99.643	100	0	6e-64	1
360	Streptococcus pyogenes ABC020048541	ABC020048541	EZK60585.1	MVVNGVAISCVVN	13	19	AGTAGG	9bp	(====> =>)	264	GCA_000629725.1	1439182	JJFF01000009.1	878	Z486_01513	280	+	121283	122125	99.643	100	0	6e-64	0
360	Streptococcus pyogenes ABC020048541	ABC020048541	EZK60585.1	MTVDKTIASGY	11	13	AGG	8bp	(=> ====>)	106	GCA_000629725.1	1439182	JJFF01000009.1	878	Z486_01513	280	+	121283	122125	99.643	100	0	6e-64	0
360	Streptococcus pyogenes ABC020048541	ABC020048541	EZK60585.1	MVRSKS	6	13	GAG	7bp	(====> <=)	417	GCA_000629725.1	1439182	JJFF01000009.1	878	Z486_01513	280	+	121283	122125	99.643	100	0	6e-64	0
360	Streptococcus pyogenes ABC020048541	ABC020048541	EZK60585.1	MAIFIMKSLQSTTQTS	16	9	AGAAG	9bp	(====> <=)	367	GCA_000629725.1	1439182	JJFF01000009.1	878	Z486_01513	280	+	121283	122125	99.643	100	0	6e-64	0
360	Streptococcus pyogenes ABC020048541	ABC020048541	EZK60585.1	MQSSDNTINEKVLVYNTANGYTINYHNGTPTQK	33	2	GAG	14bp	(====> <=)	242	GCA_000629725.1	1439182	JJFF01000009.1	878	Z486_01513	280	+	121283	122125	99.643	100	0	6e-64	0
360	Streptococcus pyogenes ABC020048541	ABC020048541	EZK60585.1	MRNVFLTSTRKA	12	1	AGG	3bp	(=> ====>)	5	GCA_000629725.1	1439182	JJFF01000009.1	878	Z486_01513	280	+	121283	122125	99.643	100	0	6e-64	0
360	Streptococcus pyogenes ABC020048541	ABC020048541	EZK60585.1	MSSLPS	6	0	None	None	(<= ====>)	0	GCA_000629725.1	1439182	JJFF01000009.1	878	Z486_01513	280	+	121283	122125	99.643	100	0	6e-64	0
360	Streptococcus pyogenes ABC020048541	ABC020048541	EZK60585.1	MSKIRYACT	9	0	None	None	(<= ====>)	20	GCA_000629725.1	1439182	JJFF01000009.1	878	Z486_01513	280	+	121283	122125	99.643	100	0	6e-64	0
360	Streptococcus pyogenes ABC020048541	ABC020048541	EZK60585.1	MYLIRNKLNVSDDSRL	16	0	None	None	(<= ====>)	40	GCA_000629725.1	1439182	JJFF01000009.1	878	Z486_01513	280	+	121283	122125	99.643	100	0	6e-64	0
360	Streptococcus pyogenes ABC020048541	ABC020048541	EZK60585.1	MFRMIVGYDGYIRSVARCDSFINCHMLNLSNLIDVKNTLRVYLIRNKIMG	50	0	None	None	(<= ====>)	65	GCA_000629725.1	1439182	JJFF01000009.1	878	Z486_01513	280	+	121283	122125	99.643	100	0	6e-64	0
360	Streptococcus pyogenes ABC020048541	ABC020048541	EZK60585.1	MIAVIAFYDLSKSKKQIEKIALELLR	26	0	None	None	(====> <=)	71	GCA_000629725.1	1439182	JJFF01000009.1	878	Z486_01513	280	+	121283	122125	99.643	100	0	6e-64	0
360	Streptococcus pyogenes ABC020048541	ABC020048541	EZK60585.1	MIVGYDGYIRSVARCDSFINCHMLNLSNLIDVKNTLRVYLIRNKIMG	47	0	None	None	(<= ====>)	74	GCA_000629725.1	1439182	JJFF01000009.1	878	Z486_01513	280	+	121283	122125	99.643	100	0	6e-64	0
360	Streptococcus pyogenes ABC020048541	ABC020048541	EZK60585.1	MICQKVKSKLKKSPWSC	17	0	None	None	(====> <=)	76	GCA_000629725.1	1439182	JJFF01000009.1	878	Z486_01513	280	+	121283	122125	99.643	100	0	6e-64	0
360	Streptococcus pyogenes ABC020048541	ABC020048541	EZK60585.1	MTIESKNTRKSNDCRHCFL	19	0	None	None	(====> <=)	126	GCA_000629725.1	1439182	JJFF01000009.1	878	Z486_01513	280	+	121283	122125	99.643	100	0	6e-64	0
360	Streptococcus pyogenes ABC020048541	ABC020048541	EZK60585.1	MTAIIAFSSIFTFYSHCFF	19	0	None	None	(====> =>)	136	GCA_000629725.1	1439182	JJFF01000009.1	878	Z486_01513	280	+	121283	122125	99.643	100	0	6e-64	0
360	Streptococcus pyogenes ABC020048541	ABC020048541	EZK60585.1	MLNLSNLIDVKNTLRVYLIRNKIMG	25	0	None	None	(<= ====>)	140	GCA_000629725.1	1439182	JJFF01000009.1	878	Z486_01513	280	+	121283	122125	99.643	100	0	6e-64	0
360	Streptococcus pyogenes ABC020048541	ABC020048541	EZK60585.1	MATPLTTITVHLLKNNTKRLDLCSLGLAFYIKKSNDYRK	39	0	None	None	(====> <=)	169	GCA_000629725.1	1439182	JJFF01000009.1	878	Z486_01513	280	+	121283	122125	99.643	100	0	6e-64	0
360	Streptococcus pyogenes ABC020048541	ABC020048541	EZK60585.1	MLLLTSHFYLLPFCKRNYKNSNNNHIVGASF	31	0	None	None	(=> ====>)	251	GCA_000629725.1	1439182	JJFF01000009.1	878	Z486_01513	280	+	121283	122125	99.643	100	0	6e-64	0
360	Streptococcus pyogenes ABC020048541	ABC020048541	EZK60585.1	MILLFVNAFIDFSFLSTTILQKELQK	26	0	None	None	(=> ====>)	285	GCA_000629725.1	1439182	JJFF01000009.1	878	Z486_01513	280	+	121283	122125	99.643	100	0	6e-64	0
360	Streptococcus pyogenes ABC020048541	ABC020048541	EZK60585.1	MLISVDKKLKNTDNINKMILLFVNAFIDFSFLSTTILQKELQK	43	0	None	None	(=> ====>)	285	GCA_000629725.1	1439182	JJFF01000009.1	878	Z486_01513	280	+	121283	122125	99.643	100	0	6e-64	0
360	Streptococcus pyogenes ABC020048541	ABC020048541	EZK60585.1	MVVDKNEKSIKALTNKRIILFILSVFLSFLSTEMSIY	37	0	None	None	(<= ====>)	308	GCA_000629725.1	1439182	JJFF01000009.1	878	Z486_01513	280	+	121283	122125	99.643	100	0	6e-64	0
360	Streptococcus pyogenes ABC020048541	ABC020048541	EZK60585.1	MVLSEDCIDTTTALGINSSAL	21	0	None	None	(====> =>)	319	GCA_000629725.1	1439182	JJFF01000009.1	878	Z486_01513	280	+	121283	122125	99.643	100	0	6e-64	0
360	Streptococcus pyogenes ABC020048541	ABC020048541	EZK60585.1	MKSLQSTTQTS	11	0	None	None	(====> <=)	367	GCA_000629725.1	1439182	JJFF01000009.1	878	Z486_01513	280	+	121283	122125	99.643	100	0	6e-64	0
360	Streptococcus pyogenes ABC020047959	ABC020047959	EZK64788.1	MWLLLLFL	8	27	AGGAGG	8bp	(<= ====>)	268	GCA_000629765.1	1439167	JJFH01000003.1	878	Z484_01144	280	+	119025	119867	99.643	100	0	6e-64	1
360	Streptococcus pyogenes ABC020047959	ABC020047959	EZK64788.1	MVVNGVAISCVVN	13	19	AGTAGG	9bp	(====> =>)	264	GCA_000629765.1	1439167	JJFH01000003.1	878	Z484_01144	280	+	119025	119867	99.643	100	0	6e-64	0
360	Streptococcus pyogenes ABC020047959	ABC020047959	EZK64788.1	MTVDKTIASGY	11	13	AGG	8bp	(=> ====>)	106	GCA_000629765.1	1439167	JJFH01000003.1	878	Z484_01144	280	+	119025	119867	99.643	100	0	6e-64	0
360	Streptococcus pyogenes ABC020047959	ABC020047959	EZK64788.1	MVRSKS	6	13	GAG	7bp	(====> <=)	417	GCA_000629765.1	1439167	JJFH01000003.1	878	Z484_01144	280	+	119025	119867	99.643	100	0	6e-64	0
360	Streptococcus pyogenes ABC020047959	ABC020047959	EZK64788.1	MAIFIMKSLQSTTQTS	16	9	AGAAG	9bp	(====> <=)	367	GCA_000629765.1	1439167	JJFH01000003.1	878	Z484_01144	280	+	119025	119867	99.643	100	0	6e-64	0
360	Streptococcus pyogenes ABC020047959	ABC020047959	EZK64788.1	MQSSDNTINEKVLVYNTANGYTINYHNGTPTQK	33	2	GAG	14bp	(====> <=)	242	GCA_000629765.1	1439167	JJFH01000003.1	878	Z484_01144	280	+	119025	119867	99.643	100	0	6e-64	0
360	Streptococcus pyogenes ABC020047959	ABC020047959	EZK64788.1	MRNVFLTSTRKA	12	1	AGG	3bp	(=> ====>)	5	GCA_000629765.1	1439167	JJFH01000003.1	878	Z484_01144	280	+	119025	119867	99.643	100	0	6e-64	0
360	Streptococcus pyogenes ABC020047959	ABC020047959	EZK64788.1	MSSLPS	6	0	None	None	(<= ====>)	0	GCA_000629765.1	1439167	JJFH01000003.1	878	Z484_01144	280	+	119025	119867	99.643	100	0	6e-64	0
360	Streptococcus pyogenes ABC020047959	ABC020047959	EZK64788.1	MSKIRYACT	9	0	None	None	(<= ====>)	20	GCA_000629765.1	1439167	JJFH01000003.1	878	Z484_01144	280	+	119025	119867	99.643	100	0	6e-64	0
360	Streptococcus pyogenes ABC020047959	ABC020047959	EZK64788.1	MYLIRNKLNVSDDSRL	16	0	None	None	(<= ====>)	40	GCA_000629765.1	1439167	JJFH01000003.1	878	Z484_01144	280	+	119025	119867	99.643	100	0	6e-64	0
360	Streptococcus pyogenes ABC020047959	ABC020047959	EZK64788.1	MFRMIVGYDGYIRSVARCDSFINCHMLNLSNLIDVKNTLRVYLIRNKIMG	50	0	None	None	(<= ====>)	65	GCA_000629765.1	1439167	JJFH01000003.1	878	Z484_01144	280	+	119025	119867	99.643	100	0	6e-64	0
360	Streptococcus pyogenes ABC020047959	ABC020047959	EZK64788.1	MIAVIAFYDLSKSKKQIEKIALELLR	26	0	None	None	(====> <=)	71	GCA_000629765.1	1439167	JJFH01000003.1	878	Z484_01144	280	+	119025	119867	99.643	100	0	6e-64	0
360	Streptococcus pyogenes ABC020047959	ABC020047959	EZK64788.1	MIVGYDGYIRSVARCDSFINCHMLNLSNLIDVKNTLRVYLIRNKIMG	47	0	None	None	(<= ====>)	74	GCA_000629765.1	1439167	JJFH01000003.1	878	Z484_01144	280	+	119025	119867	99.643	100	0	6e-64	0
360	Streptococcus pyogenes ABC020047959	ABC020047959	EZK64788.1	MICQKVKSKLKKSPWSC	17	0	None	None	(====> <=)	76	GCA_000629765.1	1439167	JJFH01000003.1	878	Z484_01144	280	+	119025	119867	99.643	100	0	6e-64	0
360	Streptococcus pyogenes ABC020047959	ABC020047959	EZK64788.1	MTIESKNTRKSNDCRHCFL	19	0	None	None	(====> <=)	126	GCA_000629765.1	1439167	JJFH01000003.1	878	Z484_01144	280	+	119025	119867	99.643	100	0	6e-64	0
360	Streptococcus pyogenes ABC020047959	ABC020047959	EZK64788.1	MTAIIAFSSIFTFYSHCFF	19	0	None	None	(====> =>)	136	GCA_000629765.1	1439167	JJFH01000003.1	878	Z484_01144	280	+	119025	119867	99.643	100	0	6e-64	0
360	Streptococcus pyogenes ABC020047959	ABC020047959	EZK64788.1	MLNLSNLIDVKNTLRVYLIRNKIMG	25	0	None	None	(<= ====>)	140	GCA_000629765.1	1439167	JJFH01000003.1	878	Z484_01144	280	+	119025	119867	99.643	100	0	6e-64	0
360	Streptococcus pyogenes ABC020047959	ABC020047959	EZK64788.1	MATPLTTITVHLLKNNTKRLDLCSLGLAFYIKKSNDYRK	39	0	None	None	(====> <=)	169	GCA_000629765.1	1439167	JJFH01000003.1	878	Z484_01144	280	+	119025	119867	99.643	100	0	6e-64	0
360	Streptococcus pyogenes ABC020047959	ABC020047959	EZK64788.1	MLLLTSHFYLLPFCKRNYKNSNNNHIVGASF	31	0	None	None	(=> ====>)	251	GCA_000629765.1	1439167	JJFH01000003.1	878	Z484_01144	280	+	119025	119867	99.643	100	0	6e-64	0
360	Streptococcus pyogenes ABC020047959	ABC020047959	EZK64788.1	MILLFVNAFIDFSFLSTTILQKELQK	26	0	None	None	(=> ====>)	285	GCA_000629765.1	1439167	JJFH01000003.1	878	Z484_01144	280	+	119025	119867	99.643	100	0	6e-64	0
360	Streptococcus pyogenes ABC020047959	ABC020047959	EZK64788.1	MLISVDKKLKNTDNINKMILLFVNAFIDFSFLSTTILQKELQK	43	0	None	None	(=> ====>)	285	GCA_000629765.1	1439167	JJFH01000003.1	878	Z484_01144	280	+	119025	119867	99.643	100	0	6e-64	0
360	Streptococcus pyogenes ABC020047959	ABC020047959	EZK64788.1	MVVDKNEKSIKALTNKRIILFILSVFLSFLSTEMSIY	37	0	None	None	(<= ====>)	308	GCA_000629765.1	1439167	JJFH01000003.1	878	Z484_01144	280	+	119025	119867	99.643	100	0	6e-64	0
360	Streptococcus pyogenes ABC020047959	ABC020047959	EZK64788.1	MVLSEDCIDTTTALGINSSAL	21	0	None	None	(====> =>)	319	GCA_000629765.1	1439167	JJFH01000003.1	878	Z484_01144	280	+	119025	119867	99.643	100	0	6e-64	0
360	Streptococcus pyogenes ABC020047959	ABC020047959	EZK64788.1	MKSLQSTTQTS	11	0	None	None	(====> <=)	367	GCA_000629765.1	1439167	JJFH01000003.1	878	Z484_01144	280	+	119025	119867	99.643	100	0	6e-64	0
360	Streptococcus pyogenes ABC020047925	ABC020047925	EZK67024.1	MWLLLLFL	8	27	AGGAGG	8bp	(<= ====>)	268	GCA_000629785.1	1439163	JJFI01000002.1	878	Z483_01709	280	+	1618329	1619171	99.643	100	0	6e-64	1
360	Streptococcus pyogenes ABC020047925	ABC020047925	EZK67024.1	MVVNGVAISCVVN	13	19	AGTAGG	9bp	(====> =>)	264	GCA_000629785.1	1439163	JJFI01000002.1	878	Z483_01709	280	+	1618329	1619171	99.643	100	0	6e-64	0
360	Streptococcus pyogenes ABC020047925	ABC020047925	EZK67024.1	MTVDKTIASGY	11	13	AGG	8bp	(=> ====>)	106	GCA_000629785.1	1439163	JJFI01000002.1	878	Z483_01709	280	+	1618329	1619171	99.643	100	0	6e-64	0
360	Streptococcus pyogenes ABC020047925	ABC020047925	EZK67024.1	MVRSKS	6	13	GAG	7bp	(====> <=)	417	GCA_000629785.1	1439163	JJFI01000002.1	878	Z483_01709	280	+	1618329	1619171	99.643	100	0	6e-64	0
360	Streptococcus pyogenes ABC020047925	ABC020047925	EZK67024.1	MAIFIMKLLQSITQTS	16	9	AGAAG	9bp	(====> <=)	367	GCA_000629785.1	1439163	JJFI01000002.1	878	Z483_01709	280	+	1618329	1619171	99.643	100	0	6e-64	0
360	Streptococcus pyogenes ABC020047925	ABC020047925	EZK67024.1	MQSSDNTINEKVLVYNTANGYTINYHNGTPTQK	33	2	GAG	14bp	(====> <=)	242	GCA_000629785.1	1439163	JJFI01000002.1	878	Z483_01709	280	+	1618329	1619171	99.643	100	0	6e-64	0
360	Streptococcus pyogenes ABC020047925	ABC020047925	EZK67024.1	MRNVFLTSTRKA	12	1	AGG	3bp	(=> ====>)	5	GCA_000629785.1	1439163	JJFI01000002.1	878	Z483_01709	280	+	1618329	1619171	99.643	100	0	6e-64	0
360	Streptococcus pyogenes ABC020047925	ABC020047925	EZK67024.1	MSSLPS	6	0	None	None	(<= ====>)	0	GCA_000629785.1	1439163	JJFI01000002.1	878	Z483_01709	280	+	1618329	1619171	99.643	100	0	6e-64	0
360	Streptococcus pyogenes ABC020047925	ABC020047925	EZK67024.1	MSKIRYACT	9	0	None	None	(<= ====>)	20	GCA_000629785.1	1439163	JJFI01000002.1	878	Z483_01709	280	+	1618329	1619171	99.643	100	0	6e-64	0
360	Streptococcus pyogenes ABC020047925	ABC020047925	EZK67024.1	MYLIRNKLNVSDDSRL	16	0	None	None	(<= ====>)	40	GCA_000629785.1	1439163	JJFI01000002.1	878	Z483_01709	280	+	1618329	1619171	99.643	100	0	6e-64	0
360	Streptococcus pyogenes ABC020047925	ABC020047925	EZK67024.1	MFRMIVAYDRCIRSIARCDSFINCHMLNLSNLIDVKNTLRVYLIRNKIMG	50	0	None	None	(<= ====>)	65	GCA_000629785.1	1439163	JJFI01000002.1	878	Z483_01709	280	+	1618329	1619171	99.643	100	0	6e-64	0
360	Streptococcus pyogenes ABC020047925	ABC020047925	EZK67024.1	MIVVIAFYDLSKSKKQIEKIALELLR	26	0	None	None	(====> <=)	71	GCA_000629785.1	1439163	JJFI01000002.1	878	Z483_01709	280	+	1618329	1619171	99.643	100	0	6e-64	0
360	Streptococcus pyogenes ABC020047925	ABC020047925	EZK67024.1	MIVAYDRCIRSIARCDSFINCHMLNLSNLIDVKNTLRVYLIRNKIMG	47	0	None	None	(<= ====>)	74	GCA_000629785.1	1439163	JJFI01000002.1	878	Z483_01709	280	+	1618329	1619171	99.643	100	0	6e-64	0
360	Streptococcus pyogenes ABC020047925	ABC020047925	EZK67024.1	MICQKVKSKLKKSPWSC	17	0	None	None	(====> <=)	76	GCA_000629785.1	1439163	JJFI01000002.1	878	Z483_01709	280	+	1618329	1619171	99.643	100	0	6e-64	0
360	Streptococcus pyogenes ABC020047925	ABC020047925	EZK67024.1	MTIESKNTRKSNDCRHCFL	19	0	None	None	(====> <=)	126	GCA_000629785.1	1439163	JJFI01000002.1	878	Z483_01709	280	+	1618329	1619171	99.643	100	0	6e-64	0
360	Streptococcus pyogenes ABC020047925	ABC020047925	EZK67024.1	MTTIIAFSSIFTFYSHCFF	19	0	None	None	(====> =>)	136	GCA_000629785.1	1439163	JJFI01000002.1	878	Z483_01709	280	+	1618329	1619171	99.643	100	0	6e-64	0
360	Streptococcus pyogenes ABC020047925	ABC020047925	EZK67024.1	MLNLSNLIDVKNTLRVYLIRNKIMG	25	0	None	None	(<= ====>)	140	GCA_000629785.1	1439163	JJFI01000002.1	878	Z483_01709	280	+	1618329	1619171	99.643	100	0	6e-64	0
360	Streptococcus pyogenes ABC020047925	ABC020047925	EZK67024.1	MLKIRYVCT	9	0	None	None	(<= ====>)	165	GCA_000629785.1	1439163	JJFI01000002.1	878	Z483_01709	280	+	1618329	1619171	99.643	100	0	6e-64	0
360	Streptococcus pyogenes ABC020047925	ABC020047925	EZK67024.1	MATPLTTITVHLLRNNTKRLDLCSLGLAFYIKKSNDYRK	39	0	None	None	(====> <=)	169	GCA_000629785.1	1439163	JJFI01000002.1	878	Z483_01709	280	+	1618329	1619171	99.643	100	0	6e-64	0
360	Streptococcus pyogenes ABC020047925	ABC020047925	EZK67024.1	MLLLTSHFYLLPFCKRNYKNSNNNHIVGASF	31	0	None	None	(=> ====>)	251	GCA_000629785.1	1439163	JJFI01000002.1	878	Z483_01709	280	+	1618329	1619171	99.643	100	0	6e-64	0
360	Streptococcus pyogenes ABC020047925	ABC020047925	EZK67024.1	MILLFVNAFIDFSFLSTTILQKELQK	26	0	None	None	(=> ====>)	285	GCA_000629785.1	1439163	JJFI01000002.1	878	Z483_01709	280	+	1618329	1619171	99.643	100	0	6e-64	0
360	Streptococcus pyogenes ABC020047925	ABC020047925	EZK67024.1	MLISVDKKLKNTDNINKMILLFVNAFIDFSFLSTTILQKELQK	43	0	None	None	(=> ====>)	285	GCA_000629785.1	1439163	JJFI01000002.1	878	Z483_01709	280	+	1618329	1619171	99.643	100	0	6e-64	0
360	Streptococcus pyogenes ABC020047925	ABC020047925	EZK67024.1	MVVDKNEKSIKALTNKRIILFILSVFLSFLSTEMSIY	37	0	None	None	(<= ====>)	308	GCA_000629785.1	1439163	JJFI01000002.1	878	Z483_01709	280	+	1618329	1619171	99.643	100	0	6e-64	0
360	Streptococcus pyogenes ABC020047925	ABC020047925	EZK67024.1	MVLSEDCIDTTTALGINSSAL	21	0	None	None	(====> =>)	319	GCA_000629785.1	1439163	JJFI01000002.1	878	Z483_01709	280	+	1618329	1619171	99.643	100	0	6e-64	0
360	Streptococcus pyogenes ABC020047925	ABC020047925	EZK67024.1	MKLLQSITQTS	11	0	None	None	(====> <=)	367	GCA_000629785.1	1439163	JJFI01000002.1	878	Z483_01709	280	+	1618329	1619171	99.643	100	0	6e-64	0
360	Streptococcus pyogenes ABC020044010	ABC020044010	EZK69345.1	MWLLLLFL	8	27	AGGAGG	8bp	(<= ====>)	268	GCA_000629845.1	1439127	JJFL01000002.1	878	Z475_01442	280	+	121788	122630	99.643	100	0	6e-64	1
360	Streptococcus pyogenes ABC020044010	ABC020044010	EZK69345.1	MVVNGVAISCVVN	13	19	AGTAGG	9bp	(====> =>)	264	GCA_000629845.1	1439127	JJFL01000002.1	878	Z475_01442	280	+	121788	122630	99.643	100	0	6e-64	0
360	Streptococcus pyogenes ABC020044010	ABC020044010	EZK69345.1	MTVDKTIASGY	11	13	AGG	8bp	(=> ====>)	106	GCA_000629845.1	1439127	JJFL01000002.1	878	Z475_01442	280	+	121788	122630	99.643	100	0	6e-64	0
360	Streptococcus pyogenes ABC020044010	ABC020044010	EZK69345.1	MVRSKS	6	13	GAG	7bp	(====> <=)	417	GCA_000629845.1	1439127	JJFL01000002.1	878	Z475_01442	280	+	121788	122630	99.643	100	0	6e-64	0
360	Streptococcus pyogenes ABC020044010	ABC020044010	EZK69345.1	MAIFIMKSLQSTTQTS	16	9	AGAAG	9bp	(====> <=)	367	GCA_000629845.1	1439127	JJFL01000002.1	878	Z475_01442	280	+	121788	122630	99.643	100	0	6e-64	0
360	Streptococcus pyogenes ABC020044010	ABC020044010	EZK69345.1	MQSSDNTINEKVLVYNTANGYTINYHNGTPTQK	33	2	GAG	14bp	(====> <=)	242	GCA_000629845.1	1439127	JJFL01000002.1	878	Z475_01442	280	+	121788	122630	99.643	100	0	6e-64	0
360	Streptococcus pyogenes ABC020044010	ABC020044010	EZK69345.1	MRNVFLTSTRKA	12	1	AGG	3bp	(=> ====>)	5	GCA_000629845.1	1439127	JJFL01000002.1	878	Z475_01442	280	+	121788	122630	99.643	100	0	6e-64	0
360	Streptococcus pyogenes ABC020044010	ABC020044010	EZK69345.1	MSSLPS	6	0	None	None	(<= ====>)	0	GCA_000629845.1	1439127	JJFL01000002.1	878	Z475_01442	280	+	121788	122630	99.643	100	0	6e-64	0
360	Streptococcus pyogenes ABC020044010	ABC020044010	EZK69345.1	MSKIRYACT	9	0	None	None	(<= ====>)	20	GCA_000629845.1	1439127	JJFL01000002.1	878	Z475_01442	280	+	121788	122630	99.643	100	0	6e-64	0
360	Streptococcus pyogenes ABC020044010	ABC020044010	EZK69345.1	MYLIRNKLNVSDDSRL	16	0	None	None	(<= ====>)	40	GCA_000629845.1	1439127	JJFL01000002.1	878	Z475_01442	280	+	121788	122630	99.643	100	0	6e-64	0
360	Streptococcus pyogenes ABC020044010	ABC020044010	EZK69345.1	MFRMIVGYDGYIRSVARCDSFINCHMLNLSNLIDVKNTLRVYLIRNKIMG	50	0	None	None	(<= ====>)	65	GCA_000629845.1	1439127	JJFL01000002.1	878	Z475_01442	280	+	121788	122630	99.643	100	0	6e-64	0
360	Streptococcus pyogenes ABC020044010	ABC020044010	EZK69345.1	MIAVIAFYDLSKSKKQIEKIALELLR	26	0	None	None	(====> <=)	71	GCA_000629845.1	1439127	JJFL01000002.1	878	Z475_01442	280	+	121788	122630	99.643	100	0	6e-64	0
360	Streptococcus pyogenes ABC020044010	ABC020044010	EZK69345.1	MIVGYDGYIRSVARCDSFINCHMLNLSNLIDVKNTLRVYLIRNKIMG	47	0	None	None	(<= ====>)	74	GCA_000629845.1	1439127	JJFL01000002.1	878	Z475_01442	280	+	121788	122630	99.643	100	0	6e-64	0
360	Streptococcus pyogenes ABC020044010	ABC020044010	EZK69345.1	MICQKVKSKLKKSPWSC	17	0	None	None	(====> <=)	76	GCA_000629845.1	1439127	JJFL01000002.1	878	Z475_01442	280	+	121788	122630	99.643	100	0	6e-64	0
360	Streptococcus pyogenes ABC020044010	ABC020044010	EZK69345.1	MTIESKNTRKSNDCRHCFL	19	0	None	None	(====> <=)	126	GCA_000629845.1	1439127	JJFL01000002.1	878	Z475_01442	280	+	121788	122630	99.643	100	0	6e-64	0
360	Streptococcus pyogenes ABC020044010	ABC020044010	EZK69345.1	MTAIIAFSSIFTFYSHCFF	19	0	None	None	(====> =>)	136	GCA_000629845.1	1439127	JJFL01000002.1	878	Z475_01442	280	+	121788	122630	99.643	100	0	6e-64	0
360	Streptococcus pyogenes ABC020044010	ABC020044010	EZK69345.1	MLNLSNLIDVKNTLRVYLIRNKIMG	25	0	None	None	(<= ====>)	140	GCA_000629845.1	1439127	JJFL01000002.1	878	Z475_01442	280	+	121788	122630	99.643	100	0	6e-64	0
360	Streptococcus pyogenes ABC020044010	ABC020044010	EZK69345.1	MATPLTTITVHLLKNNTKRLDLCSLGLAFYIKKSNDYRK	39	0	None	None	(====> <=)	169	GCA_000629845.1	1439127	JJFL01000002.1	878	Z475_01442	280	+	121788	122630	99.643	100	0	6e-64	0
360	Streptococcus pyogenes ABC020044010	ABC020044010	EZK69345.1	MLLLTSHFYLLPFCKRNYKNSNNNHIVGASF	31	0	None	None	(=> ====>)	251	GCA_000629845.1	1439127	JJFL01000002.1	878	Z475_01442	280	+	121788	122630	99.643	100	0	6e-64	0
360	Streptococcus pyogenes ABC020044010	ABC020044010	EZK69345.1	MILLFVNAFIDFSFLSTTILQKELQK	26	0	None	None	(=> ====>)	285	GCA_000629845.1	1439127	JJFL01000002.1	878	Z475_01442	280	+	121788	122630	99.643	100	0	6e-64	0
360	Streptococcus pyogenes ABC020044010	ABC020044010	EZK69345.1	MLISVDKKLKNTDNINKMILLFVNAFIDFSFLSTTILQKELQK	43	0	None	None	(=> ====>)	285	GCA_000629845.1	1439127	JJFL01000002.1	878	Z475_01442	280	+	121788	122630	99.643	100	0	6e-64	0
360	Streptococcus pyogenes ABC020044010	ABC020044010	EZK69345.1	MVVDKNEKSIKALTNKRIILFILSVFLSFLSTEMSIY	37	0	None	None	(<= ====>)	308	GCA_000629845.1	1439127	JJFL01000002.1	878	Z475_01442	280	+	121788	122630	99.643	100	0	6e-64	0
360	Streptococcus pyogenes ABC020044010	ABC020044010	EZK69345.1	MVLSEDCIDTTTALGINSSAL	21	0	None	None	(====> =>)	319	GCA_000629845.1	1439127	JJFL01000002.1	878	Z475_01442	280	+	121788	122630	99.643	100	0	6e-64	0
360	Streptococcus pyogenes ABC020044010	ABC020044010	EZK69345.1	MKSLQSTTQTS	11	0	None	None	(====> <=)	367	GCA_000629845.1	1439127	JJFL01000002.1	878	Z475_01442	280	+	121788	122630	99.643	100	0	6e-64	0
360	Streptococcus pyogenes ABC020025676	ABC020025676	EZK79184.1	MWLLLLFL	8	27	AGGAGG	8bp	(<= ====>)	268	GCA_000629945.1	1439042	JJFQ01000002.1	878	Z447_01840	280	+	834111	834953	99.643	100	0	6e-64	1
360	Streptococcus pyogenes ABC020025676	ABC020025676	EZK79184.1	MVVNGVAISCVVN	13	19	AGTAGG	9bp	(====> =>)	264	GCA_000629945.1	1439042	JJFQ01000002.1	878	Z447_01840	280	+	834111	834953	99.643	100	0	6e-64	0
360	Streptococcus pyogenes ABC020025676	ABC020025676	EZK79184.1	MTVDKTIASGY	11	13	AGG	8bp	(=> ====>)	106	GCA_000629945.1	1439042	JJFQ01000002.1	878	Z447_01840	280	+	834111	834953	99.643	100	0	6e-64	0
360	Streptococcus pyogenes ABC020025676	ABC020025676	EZK79184.1	MVRSKS	6	13	GAG	7bp	(====> <=)	417	GCA_000629945.1	1439042	JJFQ01000002.1	878	Z447_01840	280	+	834111	834953	99.643	100	0	6e-64	0
360	Streptococcus pyogenes ABC020025676	ABC020025676	EZK79184.1	MAIFIMKSLQSTTQTS	16	9	AGAAG	9bp	(====> <=)	367	GCA_000629945.1	1439042	JJFQ01000002.1	878	Z447_01840	280	+	834111	834953	99.643	100	0	6e-64	0
360	Streptococcus pyogenes ABC020025676	ABC020025676	EZK79184.1	MQSSDNTINEKVLVYNTANGYTINYHNGTPTQK	33	2	GAG	14bp	(====> <=)	242	GCA_000629945.1	1439042	JJFQ01000002.1	878	Z447_01840	280	+	834111	834953	99.643	100	0	6e-64	0
360	Streptococcus pyogenes ABC020025676	ABC020025676	EZK79184.1	MRNVFLTSTRKA	12	1	AGG	3bp	(=> ====>)	5	GCA_000629945.1	1439042	JJFQ01000002.1	878	Z447_01840	280	+	834111	834953	99.643	100	0	6e-64	0
360	Streptococcus pyogenes ABC020025676	ABC020025676	EZK79184.1	MSSLPS	6	0	None	None	(<= ====>)	0	GCA_000629945.1	1439042	JJFQ01000002.1	878	Z447_01840	280	+	834111	834953	99.643	100	0	6e-64	0
360	Streptococcus pyogenes ABC020025676	ABC020025676	EZK79184.1	MSKIRYACT	9	0	None	None	(<= ====>)	20	GCA_000629945.1	1439042	JJFQ01000002.1	878	Z447_01840	280	+	834111	834953	99.643	100	0	6e-64	0
360	Streptococcus pyogenes ABC020025676	ABC020025676	EZK79184.1	MYLIRNKLNVSDDSRL	16	0	None	None	(<= ====>)	40	GCA_000629945.1	1439042	JJFQ01000002.1	878	Z447_01840	280	+	834111	834953	99.643	100	0	6e-64	0
360	Streptococcus pyogenes ABC020025676	ABC020025676	EZK79184.1	MFRMIVGYDGYIRSVARCDSFINCHMLNLSNLIDVKNTLRVYLIRNKIMG	50	0	None	None	(<= ====>)	65	GCA_000629945.1	1439042	JJFQ01000002.1	878	Z447_01840	280	+	834111	834953	99.643	100	0	6e-64	0
360	Streptococcus pyogenes ABC020025676	ABC020025676	EZK79184.1	MIAVIAFYDLSKSKKQIEKIALELLR	26	0	None	None	(====> <=)	71	GCA_000629945.1	1439042	JJFQ01000002.1	878	Z447_01840	280	+	834111	834953	99.643	100	0	6e-64	0
360	Streptococcus pyogenes ABC020025676	ABC020025676	EZK79184.1	MIVGYDGYIRSVARCDSFINCHMLNLSNLIDVKNTLRVYLIRNKIMG	47	0	None	None	(<= ====>)	74	GCA_000629945.1	1439042	JJFQ01000002.1	878	Z447_01840	280	+	834111	834953	99.643	100	0	6e-64	0
360	Streptococcus pyogenes ABC020025676	ABC020025676	EZK79184.1	MICQKVKSKLKKSPWSC	17	0	None	None	(====> <=)	76	GCA_000629945.1	1439042	JJFQ01000002.1	878	Z447_01840	280	+	834111	834953	99.643	100	0	6e-64	0
360	Streptococcus pyogenes ABC020025676	ABC020025676	EZK79184.1	MTIESKNTRKSNDCRHCFL	19	0	None	None	(====> <=)	126	GCA_000629945.1	1439042	JJFQ01000002.1	878	Z447_01840	280	+	834111	834953	99.643	100	0	6e-64	0
360	Streptococcus pyogenes ABC020025676	ABC020025676	EZK79184.1	MTAIIAFSSIFTFYSHCFF	19	0	None	None	(====> =>)	136	GCA_000629945.1	1439042	JJFQ01000002.1	878	Z447_01840	280	+	834111	834953	99.643	100	0	6e-64	0
360	Streptococcus pyogenes ABC020025676	ABC020025676	EZK79184.1	MLNLSNLIDVKNTLRVYLIRNKIMG	25	0	None	None	(<= ====>)	140	GCA_000629945.1	1439042	JJFQ01000002.1	878	Z447_01840	280	+	834111	834953	99.643	100	0	6e-64	0
360	Streptococcus pyogenes ABC020025676	ABC020025676	EZK79184.1	MATPLTTITVHLLKNNTKRLDLCSLGLAFYIKKSNDYRK	39	0	None	None	(====> <=)	169	GCA_000629945.1	1439042	JJFQ01000002.1	878	Z447_01840	280	+	834111	834953	99.643	100	0	6e-64	0
360	Streptococcus pyogenes ABC020025676	ABC020025676	EZK79184.1	MLLLTSHFYLLPFCKRNYKNSNNNHIVGASF	31	0	None	None	(=> ====>)	251	GCA_000629945.1	1439042	JJFQ01000002.1	878	Z447_01840	280	+	834111	834953	99.643	100	0	6e-64	0
360	Streptococcus pyogenes ABC020025676	ABC020025676	EZK79184.1	MILLFVNAFIDFSFLSTTILQKELQK	26	0	None	None	(=> ====>)	285	GCA_000629945.1	1439042	JJFQ01000002.1	878	Z447_01840	280	+	834111	834953	99.643	100	0	6e-64	0
360	Streptococcus pyogenes ABC020025676	ABC020025676	EZK79184.1	MLISVDKKLKNTDNINKMILLFVNAFIDFSFLSTTILQKELQK	43	0	None	None	(=> ====>)	285	GCA_000629945.1	1439042	JJFQ01000002.1	878	Z447_01840	280	+	834111	834953	99.643	100	0	6e-64	0
360	Streptococcus pyogenes ABC020025676	ABC020025676	EZK79184.1	MVVDKNEKSIKALTNKRIILFILSVFLSFLSTEMSIY	37	0	None	None	(<= ====>)	308	GCA_000629945.1	1439042	JJFQ01000002.1	878	Z447_01840	280	+	834111	834953	99.643	100	0	6e-64	0
360	Streptococcus pyogenes ABC020025676	ABC020025676	EZK79184.1	MVLSEDCIDTTTALGINSSAL	21	0	None	None	(====> =>)	319	GCA_000629945.1	1439042	JJFQ01000002.1	878	Z447_01840	280	+	834111	834953	99.643	100	0	6e-64	0
360	Streptococcus pyogenes ABC020025676	ABC020025676	EZK79184.1	MKSLQSTTQTS	11	0	None	None	(====> <=)	367	GCA_000629945.1	1439042	JJFQ01000002.1	878	Z447_01840	280	+	834111	834953	99.643	100	0	6e-64	0
360	Streptococcus pyogenes ABC020015294	ABC020015294	EZK82431.1	MWLLLLFL	8	27	AGGAGG	8bp	(<= ====>)	268	GCA_000629985.1	1439017	JJFS01000002.1	878	Z430_01706	280	+	26564	27406	99.643	100	0	6e-64	1
360	Streptococcus pyogenes ABC020015294	ABC020015294	EZK82431.1	MVVNGVAISCVVN	13	19	AGTAGG	9bp	(====> =>)	264	GCA_000629985.1	1439017	JJFS01000002.1	878	Z430_01706	280	+	26564	27406	99.643	100	0	6e-64	0
360	Streptococcus pyogenes ABC020015294	ABC020015294	EZK82431.1	MTVDKTIASGY	11	13	AGG	8bp	(=> ====>)	106	GCA_000629985.1	1439017	JJFS01000002.1	878	Z430_01706	280	+	26564	27406	99.643	100	0	6e-64	0
360	Streptococcus pyogenes ABC020015294	ABC020015294	EZK82431.1	MVRSKS	6	13	GAG	7bp	(====> <=)	417	GCA_000629985.1	1439017	JJFS01000002.1	878	Z430_01706	280	+	26564	27406	99.643	100	0	6e-64	0
360	Streptococcus pyogenes ABC020015294	ABC020015294	EZK82431.1	MAIFIMKLLQSITQTS	16	9	AGAAG	9bp	(====> <=)	367	GCA_000629985.1	1439017	JJFS01000002.1	878	Z430_01706	280	+	26564	27406	99.643	100	0	6e-64	0
360	Streptococcus pyogenes ABC020015294	ABC020015294	EZK82431.1	MQSSDNTINEKVLVYNTANGYTINYHNGTPTQK	33	2	GAG	14bp	(====> <=)	242	GCA_000629985.1	1439017	JJFS01000002.1	878	Z430_01706	280	+	26564	27406	99.643	100	0	6e-64	0
360	Streptococcus pyogenes ABC020015294	ABC020015294	EZK82431.1	MRNVFLTSTRKA	12	1	AGG	3bp	(=> ====>)	5	GCA_000629985.1	1439017	JJFS01000002.1	878	Z430_01706	280	+	26564	27406	99.643	100	0	6e-64	0
360	Streptococcus pyogenes ABC020015294	ABC020015294	EZK82431.1	MSSLPS	6	0	None	None	(<= ====>)	0	GCA_000629985.1	1439017	JJFS01000002.1	878	Z430_01706	280	+	26564	27406	99.643	100	0	6e-64	0
360	Streptococcus pyogenes ABC020015294	ABC020015294	EZK82431.1	MSKIRYACT	9	0	None	None	(<= ====>)	20	GCA_000629985.1	1439017	JJFS01000002.1	878	Z430_01706	280	+	26564	27406	99.643	100	0	6e-64	0
360	Streptococcus pyogenes ABC020015294	ABC020015294	EZK82431.1	MYLIRNKLNVSDDSRL	16	0	None	None	(<= ====>)	40	GCA_000629985.1	1439017	JJFS01000002.1	878	Z430_01706	280	+	26564	27406	99.643	100	0	6e-64	0
360	Streptococcus pyogenes ABC020015294	ABC020015294	EZK82431.1	MFRMIVAYDRCIRSIARCDSFINCHMLNLSNLIDVKNTLRVYLIRNKIMG	50	0	None	None	(<= ====>)	65	GCA_000629985.1	1439017	JJFS01000002.1	878	Z430_01706	280	+	26564	27406	99.643	100	0	6e-64	0
360	Streptococcus pyogenes ABC020015294	ABC020015294	EZK82431.1	MIVVIAFYDLSKSKKQIEKIALELLR	26	0	None	None	(====> <=)	71	GCA_000629985.1	1439017	JJFS01000002.1	878	Z430_01706	280	+	26564	27406	99.643	100	0	6e-64	0
360	Streptococcus pyogenes ABC020015294	ABC020015294	EZK82431.1	MIVAYDRCIRSIARCDSFINCHMLNLSNLIDVKNTLRVYLIRNKIMG	47	0	None	None	(<= ====>)	74	GCA_000629985.1	1439017	JJFS01000002.1	878	Z430_01706	280	+	26564	27406	99.643	100	0	6e-64	0
360	Streptococcus pyogenes ABC020015294	ABC020015294	EZK82431.1	MICQKVKSKLKKSPWSC	17	0	None	None	(====> <=)	76	GCA_000629985.1	1439017	JJFS01000002.1	878	Z430_01706	280	+	26564	27406	99.643	100	0	6e-64	0
360	Streptococcus pyogenes ABC020015294	ABC020015294	EZK82431.1	MTIESKNTRKSNDCRHCFL	19	0	None	None	(====> <=)	126	GCA_000629985.1	1439017	JJFS01000002.1	878	Z430_01706	280	+	26564	27406	99.643	100	0	6e-64	0
360	Streptococcus pyogenes ABC020015294	ABC020015294	EZK82431.1	MTTIIAFSSIFTFYSHCFF	19	0	None	None	(====> =>)	136	GCA_000629985.1	1439017	JJFS01000002.1	878	Z430_01706	280	+	26564	27406	99.643	100	0	6e-64	0
360	Streptococcus pyogenes ABC020015294	ABC020015294	EZK82431.1	MLNLSNLIDVKNTLRVYLIRNKIMG	25	0	None	None	(<= ====>)	140	GCA_000629985.1	1439017	JJFS01000002.1	878	Z430_01706	280	+	26564	27406	99.643	100	0	6e-64	0
360	Streptococcus pyogenes ABC020015294	ABC020015294	EZK82431.1	MLKIRYVCT	9	0	None	None	(<= ====>)	165	GCA_000629985.1	1439017	JJFS01000002.1	878	Z430_01706	280	+	26564	27406	99.643	100	0	6e-64	0
360	Streptococcus pyogenes ABC020015294	ABC020015294	EZK82431.1	MATPLTTITVHLLRNNTKRLDLCSLGLAFYIKKSNDYRK	39	0	None	None	(====> <=)	169	GCA_000629985.1	1439017	JJFS01000002.1	878	Z430_01706	280	+	26564	27406	99.643	100	0	6e-64	0
360	Streptococcus pyogenes ABC020015294	ABC020015294	EZK82431.1	MLLLTSHFYLLPFCKRNYKNSNNNHIVGASF	31	0	None	None	(=> ====>)	251	GCA_000629985.1	1439017	JJFS01000002.1	878	Z430_01706	280	+	26564	27406	99.643	100	0	6e-64	0
360	Streptococcus pyogenes ABC020015294	ABC020015294	EZK82431.1	MILLFVNAFIDFSFLSTTILQKELQK	26	0	None	None	(=> ====>)	285	GCA_000629985.1	1439017	JJFS01000002.1	878	Z430_01706	280	+	26564	27406	99.643	100	0	6e-64	0
360	Streptococcus pyogenes ABC020015294	ABC020015294	EZK82431.1	MLISVDKKLKNTDNINKMILLFVNAFIDFSFLSTTILQKELQK	43	0	None	None	(=> ====>)	285	GCA_000629985.1	1439017	JJFS01000002.1	878	Z430_01706	280	+	26564	27406	99.643	100	0	6e-64	0
360	Streptococcus pyogenes ABC020015294	ABC020015294	EZK82431.1	MVVDKNEKSIKALTNKRIILFILSVFLSFLSTEMSIY	37	0	None	None	(<= ====>)	308	GCA_000629985.1	1439017	JJFS01000002.1	878	Z430_01706	280	+	26564	27406	99.643	100	0	6e-64	0
360	Streptococcus pyogenes ABC020015294	ABC020015294	EZK82431.1	MVLSEDCIDTTTALGINSSAL	21	0	None	None	(====> =>)	319	GCA_000629985.1	1439017	JJFS01000002.1	878	Z430_01706	280	+	26564	27406	99.643	100	0	6e-64	0
360	Streptococcus pyogenes ABC020015294	ABC020015294	EZK82431.1	MKLLQSITQTS	11	0	None	None	(====> <=)	367	GCA_000629985.1	1439017	JJFS01000002.1	878	Z430_01706	280	+	26564	27406	99.643	100	0	6e-64	0
360	Streptococcus pyogenes ABC020015292	ABC020015292	EZK84081.1	MWLLLLFL	8	27	AGGAGG	8bp	(<= ====>)	268	GCA_000630005.1	1439016	JJFT01000002.1	878	Z429_01826	280	+	834173	835015	99.643	100	0	6e-64	1
360	Streptococcus pyogenes ABC020015292	ABC020015292	EZK84081.1	MVVNGVAISCVVN	13	19	AGTAGG	9bp	(====> =>)	264	GCA_000630005.1	1439016	JJFT01000002.1	878	Z429_01826	280	+	834173	835015	99.643	100	0	6e-64	0
360	Streptococcus pyogenes ABC020015292	ABC020015292	EZK84081.1	MTVDKTIASGY	11	13	AGG	8bp	(=> ====>)	106	GCA_000630005.1	1439016	JJFT01000002.1	878	Z429_01826	280	+	834173	835015	99.643	100	0	6e-64	0
360	Streptococcus pyogenes ABC020015292	ABC020015292	EZK84081.1	MVRSKS	6	13	GAG	7bp	(====> <=)	417	GCA_000630005.1	1439016	JJFT01000002.1	878	Z429_01826	280	+	834173	835015	99.643	100	0	6e-64	0
360	Streptococcus pyogenes ABC020015292	ABC020015292	EZK84081.1	MAIFIMKSLQSTTQTS	16	9	AGAAG	9bp	(====> <=)	367	GCA_000630005.1	1439016	JJFT01000002.1	878	Z429_01826	280	+	834173	835015	99.643	100	0	6e-64	0
360	Streptococcus pyogenes ABC020015292	ABC020015292	EZK84081.1	MQSSDNTINEKVLVYNTANGYTINYHNGTPTQK	33	2	GAG	14bp	(====> <=)	242	GCA_000630005.1	1439016	JJFT01000002.1	878	Z429_01826	280	+	834173	835015	99.643	100	0	6e-64	0
360	Streptococcus pyogenes ABC020015292	ABC020015292	EZK84081.1	MRNVFLTSTRKA	12	1	AGG	3bp	(=> ====>)	5	GCA_000630005.1	1439016	JJFT01000002.1	878	Z429_01826	280	+	834173	835015	99.643	100	0	6e-64	0
360	Streptococcus pyogenes ABC020015292	ABC020015292	EZK84081.1	MSSLPS	6	0	None	None	(<= ====>)	0	GCA_000630005.1	1439016	JJFT01000002.1	878	Z429_01826	280	+	834173	835015	99.643	100	0	6e-64	0
360	Streptococcus pyogenes ABC020015292	ABC020015292	EZK84081.1	MSKIRYACT	9	0	None	None	(<= ====>)	20	GCA_000630005.1	1439016	JJFT01000002.1	878	Z429_01826	280	+	834173	835015	99.643	100	0	6e-64	0
360	Streptococcus pyogenes ABC020015292	ABC020015292	EZK84081.1	MYLIRNKLNVSDDSRL	16	0	None	None	(<= ====>)	40	GCA_000630005.1	1439016	JJFT01000002.1	878	Z429_01826	280	+	834173	835015	99.643	100	0	6e-64	0
360	Streptococcus pyogenes ABC020015292	ABC020015292	EZK84081.1	MFRMIVGYDGYIRSVARCDSFINCHMLNLSNLIDVKNTLRVYLIRNKIMG	50	0	None	None	(<= ====>)	65	GCA_000630005.1	1439016	JJFT01000002.1	878	Z429_01826	280	+	834173	835015	99.643	100	0	6e-64	0
360	Streptococcus pyogenes ABC020015292	ABC020015292	EZK84081.1	MIAVIAFYDLSKSKKQIEKIALELLR	26	0	None	None	(====> <=)	71	GCA_000630005.1	1439016	JJFT01000002.1	878	Z429_01826	280	+	834173	835015	99.643	100	0	6e-64	0
360	Streptococcus pyogenes ABC020015292	ABC020015292	EZK84081.1	MIVGYDGYIRSVARCDSFINCHMLNLSNLIDVKNTLRVYLIRNKIMG	47	0	None	None	(<= ====>)	74	GCA_000630005.1	1439016	JJFT01000002.1	878	Z429_01826	280	+	834173	835015	99.643	100	0	6e-64	0
360	Streptococcus pyogenes ABC020015292	ABC020015292	EZK84081.1	MICQKVKSKLKKSPWSC	17	0	None	None	(====> <=)	76	GCA_000630005.1	1439016	JJFT01000002.1	878	Z429_01826	280	+	834173	835015	99.643	100	0	6e-64	0
360	Streptococcus pyogenes ABC020015292	ABC020015292	EZK84081.1	MTIESKNTRKSNDCRHCFL	19	0	None	None	(====> <=)	126	GCA_000630005.1	1439016	JJFT01000002.1	878	Z429_01826	280	+	834173	835015	99.643	100	0	6e-64	0
360	Streptococcus pyogenes ABC020015292	ABC020015292	EZK84081.1	MTAIIAFSSIFTFYSHCFF	19	0	None	None	(====> =>)	136	GCA_000630005.1	1439016	JJFT01000002.1	878	Z429_01826	280	+	834173	835015	99.643	100	0	6e-64	0
360	Streptococcus pyogenes ABC020015292	ABC020015292	EZK84081.1	MLNLSNLIDVKNTLRVYLIRNKIMG	25	0	None	None	(<= ====>)	140	GCA_000630005.1	1439016	JJFT01000002.1	878	Z429_01826	280	+	834173	835015	99.643	100	0	6e-64	0
360	Streptococcus pyogenes ABC020015292	ABC020015292	EZK84081.1	MATPLTTITVHLLKNNTKRLDLCSLGLAFYIKKSNDYRK	39	0	None	None	(====> <=)	169	GCA_000630005.1	1439016	JJFT01000002.1	878	Z429_01826	280	+	834173	835015	99.643	100	0	6e-64	0
360	Streptococcus pyogenes ABC020015292	ABC020015292	EZK84081.1	MLLLTSHFYLLPFCKRNYKNSNNNHIVGASF	31	0	None	None	(=> ====>)	251	GCA_000630005.1	1439016	JJFT01000002.1	878	Z429_01826	280	+	834173	835015	99.643	100	0	6e-64	0
360	Streptococcus pyogenes ABC020015292	ABC020015292	EZK84081.1	MILLFVNAFIDFSFLSTTILQKELQK	26	0	None	None	(=> ====>)	285	GCA_000630005.1	1439016	JJFT01000002.1	878	Z429_01826	280	+	834173	835015	99.643	100	0	6e-64	0
360	Streptococcus pyogenes ABC020015292	ABC020015292	EZK84081.1	MLISVDKKLKNTDNINKMILLFVNAFIDFSFLSTTILQKELQK	43	0	None	None	(=> ====>)	285	GCA_000630005.1	1439016	JJFT01000002.1	878	Z429_01826	280	+	834173	835015	99.643	100	0	6e-64	0
360	Streptococcus pyogenes ABC020015292	ABC020015292	EZK84081.1	MVVDKNEKSIKALTNKRIILFILSVFLSFLSTEMSIY	37	0	None	None	(<= ====>)	308	GCA_000630005.1	1439016	JJFT01000002.1	878	Z429_01826	280	+	834173	835015	99.643	100	0	6e-64	0
360	Streptococcus pyogenes ABC020015292	ABC020015292	EZK84081.1	MVLSEDCIDTTTALGINSSAL	21	0	None	None	(====> =>)	319	GCA_000630005.1	1439016	JJFT01000002.1	878	Z429_01826	280	+	834173	835015	99.643	100	0	6e-64	0
360	Streptococcus pyogenes ABC020015292	ABC020015292	EZK84081.1	MKSLQSTTQTS	11	0	None	None	(====> <=)	367	GCA_000630005.1	1439016	JJFT01000002.1	878	Z429_01826	280	+	834173	835015	99.643	100	0	6e-64	0
360	Streptococcus pyogenes ABC020013551	ABC020013551	EZK93672.1	MWLLLLFL	8	27	AGGAGG	8bp	(<= ====>)	268	GCA_000630085.1	1439004	JJFX01000003.1	878	Z423_01829	280	+	1027890	1028732	99.643	100	0	6e-64	1
360	Streptococcus pyogenes ABC020013551	ABC020013551	EZK93672.1	MVVNGVAISCVVN	13	19	AGTAGG	9bp	(====> =>)	264	GCA_000630085.1	1439004	JJFX01000003.1	878	Z423_01829	280	+	1027890	1028732	99.643	100	0	6e-64	0
360	Streptococcus pyogenes ABC020013551	ABC020013551	EZK93672.1	MTVDKTIASGY	11	13	AGG	8bp	(=> ====>)	106	GCA_000630085.1	1439004	JJFX01000003.1	878	Z423_01829	280	+	1027890	1028732	99.643	100	0	6e-64	0
360	Streptococcus pyogenes ABC020013551	ABC020013551	EZK93672.1	MVRSKS	6	13	GAG	7bp	(====> <=)	417	GCA_000630085.1	1439004	JJFX01000003.1	878	Z423_01829	280	+	1027890	1028732	99.643	100	0	6e-64	0
360	Streptococcus pyogenes ABC020013551	ABC020013551	EZK93672.1	MAIFIMKSLQSTTQTS	16	9	AGAAG	9bp	(====> <=)	367	GCA_000630085.1	1439004	JJFX01000003.1	878	Z423_01829	280	+	1027890	1028732	99.643	100	0	6e-64	0
360	Streptococcus pyogenes ABC020013551	ABC020013551	EZK93672.1	MQSSDNTINEKVLVYNTANGYTINYHNGTPTQK	33	2	GAG	14bp	(====> <=)	242	GCA_000630085.1	1439004	JJFX01000003.1	878	Z423_01829	280	+	1027890	1028732	99.643	100	0	6e-64	0
360	Streptococcus pyogenes ABC020013551	ABC020013551	EZK93672.1	MRNVFLTSTRKA	12	1	AGG	3bp	(=> ====>)	5	GCA_000630085.1	1439004	JJFX01000003.1	878	Z423_01829	280	+	1027890	1028732	99.643	100	0	6e-64	0
360	Streptococcus pyogenes ABC020013551	ABC020013551	EZK93672.1	MSSLPS	6	0	None	None	(<= ====>)	0	GCA_000630085.1	1439004	JJFX01000003.1	878	Z423_01829	280	+	1027890	1028732	99.643	100	0	6e-64	0
360	Streptococcus pyogenes ABC020013551	ABC020013551	EZK93672.1	MSKIRYACT	9	0	None	None	(<= ====>)	20	GCA_000630085.1	1439004	JJFX01000003.1	878	Z423_01829	280	+	1027890	1028732	99.643	100	0	6e-64	0
360	Streptococcus pyogenes ABC020013551	ABC020013551	EZK93672.1	MYLIRNKLNVSDDSRL	16	0	None	None	(<= ====>)	40	GCA_000630085.1	1439004	JJFX01000003.1	878	Z423_01829	280	+	1027890	1028732	99.643	100	0	6e-64	0
360	Streptococcus pyogenes ABC020013551	ABC020013551	EZK93672.1	MFRMIVGYDGYIRSVARCDSFINCHMLNLSNLIDVKNTLRVYLIRNKIMG	50	0	None	None	(<= ====>)	65	GCA_000630085.1	1439004	JJFX01000003.1	878	Z423_01829	280	+	1027890	1028732	99.643	100	0	6e-64	0
360	Streptococcus pyogenes ABC020013551	ABC020013551	EZK93672.1	MIAVIAFYDLSKSKKQIEKIALELLR	26	0	None	None	(====> <=)	71	GCA_000630085.1	1439004	JJFX01000003.1	878	Z423_01829	280	+	1027890	1028732	99.643	100	0	6e-64	0
360	Streptococcus pyogenes ABC020013551	ABC020013551	EZK93672.1	MIVGYDGYIRSVARCDSFINCHMLNLSNLIDVKNTLRVYLIRNKIMG	47	0	None	None	(<= ====>)	74	GCA_000630085.1	1439004	JJFX01000003.1	878	Z423_01829	280	+	1027890	1028732	99.643	100	0	6e-64	0
360	Streptococcus pyogenes ABC020013551	ABC020013551	EZK93672.1	MICQKVKSKLKKSPWSC	17	0	None	None	(====> <=)	76	GCA_000630085.1	1439004	JJFX01000003.1	878	Z423_01829	280	+	1027890	1028732	99.643	100	0	6e-64	0
360	Streptococcus pyogenes ABC020013551	ABC020013551	EZK93672.1	MTIESKNTRKSNDCRHCFL	19	0	None	None	(====> <=)	126	GCA_000630085.1	1439004	JJFX01000003.1	878	Z423_01829	280	+	1027890	1028732	99.643	100	0	6e-64	0
360	Streptococcus pyogenes ABC020013551	ABC020013551	EZK93672.1	MTAIIAFSSIFTFYSHCFF	19	0	None	None	(====> =>)	136	GCA_000630085.1	1439004	JJFX01000003.1	878	Z423_01829	280	+	1027890	1028732	99.643	100	0	6e-64	0
360	Streptococcus pyogenes ABC020013551	ABC020013551	EZK93672.1	MLNLSNLIDVKNTLRVYLIRNKIMG	25	0	None	None	(<= ====>)	140	GCA_000630085.1	1439004	JJFX01000003.1	878	Z423_01829	280	+	1027890	1028732	99.643	100	0	6e-64	0
360	Streptococcus pyogenes ABC020013551	ABC020013551	EZK93672.1	MATPLTTITVHLLKNNTKRLDLCSLGLAFYIKKSNDYRK	39	0	None	None	(====> <=)	169	GCA_000630085.1	1439004	JJFX01000003.1	878	Z423_01829	280	+	1027890	1028732	99.643	100	0	6e-64	0
360	Streptococcus pyogenes ABC020013551	ABC020013551	EZK93672.1	MLLLTSHFYLLPFCKRNYKNSNNNHIVGASF	31	0	None	None	(=> ====>)	251	GCA_000630085.1	1439004	JJFX01000003.1	878	Z423_01829	280	+	1027890	1028732	99.643	100	0	6e-64	0
360	Streptococcus pyogenes ABC020013551	ABC020013551	EZK93672.1	MILLFVNAFIDFSFLSTTILQKELQK	26	0	None	None	(=> ====>)	285	GCA_000630085.1	1439004	JJFX01000003.1	878	Z423_01829	280	+	1027890	1028732	99.643	100	0	6e-64	0
360	Streptococcus pyogenes ABC020013551	ABC020013551	EZK93672.1	MLISVDKKLKNTDNINKMILLFVNAFIDFSFLSTTILQKELQK	43	0	None	None	(=> ====>)	285	GCA_000630085.1	1439004	JJFX01000003.1	878	Z423_01829	280	+	1027890	1028732	99.643	100	0	6e-64	0
360	Streptococcus pyogenes ABC020013551	ABC020013551	EZK93672.1	MVVDKNEKSIKALTNKRIILFILSVFLSFLSTEMSIY	37	0	None	None	(<= ====>)	308	GCA_000630085.1	1439004	JJFX01000003.1	878	Z423_01829	280	+	1027890	1028732	99.643	100	0	6e-64	0
360	Streptococcus pyogenes ABC020013551	ABC020013551	EZK93672.1	MVLSEDCIDTTTALGINSSAL	21	0	None	None	(====> =>)	319	GCA_000630085.1	1439004	JJFX01000003.1	878	Z423_01829	280	+	1027890	1028732	99.643	100	0	6e-64	0
360	Streptococcus pyogenes ABC020013551	ABC020013551	EZK93672.1	MKSLQSTTQTS	11	0	None	None	(====> <=)	367	GCA_000630085.1	1439004	JJFX01000003.1	878	Z423_01829	280	+	1027890	1028732	99.643	100	0	6e-64	0
360	Streptococcus pyogenes ABC020006298	ABC020006298	EZL01975.1	MWLLLLFL	8	27	AGGAGG	8bp	(<= ====>)	268	GCA_000630185.1	1438994	JJGC01000002.1	878	Z415_01563	280	+	643462	644304	99.643	100	0	6e-64	1
360	Streptococcus pyogenes ABC020006298	ABC020006298	EZL01975.1	MVVNGVAISCVVN	13	19	AGTAGG	9bp	(====> =>)	264	GCA_000630185.1	1438994	JJGC01000002.1	878	Z415_01563	280	+	643462	644304	99.643	100	0	6e-64	0
360	Streptococcus pyogenes ABC020006298	ABC020006298	EZL01975.1	MTVDKTIASGY	11	13	AGG	8bp	(=> ====>)	106	GCA_000630185.1	1438994	JJGC01000002.1	878	Z415_01563	280	+	643462	644304	99.643	100	0	6e-64	0
360	Streptococcus pyogenes ABC020006298	ABC020006298	EZL01975.1	MVRSKS	6	13	GAG	7bp	(====> <=)	417	GCA_000630185.1	1438994	JJGC01000002.1	878	Z415_01563	280	+	643462	644304	99.643	100	0	6e-64	0
360	Streptococcus pyogenes ABC020006298	ABC020006298	EZL01975.1	MAIFIMKSLQSTTQTS	16	9	AGAAG	9bp	(====> <=)	367	GCA_000630185.1	1438994	JJGC01000002.1	878	Z415_01563	280	+	643462	644304	99.643	100	0	6e-64	0
360	Streptococcus pyogenes ABC020006298	ABC020006298	EZL01975.1	MQSSDNTINEKVLVYNTANGYTINYHNGTPTQK	33	2	GAG	14bp	(====> <=)	242	GCA_000630185.1	1438994	JJGC01000002.1	878	Z415_01563	280	+	643462	644304	99.643	100	0	6e-64	0
360	Streptococcus pyogenes ABC020006298	ABC020006298	EZL01975.1	MRNVFLTSTRKA	12	1	AGG	3bp	(=> ====>)	5	GCA_000630185.1	1438994	JJGC01000002.1	878	Z415_01563	280	+	643462	644304	99.643	100	0	6e-64	0
360	Streptococcus pyogenes ABC020006298	ABC020006298	EZL01975.1	MSSLPS	6	0	None	None	(<= ====>)	0	GCA_000630185.1	1438994	JJGC01000002.1	878	Z415_01563	280	+	643462	644304	99.643	100	0	6e-64	0
360	Streptococcus pyogenes ABC020006298	ABC020006298	EZL01975.1	MSKIRYACT	9	0	None	None	(<= ====>)	20	GCA_000630185.1	1438994	JJGC01000002.1	878	Z415_01563	280	+	643462	644304	99.643	100	0	6e-64	0
360	Streptococcus pyogenes ABC020006298	ABC020006298	EZL01975.1	MYLIRNKLNVSDDSRL	16	0	None	None	(<= ====>)	40	GCA_000630185.1	1438994	JJGC01000002.1	878	Z415_01563	280	+	643462	644304	99.643	100	0	6e-64	0
360	Streptococcus pyogenes ABC020006298	ABC020006298	EZL01975.1	MFRMIVGYDGYIRSVARCDSFINCHMLNLSNLIDVKNTLRVYLIRNKIMG	50	0	None	None	(<= ====>)	65	GCA_000630185.1	1438994	JJGC01000002.1	878	Z415_01563	280	+	643462	644304	99.643	100	0	6e-64	0
360	Streptococcus pyogenes ABC020006298	ABC020006298	EZL01975.1	MIAVIAFYDLSKSKKQIEKIALELLR	26	0	None	None	(====> <=)	71	GCA_000630185.1	1438994	JJGC01000002.1	878	Z415_01563	280	+	643462	644304	99.643	100	0	6e-64	0
360	Streptococcus pyogenes ABC020006298	ABC020006298	EZL01975.1	MIVGYDGYIRSVARCDSFINCHMLNLSNLIDVKNTLRVYLIRNKIMG	47	0	None	None	(<= ====>)	74	GCA_000630185.1	1438994	JJGC01000002.1	878	Z415_01563	280	+	643462	644304	99.643	100	0	6e-64	0
360	Streptococcus pyogenes ABC020006298	ABC020006298	EZL01975.1	MICQKVKSKLKKSPWSC	17	0	None	None	(====> <=)	76	GCA_000630185.1	1438994	JJGC01000002.1	878	Z415_01563	280	+	643462	644304	99.643	100	0	6e-64	0
360	Streptococcus pyogenes ABC020006298	ABC020006298	EZL01975.1	MTIESKNTRKSNDCRHCFL	19	0	None	None	(====> <=)	126	GCA_000630185.1	1438994	JJGC01000002.1	878	Z415_01563	280	+	643462	644304	99.643	100	0	6e-64	0
360	Streptococcus pyogenes ABC020006298	ABC020006298	EZL01975.1	MTAIIAFSSIFTFYSHCFF	19	0	None	None	(====> =>)	136	GCA_000630185.1	1438994	JJGC01000002.1	878	Z415_01563	280	+	643462	644304	99.643	100	0	6e-64	0
360	Streptococcus pyogenes ABC020006298	ABC020006298	EZL01975.1	MLNLSNLIDVKNTLRVYLIRNKIMG	25	0	None	None	(<= ====>)	140	GCA_000630185.1	1438994	JJGC01000002.1	878	Z415_01563	280	+	643462	644304	99.643	100	0	6e-64	0
360	Streptococcus pyogenes ABC020006298	ABC020006298	EZL01975.1	MATPLTTITVHLLKNNTKRLDLCSLGLAFYIKKSNDYRK	39	0	None	None	(====> <=)	169	GCA_000630185.1	1438994	JJGC01000002.1	878	Z415_01563	280	+	643462	644304	99.643	100	0	6e-64	0
360	Streptococcus pyogenes ABC020006298	ABC020006298	EZL01975.1	MLLLTSHFYLLPFCKRNYKNSNNNHIVGASF	31	0	None	None	(=> ====>)	251	GCA_000630185.1	1438994	JJGC01000002.1	878	Z415_01563	280	+	643462	644304	99.643	100	0	6e-64	0
360	Streptococcus pyogenes ABC020006298	ABC020006298	EZL01975.1	MILLFVNAFIDFSFLSTTILQKELQK	26	0	None	None	(=> ====>)	285	GCA_000630185.1	1438994	JJGC01000002.1	878	Z415_01563	280	+	643462	644304	99.643	100	0	6e-64	0
360	Streptococcus pyogenes ABC020006298	ABC020006298	EZL01975.1	MLISVDKKLKNTDNINKMILLFVNAFIDFSFLSTTILQKELQK	43	0	None	None	(=> ====>)	285	GCA_000630185.1	1438994	JJGC01000002.1	878	Z415_01563	280	+	643462	644304	99.643	100	0	6e-64	0
360	Streptococcus pyogenes ABC020006298	ABC020006298	EZL01975.1	MVVDKNEKSIKALTNKRIILFILSVFLSFLSTEMSIY	37	0	None	None	(<= ====>)	308	GCA_000630185.1	1438994	JJGC01000002.1	878	Z415_01563	280	+	643462	644304	99.643	100	0	6e-64	0
360	Streptococcus pyogenes ABC020006298	ABC020006298	EZL01975.1	MVLSEDCIDTTTALGINSSAL	21	0	None	None	(====> =>)	319	GCA_000630185.1	1438994	JJGC01000002.1	878	Z415_01563	280	+	643462	644304	99.643	100	0	6e-64	0
360	Streptococcus pyogenes ABC020006298	ABC020006298	EZL01975.1	MKSLQSTTQTS	11	0	None	None	(====> <=)	367	GCA_000630185.1	1438994	JJGC01000002.1	878	Z415_01563	280	+	643462	644304	99.643	100	0	6e-64	0
360	Streptococcus pyogenes ABC020004984	ABC020004984	EZL03779.1	MWLLLLFL	8	27	AGGAGG	8bp	(<= ====>)	268	GCA_000630225.1	1438987	JJGE01000011.1	878	Z413_01526	280	+	122671	123513	99.643	100	0	6e-64	1
360	Streptococcus pyogenes ABC020004984	ABC020004984	EZL03779.1	MVVNGVAISCVVN	13	19	AGTAGG	9bp	(====> =>)	264	GCA_000630225.1	1438987	JJGE01000011.1	878	Z413_01526	280	+	122671	123513	99.643	100	0	6e-64	0
360	Streptococcus pyogenes ABC020004984	ABC020004984	EZL03779.1	MTVDKTIASGY	11	13	AGG	8bp	(=> ====>)	106	GCA_000630225.1	1438987	JJGE01000011.1	878	Z413_01526	280	+	122671	123513	99.643	100	0	6e-64	0
360	Streptococcus pyogenes ABC020004984	ABC020004984	EZL03779.1	MVRSKS	6	13	GAG	7bp	(====> <=)	417	GCA_000630225.1	1438987	JJGE01000011.1	878	Z413_01526	280	+	122671	123513	99.643	100	0	6e-64	0
360	Streptococcus pyogenes ABC020004984	ABC020004984	EZL03779.1	MAIFIMKSLQSTTQTS	16	9	AGAAG	9bp	(====> <=)	367	GCA_000630225.1	1438987	JJGE01000011.1	878	Z413_01526	280	+	122671	123513	99.643	100	0	6e-64	0
360	Streptococcus pyogenes ABC020004984	ABC020004984	EZL03779.1	MQSSDNTINEKVLVYNTANGYTINYHNGTPTQK	33	2	GAG	14bp	(====> <=)	242	GCA_000630225.1	1438987	JJGE01000011.1	878	Z413_01526	280	+	122671	123513	99.643	100	0	6e-64	0
360	Streptococcus pyogenes ABC020004984	ABC020004984	EZL03779.1	MRNVFLTSTRKA	12	1	AGG	3bp	(=> ====>)	5	GCA_000630225.1	1438987	JJGE01000011.1	878	Z413_01526	280	+	122671	123513	99.643	100	0	6e-64	0
360	Streptococcus pyogenes ABC020004984	ABC020004984	EZL03779.1	MSSLPS	6	0	None	None	(<= ====>)	0	GCA_000630225.1	1438987	JJGE01000011.1	878	Z413_01526	280	+	122671	123513	99.643	100	0	6e-64	0
360	Streptococcus pyogenes ABC020004984	ABC020004984	EZL03779.1	MSKIRYACT	9	0	None	None	(<= ====>)	20	GCA_000630225.1	1438987	JJGE01000011.1	878	Z413_01526	280	+	122671	123513	99.643	100	0	6e-64	0
360	Streptococcus pyogenes ABC020004984	ABC020004984	EZL03779.1	MYLIRNKLNVSDDSRL	16	0	None	None	(<= ====>)	40	GCA_000630225.1	1438987	JJGE01000011.1	878	Z413_01526	280	+	122671	123513	99.643	100	0	6e-64	0
360	Streptococcus pyogenes ABC020004984	ABC020004984	EZL03779.1	MFRMIVGYDGYIRSVARCDSFINCHMLNLSNLIDVKNTLRVYLIRNKIMG	50	0	None	None	(<= ====>)	65	GCA_000630225.1	1438987	JJGE01000011.1	878	Z413_01526	280	+	122671	123513	99.643	100	0	6e-64	0
360	Streptococcus pyogenes ABC020004984	ABC020004984	EZL03779.1	MIAVIAFYDLSKSKKQIEKIALELLR	26	0	None	None	(====> <=)	71	GCA_000630225.1	1438987	JJGE01000011.1	878	Z413_01526	280	+	122671	123513	99.643	100	0	6e-64	0
360	Streptococcus pyogenes ABC020004984	ABC020004984	EZL03779.1	MIVGYDGYIRSVARCDSFINCHMLNLSNLIDVKNTLRVYLIRNKIMG	47	0	None	None	(<= ====>)	74	GCA_000630225.1	1438987	JJGE01000011.1	878	Z413_01526	280	+	122671	123513	99.643	100	0	6e-64	0
360	Streptococcus pyogenes ABC020004984	ABC020004984	EZL03779.1	MICQKVKSKLKKSPWSC	17	0	None	None	(====> <=)	76	GCA_000630225.1	1438987	JJGE01000011.1	878	Z413_01526	280	+	122671	123513	99.643	100	0	6e-64	0
360	Streptococcus pyogenes ABC020004984	ABC020004984	EZL03779.1	MTIESKNTRKSNDCRHCFL	19	0	None	None	(====> <=)	126	GCA_000630225.1	1438987	JJGE01000011.1	878	Z413_01526	280	+	122671	123513	99.643	100	0	6e-64	0
360	Streptococcus pyogenes ABC020004984	ABC020004984	EZL03779.1	MTAIIAFSSIFTFYSHCFF	19	0	None	None	(====> =>)	136	GCA_000630225.1	1438987	JJGE01000011.1	878	Z413_01526	280	+	122671	123513	99.643	100	0	6e-64	0
360	Streptococcus pyogenes ABC020004984	ABC020004984	EZL03779.1	MLNLSNLIDVKNTLRVYLIRNKIMG	25	0	None	None	(<= ====>)	140	GCA_000630225.1	1438987	JJGE01000011.1	878	Z413_01526	280	+	122671	123513	99.643	100	0	6e-64	0
360	Streptococcus pyogenes ABC020004984	ABC020004984	EZL03779.1	MATPLTTITVHLLKNNTKRLDLCSLGLAFYIKKSNDYRK	39	0	None	None	(====> <=)	169	GCA_000630225.1	1438987	JJGE01000011.1	878	Z413_01526	280	+	122671	123513	99.643	100	0	6e-64	0
360	Streptococcus pyogenes ABC020004984	ABC020004984	EZL03779.1	MLLLTSHFYLLPFCKRNYKNSNNNHIVGASF	31	0	None	None	(=> ====>)	251	GCA_000630225.1	1438987	JJGE01000011.1	878	Z413_01526	280	+	122671	123513	99.643	100	0	6e-64	0
360	Streptococcus pyogenes ABC020004984	ABC020004984	EZL03779.1	MILLFVNAFIDFSFLSTTILQKELQK	26	0	None	None	(=> ====>)	285	GCA_000630225.1	1438987	JJGE01000011.1	878	Z413_01526	280	+	122671	123513	99.643	100	0	6e-64	0
360	Streptococcus pyogenes ABC020004984	ABC020004984	EZL03779.1	MLISVDKKLKNTDNINKMILLFVNAFIDFSFLSTTILQKELQK	43	0	None	None	(=> ====>)	285	GCA_000630225.1	1438987	JJGE01000011.1	878	Z413_01526	280	+	122671	123513	99.643	100	0	6e-64	0
360	Streptococcus pyogenes ABC020004984	ABC020004984	EZL03779.1	MVVDKNEKSIKALTNKRIILFILSVFLSFLSTEMSIY	37	0	None	None	(<= ====>)	308	GCA_000630225.1	1438987	JJGE01000011.1	878	Z413_01526	280	+	122671	123513	99.643	100	0	6e-64	0
360	Streptococcus pyogenes ABC020004984	ABC020004984	EZL03779.1	MVLSEDCIDTTTALGINSSAL	21	0	None	None	(====> =>)	319	GCA_000630225.1	1438987	JJGE01000011.1	878	Z413_01526	280	+	122671	123513	99.643	100	0	6e-64	0
360	Streptococcus pyogenes ABC020004984	ABC020004984	EZL03779.1	MKSLQSTTQTS	11	0	None	None	(====> <=)	367	GCA_000630225.1	1438987	JJGE01000011.1	878	Z413_01526	280	+	122671	123513	99.643	100	0	6e-64	0
360	Streptococcus pyogenes ABC020056885	ABC020056885	EZL08320.1	MWLLLLFL	8	27	AGGAGG	8bp	(<= ====>)	268	GCA_000630265.1	1439274	JJGG01000004.1	878	Z406_01706	280	+	178448	179290	99.643	100	0	6e-64	1
360	Streptococcus pyogenes ABC020056885	ABC020056885	EZL08320.1	MVVNGVAISCVVN	13	19	AGTAGG	9bp	(====> =>)	264	GCA_000630265.1	1439274	JJGG01000004.1	878	Z406_01706	280	+	178448	179290	99.643	100	0	6e-64	0
360	Streptococcus pyogenes ABC020056885	ABC020056885	EZL08320.1	MTVDKTIASGY	11	13	AGG	8bp	(=> ====>)	106	GCA_000630265.1	1439274	JJGG01000004.1	878	Z406_01706	280	+	178448	179290	99.643	100	0	6e-64	0
360	Streptococcus pyogenes ABC020056885	ABC020056885	EZL08320.1	MVRSKS	6	13	GAG	7bp	(====> <=)	417	GCA_000630265.1	1439274	JJGG01000004.1	878	Z406_01706	280	+	178448	179290	99.643	100	0	6e-64	0
360	Streptococcus pyogenes ABC020056885	ABC020056885	EZL08320.1	MAIFIMKLLQSITQTS	16	9	AGAAG	9bp	(====> <=)	367	GCA_000630265.1	1439274	JJGG01000004.1	878	Z406_01706	280	+	178448	179290	99.643	100	0	6e-64	0
360	Streptococcus pyogenes ABC020056885	ABC020056885	EZL08320.1	MQSSDNTINEKVLVYNTANGYTINYHNGTPTQK	33	2	GAG	14bp	(====> <=)	242	GCA_000630265.1	1439274	JJGG01000004.1	878	Z406_01706	280	+	178448	179290	99.643	100	0	6e-64	0
360	Streptococcus pyogenes ABC020056885	ABC020056885	EZL08320.1	MRNVFLTSTRKA	12	1	AGG	3bp	(=> ====>)	5	GCA_000630265.1	1439274	JJGG01000004.1	878	Z406_01706	280	+	178448	179290	99.643	100	0	6e-64	0
360	Streptococcus pyogenes ABC020056885	ABC020056885	EZL08320.1	MSSLPS	6	0	None	None	(<= ====>)	0	GCA_000630265.1	1439274	JJGG01000004.1	878	Z406_01706	280	+	178448	179290	99.643	100	0	6e-64	0
360	Streptococcus pyogenes ABC020056885	ABC020056885	EZL08320.1	MSKIRYACT	9	0	None	None	(<= ====>)	20	GCA_000630265.1	1439274	JJGG01000004.1	878	Z406_01706	280	+	178448	179290	99.643	100	0	6e-64	0
360	Streptococcus pyogenes ABC020056885	ABC020056885	EZL08320.1	MYLIRNKLNVSDDSRL	16	0	None	None	(<= ====>)	40	GCA_000630265.1	1439274	JJGG01000004.1	878	Z406_01706	280	+	178448	179290	99.643	100	0	6e-64	0
360	Streptococcus pyogenes ABC020056885	ABC020056885	EZL08320.1	MFRMIVAYDRCIRSIARCDSFINCHMLNLSNLIDVKNTLRVYLIRNKIMG	50	0	None	None	(<= ====>)	65	GCA_000630265.1	1439274	JJGG01000004.1	878	Z406_01706	280	+	178448	179290	99.643	100	0	6e-64	0
360	Streptococcus pyogenes ABC020056885	ABC020056885	EZL08320.1	MIVVIAFYDLSKSKKQIEKIALELLR	26	0	None	None	(====> <=)	71	GCA_000630265.1	1439274	JJGG01000004.1	878	Z406_01706	280	+	178448	179290	99.643	100	0	6e-64	0
360	Streptococcus pyogenes ABC020056885	ABC020056885	EZL08320.1	MIVAYDRCIRSIARCDSFINCHMLNLSNLIDVKNTLRVYLIRNKIMG	47	0	None	None	(<= ====>)	74	GCA_000630265.1	1439274	JJGG01000004.1	878	Z406_01706	280	+	178448	179290	99.643	100	0	6e-64	0
360	Streptococcus pyogenes ABC020056885	ABC020056885	EZL08320.1	MICQKVKSKLKKSPWSC	17	0	None	None	(====> <=)	76	GCA_000630265.1	1439274	JJGG01000004.1	878	Z406_01706	280	+	178448	179290	99.643	100	0	6e-64	0
360	Streptococcus pyogenes ABC020056885	ABC020056885	EZL08320.1	MTIESKNTRKSNDCRHCFL	19	0	None	None	(====> <=)	126	GCA_000630265.1	1439274	JJGG01000004.1	878	Z406_01706	280	+	178448	179290	99.643	100	0	6e-64	0
360	Streptococcus pyogenes ABC020056885	ABC020056885	EZL08320.1	MTTIIAFSSIFTFYSHCFF	19	0	None	None	(====> =>)	136	GCA_000630265.1	1439274	JJGG01000004.1	878	Z406_01706	280	+	178448	179290	99.643	100	0	6e-64	0
360	Streptococcus pyogenes ABC020056885	ABC020056885	EZL08320.1	MLNLSNLIDVKNTLRVYLIRNKIMG	25	0	None	None	(<= ====>)	140	GCA_000630265.1	1439274	JJGG01000004.1	878	Z406_01706	280	+	178448	179290	99.643	100	0	6e-64	0
360	Streptococcus pyogenes ABC020056885	ABC020056885	EZL08320.1	MLKIRYVCT	9	0	None	None	(<= ====>)	165	GCA_000630265.1	1439274	JJGG01000004.1	878	Z406_01706	280	+	178448	179290	99.643	100	0	6e-64	0
360	Streptococcus pyogenes ABC020056885	ABC020056885	EZL08320.1	MATPLTTITVHLLRNNTKRLDLCSLGLAFYIKKSNDYRK	39	0	None	None	(====> <=)	169	GCA_000630265.1	1439274	JJGG01000004.1	878	Z406_01706	280	+	178448	179290	99.643	100	0	6e-64	0
360	Streptococcus pyogenes ABC020056885	ABC020056885	EZL08320.1	MLLLTSHFYLLPFCKRNYKNSNNNHIVGASF	31	0	None	None	(=> ====>)	251	GCA_000630265.1	1439274	JJGG01000004.1	878	Z406_01706	280	+	178448	179290	99.643	100	0	6e-64	0
360	Streptococcus pyogenes ABC020056885	ABC020056885	EZL08320.1	MILLFVNAFIDFSFLSTTILQKELQK	26	0	None	None	(=> ====>)	285	GCA_000630265.1	1439274	JJGG01000004.1	878	Z406_01706	280	+	178448	179290	99.643	100	0	6e-64	0
360	Streptococcus pyogenes ABC020056885	ABC020056885	EZL08320.1	MLISVDKKLKNTDNINKMILLFVNAFIDFSFLSTTILQKELQK	43	0	None	None	(=> ====>)	285	GCA_000630265.1	1439274	JJGG01000004.1	878	Z406_01706	280	+	178448	179290	99.643	100	0	6e-64	0
360	Streptococcus pyogenes ABC020056885	ABC020056885	EZL08320.1	MVVDKNEKSIKALTNKRIILFILSVFLSFLSTEMSIY	37	0	None	None	(<= ====>)	308	GCA_000630265.1	1439274	JJGG01000004.1	878	Z406_01706	280	+	178448	179290	99.643	100	0	6e-64	0
360	Streptococcus pyogenes ABC020056885	ABC020056885	EZL08320.1	MVLSEDCIDTTTALGINSSAL	21	0	None	None	(====> =>)	319	GCA_000630265.1	1439274	JJGG01000004.1	878	Z406_01706	280	+	178448	179290	99.643	100	0	6e-64	0
360	Streptococcus pyogenes ABC020056885	ABC020056885	EZL08320.1	MKLLQSITQTS	11	0	None	None	(====> <=)	367	GCA_000630265.1	1439274	JJGG01000004.1	878	Z406_01706	280	+	178448	179290	99.643	100	0	6e-64	0
360	Streptococcus pyogenes ABC020054955	ABC020054955	EZL10740.1	MWLLLLFL	8	27	AGGAGG	8bp	(<= ====>)	268	GCA_000630285.1	1439245	JJGH01000004.1	878	Z396_01297	280	+	186894	187736	99.643	100	0	6e-64	1
360	Streptococcus pyogenes ABC020054955	ABC020054955	EZL10740.1	MVVNGVAISCVVN	13	19	AGTAGG	9bp	(====> =>)	264	GCA_000630285.1	1439245	JJGH01000004.1	878	Z396_01297	280	+	186894	187736	99.643	100	0	6e-64	0
360	Streptococcus pyogenes ABC020054955	ABC020054955	EZL10740.1	MTVDKTIASGY	11	13	AGG	8bp	(=> ====>)	106	GCA_000630285.1	1439245	JJGH01000004.1	878	Z396_01297	280	+	186894	187736	99.643	100	0	6e-64	0
360	Streptococcus pyogenes ABC020054955	ABC020054955	EZL10740.1	MVRSKS	6	13	GAG	7bp	(====> <=)	417	GCA_000630285.1	1439245	JJGH01000004.1	878	Z396_01297	280	+	186894	187736	99.643	100	0	6e-64	0
360	Streptococcus pyogenes ABC020054955	ABC020054955	EZL10740.1	MAIFIMKSLQSTTQTS	16	9	AGAAG	9bp	(====> <=)	367	GCA_000630285.1	1439245	JJGH01000004.1	878	Z396_01297	280	+	186894	187736	99.643	100	0	6e-64	0
360	Streptococcus pyogenes ABC020054955	ABC020054955	EZL10740.1	MQSSDNTINEKVLVYNTANGYTINYHNGTPTQK	33	2	GAG	14bp	(====> <=)	242	GCA_000630285.1	1439245	JJGH01000004.1	878	Z396_01297	280	+	186894	187736	99.643	100	0	6e-64	0
360	Streptococcus pyogenes ABC020054955	ABC020054955	EZL10740.1	MRNVFLTSTRKA	12	1	AGG	3bp	(=> ====>)	5	GCA_000630285.1	1439245	JJGH01000004.1	878	Z396_01297	280	+	186894	187736	99.643	100	0	6e-64	0
360	Streptococcus pyogenes ABC020054955	ABC020054955	EZL10740.1	MSSLPS	6	0	None	None	(<= ====>)	0	GCA_000630285.1	1439245	JJGH01000004.1	878	Z396_01297	280	+	186894	187736	99.643	100	0	6e-64	0
360	Streptococcus pyogenes ABC020054955	ABC020054955	EZL10740.1	MSKIRYACT	9	0	None	None	(<= ====>)	20	GCA_000630285.1	1439245	JJGH01000004.1	878	Z396_01297	280	+	186894	187736	99.643	100	0	6e-64	0
360	Streptococcus pyogenes ABC020054955	ABC020054955	EZL10740.1	MYLIRNKLNVSDDSRL	16	0	None	None	(<= ====>)	40	GCA_000630285.1	1439245	JJGH01000004.1	878	Z396_01297	280	+	186894	187736	99.643	100	0	6e-64	0
360	Streptococcus pyogenes ABC020054955	ABC020054955	EZL10740.1	MFRMIVGYDGYIRSVARCDSFINCHMLNLSNLIDVKNTLRVYLIRNKIMG	50	0	None	None	(<= ====>)	65	GCA_000630285.1	1439245	JJGH01000004.1	878	Z396_01297	280	+	186894	187736	99.643	100	0	6e-64	0
360	Streptococcus pyogenes ABC020054955	ABC020054955	EZL10740.1	MIAVIAFYDLSKSKKQIEKIALELLR	26	0	None	None	(====> <=)	71	GCA_000630285.1	1439245	JJGH01000004.1	878	Z396_01297	280	+	186894	187736	99.643	100	0	6e-64	0
360	Streptococcus pyogenes ABC020054955	ABC020054955	EZL10740.1	MIVGYDGYIRSVARCDSFINCHMLNLSNLIDVKNTLRVYLIRNKIMG	47	0	None	None	(<= ====>)	74	GCA_000630285.1	1439245	JJGH01000004.1	878	Z396_01297	280	+	186894	187736	99.643	100	0	6e-64	0
360	Streptococcus pyogenes ABC020054955	ABC020054955	EZL10740.1	MICQKVKSKLKKSPWSC	17	0	None	None	(====> <=)	76	GCA_000630285.1	1439245	JJGH01000004.1	878	Z396_01297	280	+	186894	187736	99.643	100	0	6e-64	0
360	Streptococcus pyogenes ABC020054955	ABC020054955	EZL10740.1	MTIESKNTRKSNDCRHCFL	19	0	None	None	(====> <=)	126	GCA_000630285.1	1439245	JJGH01000004.1	878	Z396_01297	280	+	186894	187736	99.643	100	0	6e-64	0
360	Streptococcus pyogenes ABC020054955	ABC020054955	EZL10740.1	MTAIIAFSSIFTFYSHCFF	19	0	None	None	(====> =>)	136	GCA_000630285.1	1439245	JJGH01000004.1	878	Z396_01297	280	+	186894	187736	99.643	100	0	6e-64	0
360	Streptococcus pyogenes ABC020054955	ABC020054955	EZL10740.1	MLNLSNLIDVKNTLRVYLIRNKIMG	25	0	None	None	(<= ====>)	140	GCA_000630285.1	1439245	JJGH01000004.1	878	Z396_01297	280	+	186894	187736	99.643	100	0	6e-64	0
360	Streptococcus pyogenes ABC020054955	ABC020054955	EZL10740.1	MATPLTTITVHLLKNNTKRLDLCSLGLAFYIKKSNDYRK	39	0	None	None	(====> <=)	169	GCA_000630285.1	1439245	JJGH01000004.1	878	Z396_01297	280	+	186894	187736	99.643	100	0	6e-64	0
360	Streptococcus pyogenes ABC020054955	ABC020054955	EZL10740.1	MLLLTSHFYLLPFCKRNYKNSNNNHIVGASF	31	0	None	None	(=> ====>)	251	GCA_000630285.1	1439245	JJGH01000004.1	878	Z396_01297	280	+	186894	187736	99.643	100	0	6e-64	0
360	Streptococcus pyogenes ABC020054955	ABC020054955	EZL10740.1	MILLFVNAFIDFSFLSTTILQKELQK	26	0	None	None	(=> ====>)	285	GCA_000630285.1	1439245	JJGH01000004.1	878	Z396_01297	280	+	186894	187736	99.643	100	0	6e-64	0
360	Streptococcus pyogenes ABC020054955	ABC020054955	EZL10740.1	MLISVDKKLKNTDNINKMILLFVNAFIDFSFLSTTILQKELQK	43	0	None	None	(=> ====>)	285	GCA_000630285.1	1439245	JJGH01000004.1	878	Z396_01297	280	+	186894	187736	99.643	100	0	6e-64	0
360	Streptococcus pyogenes ABC020054955	ABC020054955	EZL10740.1	MVVDKNEKSIKALTNKRIILFILSVFLSFLSTEMSIY	37	0	None	None	(<= ====>)	308	GCA_000630285.1	1439245	JJGH01000004.1	878	Z396_01297	280	+	186894	187736	99.643	100	0	6e-64	0
360	Streptococcus pyogenes ABC020054955	ABC020054955	EZL10740.1	MVLSEDCIDTTTALGINSSAL	21	0	None	None	(====> =>)	319	GCA_000630285.1	1439245	JJGH01000004.1	878	Z396_01297	280	+	186894	187736	99.643	100	0	6e-64	0
360	Streptococcus pyogenes ABC020054955	ABC020054955	EZL10740.1	MKSLQSTTQTS	11	0	None	None	(====> <=)	367	GCA_000630285.1	1439245	JJGH01000004.1	878	Z396_01297	280	+	186894	187736	99.643	100	0	6e-64	0
360	Streptococcus pyogenes ABC020052420	ABC020052420	EZL13950.1	MWLLLLFL	8	27	AGGAGG	8bp	(<= ====>)	268	GCA_000630325.1	1439215	JJGJ01000005.1	878	Z388_01499	280	+	121788	122630	99.643	100	0	6e-64	1
360	Streptococcus pyogenes ABC020052420	ABC020052420	EZL13950.1	MVVNGVAISCVVN	13	19	AGTAGG	9bp	(====> =>)	264	GCA_000630325.1	1439215	JJGJ01000005.1	878	Z388_01499	280	+	121788	122630	99.643	100	0	6e-64	0
360	Streptococcus pyogenes ABC020052420	ABC020052420	EZL13950.1	MTVDKTIASGY	11	13	AGG	8bp	(=> ====>)	106	GCA_000630325.1	1439215	JJGJ01000005.1	878	Z388_01499	280	+	121788	122630	99.643	100	0	6e-64	0
360	Streptococcus pyogenes ABC020052420	ABC020052420	EZL13950.1	MVRSKS	6	13	GAG	7bp	(====> <=)	417	GCA_000630325.1	1439215	JJGJ01000005.1	878	Z388_01499	280	+	121788	122630	99.643	100	0	6e-64	0
360	Streptococcus pyogenes ABC020052420	ABC020052420	EZL13950.1	MAIFIMKSLQSTTQTS	16	9	AGAAG	9bp	(====> <=)	367	GCA_000630325.1	1439215	JJGJ01000005.1	878	Z388_01499	280	+	121788	122630	99.643	100	0	6e-64	0
360	Streptococcus pyogenes ABC020052420	ABC020052420	EZL13950.1	MQSSDNTINEKVLVYNTANGYTINYHNGTPTQK	33	2	GAG	14bp	(====> <=)	242	GCA_000630325.1	1439215	JJGJ01000005.1	878	Z388_01499	280	+	121788	122630	99.643	100	0	6e-64	0
360	Streptococcus pyogenes ABC020052420	ABC020052420	EZL13950.1	MRNVFLTSTRKA	12	1	AGG	3bp	(=> ====>)	5	GCA_000630325.1	1439215	JJGJ01000005.1	878	Z388_01499	280	+	121788	122630	99.643	100	0	6e-64	0
360	Streptococcus pyogenes ABC020052420	ABC020052420	EZL13950.1	MSSLPS	6	0	None	None	(<= ====>)	0	GCA_000630325.1	1439215	JJGJ01000005.1	878	Z388_01499	280	+	121788	122630	99.643	100	0	6e-64	0
360	Streptococcus pyogenes ABC020052420	ABC020052420	EZL13950.1	MSKIRYACT	9	0	None	None	(<= ====>)	20	GCA_000630325.1	1439215	JJGJ01000005.1	878	Z388_01499	280	+	121788	122630	99.643	100	0	6e-64	0
360	Streptococcus pyogenes ABC020052420	ABC020052420	EZL13950.1	MYLIRNKLNVSDDSRL	16	0	None	None	(<= ====>)	40	GCA_000630325.1	1439215	JJGJ01000005.1	878	Z388_01499	280	+	121788	122630	99.643	100	0	6e-64	0
360	Streptococcus pyogenes ABC020052420	ABC020052420	EZL13950.1	MFRMIVGYDGYIRSVARCDSFINCHMLNLSNLIDVKNTLRVYLIRNKIMG	50	0	None	None	(<= ====>)	65	GCA_000630325.1	1439215	JJGJ01000005.1	878	Z388_01499	280	+	121788	122630	99.643	100	0	6e-64	0
360	Streptococcus pyogenes ABC020052420	ABC020052420	EZL13950.1	MIAVIAFYDLSKSKKQIEKIALELLR	26	0	None	None	(====> <=)	71	GCA_000630325.1	1439215	JJGJ01000005.1	878	Z388_01499	280	+	121788	122630	99.643	100	0	6e-64	0
360	Streptococcus pyogenes ABC020052420	ABC020052420	EZL13950.1	MIVGYDGYIRSVARCDSFINCHMLNLSNLIDVKNTLRVYLIRNKIMG	47	0	None	None	(<= ====>)	74	GCA_000630325.1	1439215	JJGJ01000005.1	878	Z388_01499	280	+	121788	122630	99.643	100	0	6e-64	0
360	Streptococcus pyogenes ABC020052420	ABC020052420	EZL13950.1	MICQKVKSKLKKSPWSC	17	0	None	None	(====> <=)	76	GCA_000630325.1	1439215	JJGJ01000005.1	878	Z388_01499	280	+	121788	122630	99.643	100	0	6e-64	0
360	Streptococcus pyogenes ABC020052420	ABC020052420	EZL13950.1	MTIESKNTRKSNDCRHCFL	19	0	None	None	(====> <=)	126	GCA_000630325.1	1439215	JJGJ01000005.1	878	Z388_01499	280	+	121788	122630	99.643	100	0	6e-64	0
360	Streptococcus pyogenes ABC020052420	ABC020052420	EZL13950.1	MTAIIAFSSIFTFYSHCFF	19	0	None	None	(====> =>)	136	GCA_000630325.1	1439215	JJGJ01000005.1	878	Z388_01499	280	+	121788	122630	99.643	100	0	6e-64	0
360	Streptococcus pyogenes ABC020052420	ABC020052420	EZL13950.1	MLNLSNLIDVKNTLRVYLIRNKIMG	25	0	None	None	(<= ====>)	140	GCA_000630325.1	1439215	JJGJ01000005.1	878	Z388_01499	280	+	121788	122630	99.643	100	0	6e-64	0
360	Streptococcus pyogenes ABC020052420	ABC020052420	EZL13950.1	MATPLTTITVHLLKNNTKRLDLCSLGLAFYIKKSNDYRK	39	0	None	None	(====> <=)	169	GCA_000630325.1	1439215	JJGJ01000005.1	878	Z388_01499	280	+	121788	122630	99.643	100	0	6e-64	0
360	Streptococcus pyogenes ABC020052420	ABC020052420	EZL13950.1	MLLLTSHFYLLPFCKRNYKNSNNNHIVGASF	31	0	None	None	(=> ====>)	251	GCA_000630325.1	1439215	JJGJ01000005.1	878	Z388_01499	280	+	121788	122630	99.643	100	0	6e-64	0
360	Streptococcus pyogenes ABC020052420	ABC020052420	EZL13950.1	MILLFVNAFIDFSFLSTTILQKELQK	26	0	None	None	(=> ====>)	285	GCA_000630325.1	1439215	JJGJ01000005.1	878	Z388_01499	280	+	121788	122630	99.643	100	0	6e-64	0
360	Streptococcus pyogenes ABC020052420	ABC020052420	EZL13950.1	MLISVDKKLKNTDNINKMILLFVNAFIDFSFLSTTILQKELQK	43	0	None	None	(=> ====>)	285	GCA_000630325.1	1439215	JJGJ01000005.1	878	Z388_01499	280	+	121788	122630	99.643	100	0	6e-64	0
360	Streptococcus pyogenes ABC020052420	ABC020052420	EZL13950.1	MVVDKNEKSIKALTNKRIILFILSVFLSFLSTEMSIY	37	0	None	None	(<= ====>)	308	GCA_000630325.1	1439215	JJGJ01000005.1	878	Z388_01499	280	+	121788	122630	99.643	100	0	6e-64	0
360	Streptococcus pyogenes ABC020052420	ABC020052420	EZL13950.1	MVLSEDCIDTTTALGINSSAL	21	0	None	None	(====> =>)	319	GCA_000630325.1	1439215	JJGJ01000005.1	878	Z388_01499	280	+	121788	122630	99.643	100	0	6e-64	0
360	Streptococcus pyogenes ABC020052420	ABC020052420	EZL13950.1	MKSLQSTTQTS	11	0	None	None	(====> <=)	367	GCA_000630325.1	1439215	JJGJ01000005.1	878	Z388_01499	280	+	121788	122630	99.643	100	0	6e-64	0
360	Streptococcus pyogenes ABC020049250	ABC020049250	EZL21345.1	MWLLLLFL	8	27	AGGAGG	8bp	(<= ====>)	268	GCA_000630405.1	1439188	JJGN01000002.1	878	Z379_01705	280	+	1402830	1403672	99.643	100	0	6e-64	1
360	Streptococcus pyogenes ABC020049250	ABC020049250	EZL21345.1	MVVNGVAISCVVN	13	19	AGTAGG	9bp	(====> =>)	264	GCA_000630405.1	1439188	JJGN01000002.1	878	Z379_01705	280	+	1402830	1403672	99.643	100	0	6e-64	0
360	Streptococcus pyogenes ABC020049250	ABC020049250	EZL21345.1	MTVDKTIASGY	11	13	AGG	8bp	(=> ====>)	106	GCA_000630405.1	1439188	JJGN01000002.1	878	Z379_01705	280	+	1402830	1403672	99.643	100	0	6e-64	0
360	Streptococcus pyogenes ABC020049250	ABC020049250	EZL21345.1	MVRSKS	6	13	GAG	7bp	(====> <=)	417	GCA_000630405.1	1439188	JJGN01000002.1	878	Z379_01705	280	+	1402830	1403672	99.643	100	0	6e-64	0
360	Streptococcus pyogenes ABC020049250	ABC020049250	EZL21345.1	MAIFIMKLLQSITQTS	16	9	AGAAG	9bp	(====> <=)	367	GCA_000630405.1	1439188	JJGN01000002.1	878	Z379_01705	280	+	1402830	1403672	99.643	100	0	6e-64	0
360	Streptococcus pyogenes ABC020049250	ABC020049250	EZL21345.1	MQSSDNTINEKVLVYNTANGYTINYHNGTPTQK	33	2	GAG	14bp	(====> <=)	242	GCA_000630405.1	1439188	JJGN01000002.1	878	Z379_01705	280	+	1402830	1403672	99.643	100	0	6e-64	0
360	Streptococcus pyogenes ABC020049250	ABC020049250	EZL21345.1	MRNVFLTSTRKA	12	1	AGG	3bp	(=> ====>)	5	GCA_000630405.1	1439188	JJGN01000002.1	878	Z379_01705	280	+	1402830	1403672	99.643	100	0	6e-64	0
360	Streptococcus pyogenes ABC020049250	ABC020049250	EZL21345.1	MSSLPS	6	0	None	None	(<= ====>)	0	GCA_000630405.1	1439188	JJGN01000002.1	878	Z379_01705	280	+	1402830	1403672	99.643	100	0	6e-64	0
360	Streptococcus pyogenes ABC020049250	ABC020049250	EZL21345.1	MSKIRYACT	9	0	None	None	(<= ====>)	20	GCA_000630405.1	1439188	JJGN01000002.1	878	Z379_01705	280	+	1402830	1403672	99.643	100	0	6e-64	0
360	Streptococcus pyogenes ABC020049250	ABC020049250	EZL21345.1	MYLIRNKLNVSDDSRL	16	0	None	None	(<= ====>)	40	GCA_000630405.1	1439188	JJGN01000002.1	878	Z379_01705	280	+	1402830	1403672	99.643	100	0	6e-64	0
360	Streptococcus pyogenes ABC020049250	ABC020049250	EZL21345.1	MFRMIVAYDRCIRSIARCDSFINCHMLNLSNLIDVKNTLRVYLIRNKIMG	50	0	None	None	(<= ====>)	65	GCA_000630405.1	1439188	JJGN01000002.1	878	Z379_01705	280	+	1402830	1403672	99.643	100	0	6e-64	0
360	Streptococcus pyogenes ABC020049250	ABC020049250	EZL21345.1	MIVVIAFYDLSKSKKQIEKIALELLR	26	0	None	None	(====> <=)	71	GCA_000630405.1	1439188	JJGN01000002.1	878	Z379_01705	280	+	1402830	1403672	99.643	100	0	6e-64	0
360	Streptococcus pyogenes ABC020049250	ABC020049250	EZL21345.1	MIVAYDRCIRSIARCDSFINCHMLNLSNLIDVKNTLRVYLIRNKIMG	47	0	None	None	(<= ====>)	74	GCA_000630405.1	1439188	JJGN01000002.1	878	Z379_01705	280	+	1402830	1403672	99.643	100	0	6e-64	0
360	Streptococcus pyogenes ABC020049250	ABC020049250	EZL21345.1	MICQKVKSKLKKSPWSC	17	0	None	None	(====> <=)	76	GCA_000630405.1	1439188	JJGN01000002.1	878	Z379_01705	280	+	1402830	1403672	99.643	100	0	6e-64	0
360	Streptococcus pyogenes ABC020049250	ABC020049250	EZL21345.1	MTIESKNTRKSNDCRHCFL	19	0	None	None	(====> <=)	126	GCA_000630405.1	1439188	JJGN01000002.1	878	Z379_01705	280	+	1402830	1403672	99.643	100	0	6e-64	0
360	Streptococcus pyogenes ABC020049250	ABC020049250	EZL21345.1	MTTIIAFSSIFTFYSHCFF	19	0	None	None	(====> =>)	136	GCA_000630405.1	1439188	JJGN01000002.1	878	Z379_01705	280	+	1402830	1403672	99.643	100	0	6e-64	0
360	Streptococcus pyogenes ABC020049250	ABC020049250	EZL21345.1	MLNLSNLIDVKNTLRVYLIRNKIMG	25	0	None	None	(<= ====>)	140	GCA_000630405.1	1439188	JJGN01000002.1	878	Z379_01705	280	+	1402830	1403672	99.643	100	0	6e-64	0
360	Streptococcus pyogenes ABC020049250	ABC020049250	EZL21345.1	MLKIRYVCT	9	0	None	None	(<= ====>)	165	GCA_000630405.1	1439188	JJGN01000002.1	878	Z379_01705	280	+	1402830	1403672	99.643	100	0	6e-64	0
360	Streptococcus pyogenes ABC020049250	ABC020049250	EZL21345.1	MATPLTTITVHLLRNNTKRLDLCSLGLAFYIKKSNDYRK	39	0	None	None	(====> <=)	169	GCA_000630405.1	1439188	JJGN01000002.1	878	Z379_01705	280	+	1402830	1403672	99.643	100	0	6e-64	0
360	Streptococcus pyogenes ABC020049250	ABC020049250	EZL21345.1	MLLLTSHFYLLPFCKRNYKNSNNNHIVGASF	31	0	None	None	(=> ====>)	251	GCA_000630405.1	1439188	JJGN01000002.1	878	Z379_01705	280	+	1402830	1403672	99.643	100	0	6e-64	0
360	Streptococcus pyogenes ABC020049250	ABC020049250	EZL21345.1	MILLFVNAFIDFSFLSTTILQKELQK	26	0	None	None	(=> ====>)	285	GCA_000630405.1	1439188	JJGN01000002.1	878	Z379_01705	280	+	1402830	1403672	99.643	100	0	6e-64	0
360	Streptococcus pyogenes ABC020049250	ABC020049250	EZL21345.1	MLISVDKKLKNTDNINKMILLFVNAFIDFSFLSTTILQKELQK	43	0	None	None	(=> ====>)	285	GCA_000630405.1	1439188	JJGN01000002.1	878	Z379_01705	280	+	1402830	1403672	99.643	100	0	6e-64	0
360	Streptococcus pyogenes ABC020049250	ABC020049250	EZL21345.1	MVVDKNEKSIKALTNKRIILFILSVFLSFLSTEMSIY	37	0	None	None	(<= ====>)	308	GCA_000630405.1	1439188	JJGN01000002.1	878	Z379_01705	280	+	1402830	1403672	99.643	100	0	6e-64	0
360	Streptococcus pyogenes ABC020049250	ABC020049250	EZL21345.1	MVLSEDCIDTTTALGINSSAL	21	0	None	None	(====> =>)	319	GCA_000630405.1	1439188	JJGN01000002.1	878	Z379_01705	280	+	1402830	1403672	99.643	100	0	6e-64	0
360	Streptococcus pyogenes ABC020049250	ABC020049250	EZL21345.1	MKLLQSITQTS	11	0	None	None	(====> <=)	367	GCA_000630405.1	1439188	JJGN01000002.1	878	Z379_01705	280	+	1402830	1403672	99.643	100	0	6e-64	0
360	Streptococcus pyogenes ABC020048395	ABC020048395	EZL24830.1	MWLLLLFL	8	27	AGGAGG	8bp	(<==== =>)	268	GCA_000630445.1	1439180	JJGP01000005.1	878	Z375_01208	280	-	172501	173343	99.643	100	0	6e-64	1
360	Streptococcus pyogenes ABC020048395	ABC020048395	EZL24830.1	MVVNGVAISCVVN	13	19	AGTAGG	9bp	(<= <====)	264	GCA_000630445.1	1439180	JJGP01000005.1	878	Z375_01208	280	-	172501	173343	99.643	100	0	6e-64	0
360	Streptococcus pyogenes ABC020048395	ABC020048395	EZL24830.1	MTVDKTIASGY	11	13	AGG	8bp	(<==== <=)	106	GCA_000630445.1	1439180	JJGP01000005.1	878	Z375_01208	280	-	172501	173343	99.643	100	0	6e-64	0
360	Streptococcus pyogenes ABC020048395	ABC020048395	EZL24830.1	MVRSKS	6	13	GAG	7bp	(=> <====)	417	GCA_000630445.1	1439180	JJGP01000005.1	878	Z375_01208	280	-	172501	173343	99.643	100	0	6e-64	0
360	Streptococcus pyogenes ABC020048395	ABC020048395	EZL24830.1	MAIFIMKSLQSTTQTS	16	9	AGAAG	9bp	(=> <====)	367	GCA_000630445.1	1439180	JJGP01000005.1	878	Z375_01208	280	-	172501	173343	99.643	100	0	6e-64	0
360	Streptococcus pyogenes ABC020048395	ABC020048395	EZL24830.1	MQSSDNTINEKVLVYNTANGYTINYHNGTPTQK	33	2	GAG	14bp	(=> <====)	242	GCA_000630445.1	1439180	JJGP01000005.1	878	Z375_01208	280	-	172501	173343	99.643	100	0	6e-64	0
360	Streptococcus pyogenes ABC020048395	ABC020048395	EZL24830.1	MRNVFLTSTRKA	12	1	AGG	3bp	(<==== <=)	5	GCA_000630445.1	1439180	JJGP01000005.1	878	Z375_01208	280	-	172501	173343	99.643	100	0	6e-64	0
360	Streptococcus pyogenes ABC020048395	ABC020048395	EZL24830.1	MSSLPS	6	0	None	None	(<==== =>)	0	GCA_000630445.1	1439180	JJGP01000005.1	878	Z375_01208	280	-	172501	173343	99.643	100	0	6e-64	0
360	Streptococcus pyogenes ABC020048395	ABC020048395	EZL24830.1	MSKIRYACT	9	0	None	None	(<==== =>)	20	GCA_000630445.1	1439180	JJGP01000005.1	878	Z375_01208	280	-	172501	173343	99.643	100	0	6e-64	0
360	Streptococcus pyogenes ABC020048395	ABC020048395	EZL24830.1	MYLIRNKLNVSDDSRL	16	0	None	None	(<==== =>)	40	GCA_000630445.1	1439180	JJGP01000005.1	878	Z375_01208	280	-	172501	173343	99.643	100	0	6e-64	0
360	Streptococcus pyogenes ABC020048395	ABC020048395	EZL24830.1	MFRMIVGYDGYIRSVARCDSFINCHMLNLSNLIDVKNTLRVYLIRNKIMG	50	0	None	None	(<==== =>)	65	GCA_000630445.1	1439180	JJGP01000005.1	878	Z375_01208	280	-	172501	173343	99.643	100	0	6e-64	0
360	Streptococcus pyogenes ABC020048395	ABC020048395	EZL24830.1	MIAVIAFYDLSKSKKQIEKIALELLR	26	0	None	None	(=> <====)	71	GCA_000630445.1	1439180	JJGP01000005.1	878	Z375_01208	280	-	172501	173343	99.643	100	0	6e-64	0
360	Streptococcus pyogenes ABC020048395	ABC020048395	EZL24830.1	MIVGYDGYIRSVARCDSFINCHMLNLSNLIDVKNTLRVYLIRNKIMG	47	0	None	None	(<==== =>)	74	GCA_000630445.1	1439180	JJGP01000005.1	878	Z375_01208	280	-	172501	173343	99.643	100	0	6e-64	0
360	Streptococcus pyogenes ABC020048395	ABC020048395	EZL24830.1	MICQKVKSKLKKSPWSC	17	0	None	None	(=> <====)	76	GCA_000630445.1	1439180	JJGP01000005.1	878	Z375_01208	280	-	172501	173343	99.643	100	0	6e-64	0
360	Streptococcus pyogenes ABC020048395	ABC020048395	EZL24830.1	MTIESKNTRKSNDCRHCFL	19	0	None	None	(=> <====)	126	GCA_000630445.1	1439180	JJGP01000005.1	878	Z375_01208	280	-	172501	173343	99.643	100	0	6e-64	0
360	Streptococcus pyogenes ABC020048395	ABC020048395	EZL24830.1	MTAIIAFSSIFTFYSHCFF	19	0	None	None	(<= <====)	136	GCA_000630445.1	1439180	JJGP01000005.1	878	Z375_01208	280	-	172501	173343	99.643	100	0	6e-64	0
360	Streptococcus pyogenes ABC020048395	ABC020048395	EZL24830.1	MLNLSNLIDVKNTLRVYLIRNKIMG	25	0	None	None	(<==== =>)	140	GCA_000630445.1	1439180	JJGP01000005.1	878	Z375_01208	280	-	172501	173343	99.643	100	0	6e-64	0
360	Streptococcus pyogenes ABC020048395	ABC020048395	EZL24830.1	MATPLTTITVHLLKNNTKRLDLCSLGLAFYIKKSNDYRK	39	0	None	None	(=> <====)	169	GCA_000630445.1	1439180	JJGP01000005.1	878	Z375_01208	280	-	172501	173343	99.643	100	0	6e-64	0
360	Streptococcus pyogenes ABC020048395	ABC020048395	EZL24830.1	MLLLTSHFYLLPFCKRNYKNSNNNHIVGASF	31	0	None	None	(<==== <=)	251	GCA_000630445.1	1439180	JJGP01000005.1	878	Z375_01208	280	-	172501	173343	99.643	100	0	6e-64	0
360	Streptococcus pyogenes ABC020048395	ABC020048395	EZL24830.1	MILLFVNAFIDFSFLSTTILQKELQK	26	0	None	None	(<==== <=)	285	GCA_000630445.1	1439180	JJGP01000005.1	878	Z375_01208	280	-	172501	173343	99.643	100	0	6e-64	0
360	Streptococcus pyogenes ABC020048395	ABC020048395	EZL24830.1	MLISVDKKLKNTDNINKMILLFVNAFIDFSFLSTTILQKELQK	43	0	None	None	(<==== <=)	285	GCA_000630445.1	1439180	JJGP01000005.1	878	Z375_01208	280	-	172501	173343	99.643	100	0	6e-64	0
360	Streptococcus pyogenes ABC020048395	ABC020048395	EZL24830.1	MVVDKNEKSIKALTNKRIILFILSVFLSFLSTEMSIY	37	0	None	None	(<==== =>)	308	GCA_000630445.1	1439180	JJGP01000005.1	878	Z375_01208	280	-	172501	173343	99.643	100	0	6e-64	0
360	Streptococcus pyogenes ABC020048395	ABC020048395	EZL24830.1	MVLSEDCIDTTTALGINSSAL	21	0	None	None	(<= <====)	319	GCA_000630445.1	1439180	JJGP01000005.1	878	Z375_01208	280	-	172501	173343	99.643	100	0	6e-64	0
360	Streptococcus pyogenes ABC020048395	ABC020048395	EZL24830.1	MKSLQSTTQTS	11	0	None	None	(=> <====)	367	GCA_000630445.1	1439180	JJGP01000005.1	878	Z375_01208	280	-	172501	173343	99.643	100	0	6e-64	0
360	Streptococcus pyogenes ABC020046470	ABC020046470	EZL26838.1	MWLLLLFL	8	27	AGGAGG	8bp	(<= ====>)	268	GCA_000630485.1	1439144	JJGR01000003.1	878	Z369_01692	280	+	1406668	1407510	99.643	100	0	6e-64	1
360	Streptococcus pyogenes ABC020046470	ABC020046470	EZL26838.1	MVVNGVAISCVVN	13	19	AGTAGG	9bp	(====> =>)	264	GCA_000630485.1	1439144	JJGR01000003.1	878	Z369_01692	280	+	1406668	1407510	99.643	100	0	6e-64	0
360	Streptococcus pyogenes ABC020046470	ABC020046470	EZL26838.1	MTVDKTIASGY	11	13	AGG	8bp	(=> ====>)	106	GCA_000630485.1	1439144	JJGR01000003.1	878	Z369_01692	280	+	1406668	1407510	99.643	100	0	6e-64	0
360	Streptococcus pyogenes ABC020046470	ABC020046470	EZL26838.1	MVRSKS	6	13	GAG	7bp	(====> <=)	417	GCA_000630485.1	1439144	JJGR01000003.1	878	Z369_01692	280	+	1406668	1407510	99.643	100	0	6e-64	0
360	Streptococcus pyogenes ABC020046470	ABC020046470	EZL26838.1	MAIFIMKLLQSITQTS	16	9	AGAAG	9bp	(====> <=)	367	GCA_000630485.1	1439144	JJGR01000003.1	878	Z369_01692	280	+	1406668	1407510	99.643	100	0	6e-64	0
360	Streptococcus pyogenes ABC020046470	ABC020046470	EZL26838.1	MQSSDNTINEKVLVYNTANGYTINYHNGTPTQK	33	2	GAG	14bp	(====> <=)	242	GCA_000630485.1	1439144	JJGR01000003.1	878	Z369_01692	280	+	1406668	1407510	99.643	100	0	6e-64	0
360	Streptococcus pyogenes ABC020046470	ABC020046470	EZL26838.1	MRNVFLTSTRKA	12	1	AGG	3bp	(=> ====>)	5	GCA_000630485.1	1439144	JJGR01000003.1	878	Z369_01692	280	+	1406668	1407510	99.643	100	0	6e-64	0
360	Streptococcus pyogenes ABC020046470	ABC020046470	EZL26838.1	MSSLPS	6	0	None	None	(<= ====>)	0	GCA_000630485.1	1439144	JJGR01000003.1	878	Z369_01692	280	+	1406668	1407510	99.643	100	0	6e-64	0
360	Streptococcus pyogenes ABC020046470	ABC020046470	EZL26838.1	MSKIRYACT	9	0	None	None	(<= ====>)	20	GCA_000630485.1	1439144	JJGR01000003.1	878	Z369_01692	280	+	1406668	1407510	99.643	100	0	6e-64	0
360	Streptococcus pyogenes ABC020046470	ABC020046470	EZL26838.1	MYLIRNKLNVSDDSRL	16	0	None	None	(<= ====>)	40	GCA_000630485.1	1439144	JJGR01000003.1	878	Z369_01692	280	+	1406668	1407510	99.643	100	0	6e-64	0
360	Streptococcus pyogenes ABC020046470	ABC020046470	EZL26838.1	MFRMIVAYDRCIRSIARCDSFINCHMLNLSNLIDVKNTLRVYLIRNKIMG	50	0	None	None	(<= ====>)	65	GCA_000630485.1	1439144	JJGR01000003.1	878	Z369_01692	280	+	1406668	1407510	99.643	100	0	6e-64	0
360	Streptococcus pyogenes ABC020046470	ABC020046470	EZL26838.1	MIVVIAFYDLSKSKKQIEKIALELLR	26	0	None	None	(====> <=)	71	GCA_000630485.1	1439144	JJGR01000003.1	878	Z369_01692	280	+	1406668	1407510	99.643	100	0	6e-64	0
360	Streptococcus pyogenes ABC020046470	ABC020046470	EZL26838.1	MIVAYDRCIRSIARCDSFINCHMLNLSNLIDVKNTLRVYLIRNKIMG	47	0	None	None	(<= ====>)	74	GCA_000630485.1	1439144	JJGR01000003.1	878	Z369_01692	280	+	1406668	1407510	99.643	100	0	6e-64	0
360	Streptococcus pyogenes ABC020046470	ABC020046470	EZL26838.1	MICQKVKSKLKKSPWSC	17	0	None	None	(====> <=)	76	GCA_000630485.1	1439144	JJGR01000003.1	878	Z369_01692	280	+	1406668	1407510	99.643	100	0	6e-64	0
360	Streptococcus pyogenes ABC020046470	ABC020046470	EZL26838.1	MTIESKNTRKSNDCRHCFL	19	0	None	None	(====> <=)	126	GCA_000630485.1	1439144	JJGR01000003.1	878	Z369_01692	280	+	1406668	1407510	99.643	100	0	6e-64	0
360	Streptococcus pyogenes ABC020046470	ABC020046470	EZL26838.1	MTTIIAFSSIFTFYSHCFF	19	0	None	None	(====> =>)	136	GCA_000630485.1	1439144	JJGR01000003.1	878	Z369_01692	280	+	1406668	1407510	99.643	100	0	6e-64	0
360	Streptococcus pyogenes ABC020046470	ABC020046470	EZL26838.1	MLNLSNLIDVKNTLRVYLIRNKIMG	25	0	None	None	(<= ====>)	140	GCA_000630485.1	1439144	JJGR01000003.1	878	Z369_01692	280	+	1406668	1407510	99.643	100	0	6e-64	0
360	Streptococcus pyogenes ABC020046470	ABC020046470	EZL26838.1	MLKIRYVCT	9	0	None	None	(<= ====>)	165	GCA_000630485.1	1439144	JJGR01000003.1	878	Z369_01692	280	+	1406668	1407510	99.643	100	0	6e-64	0
360	Streptococcus pyogenes ABC020046470	ABC020046470	EZL26838.1	MATPLTTITVHLLRNNTKRLDLCSLGLAFYIKKSNDYRK	39	0	None	None	(====> <=)	169	GCA_000630485.1	1439144	JJGR01000003.1	878	Z369_01692	280	+	1406668	1407510	99.643	100	0	6e-64	0
360	Streptococcus pyogenes ABC020046470	ABC020046470	EZL26838.1	MLLLTSHFYLLPFCKRNYKNSNNNHIVGASF	31	0	None	None	(=> ====>)	251	GCA_000630485.1	1439144	JJGR01000003.1	878	Z369_01692	280	+	1406668	1407510	99.643	100	0	6e-64	0
360	Streptococcus pyogenes ABC020046470	ABC020046470	EZL26838.1	MILLFVNAFIDFSFLSTTILQKELQK	26	0	None	None	(=> ====>)	285	GCA_000630485.1	1439144	JJGR01000003.1	878	Z369_01692	280	+	1406668	1407510	99.643	100	0	6e-64	0
360	Streptococcus pyogenes ABC020046470	ABC020046470	EZL26838.1	MLISVDKKLKNTDNINKMILLFVNAFIDFSFLSTTILQKELQK	43	0	None	None	(=> ====>)	285	GCA_000630485.1	1439144	JJGR01000003.1	878	Z369_01692	280	+	1406668	1407510	99.643	100	0	6e-64	0
360	Streptococcus pyogenes ABC020046470	ABC020046470	EZL26838.1	MVVDKNEKSIKALTNKRIILFILSVFLSFLSTEMSIY	37	0	None	None	(<= ====>)	308	GCA_000630485.1	1439144	JJGR01000003.1	878	Z369_01692	280	+	1406668	1407510	99.643	100	0	6e-64	0
360	Streptococcus pyogenes ABC020046470	ABC020046470	EZL26838.1	MVLSEDCIDTTTALGINSSAL	21	0	None	None	(====> =>)	319	GCA_000630485.1	1439144	JJGR01000003.1	878	Z369_01692	280	+	1406668	1407510	99.643	100	0	6e-64	0
360	Streptococcus pyogenes ABC020046470	ABC020046470	EZL26838.1	MKLLQSITQTS	11	0	None	None	(====> <=)	367	GCA_000630485.1	1439144	JJGR01000003.1	878	Z369_01692	280	+	1406668	1407510	99.643	100	0	6e-64	0
360	Streptococcus pyogenes ABC020044188	ABC020044188	EZL32178.1	MWLLLLFL	8	27	AGGAGG	8bp	(<= ====>)	268	GCA_000630545.1	1439133	JJGU01000008.1	878	Z366_01496	280	+	118521	119363	99.643	100	0	6e-64	1
360	Streptococcus pyogenes ABC020044188	ABC020044188	EZL32178.1	MVVNGVAISCVVN	13	19	AGTAGG	9bp	(====> =>)	264	GCA_000630545.1	1439133	JJGU01000008.1	878	Z366_01496	280	+	118521	119363	99.643	100	0	6e-64	0
360	Streptococcus pyogenes ABC020044188	ABC020044188	EZL32178.1	MTVDKTIASGY	11	13	AGG	8bp	(=> ====>)	106	GCA_000630545.1	1439133	JJGU01000008.1	878	Z366_01496	280	+	118521	119363	99.643	100	0	6e-64	0
360	Streptococcus pyogenes ABC020044188	ABC020044188	EZL32178.1	MVRSKS	6	13	GAG	7bp	(====> <=)	417	GCA_000630545.1	1439133	JJGU01000008.1	878	Z366_01496	280	+	118521	119363	99.643	100	0	6e-64	0
360	Streptococcus pyogenes ABC020044188	ABC020044188	EZL32178.1	MAIFIMKSLQSTTQTS	16	9	AGAAG	9bp	(====> <=)	367	GCA_000630545.1	1439133	JJGU01000008.1	878	Z366_01496	280	+	118521	119363	99.643	100	0	6e-64	0
360	Streptococcus pyogenes ABC020044188	ABC020044188	EZL32178.1	MQSSDNTINEKVLVYNTANGYTINYHNGTPTQK	33	2	GAG	14bp	(====> <=)	242	GCA_000630545.1	1439133	JJGU01000008.1	878	Z366_01496	280	+	118521	119363	99.643	100	0	6e-64	0
360	Streptococcus pyogenes ABC020044188	ABC020044188	EZL32178.1	MRNVFLTSTRKA	12	1	AGG	3bp	(=> ====>)	5	GCA_000630545.1	1439133	JJGU01000008.1	878	Z366_01496	280	+	118521	119363	99.643	100	0	6e-64	0
360	Streptococcus pyogenes ABC020044188	ABC020044188	EZL32178.1	MSSLPS	6	0	None	None	(<= ====>)	0	GCA_000630545.1	1439133	JJGU01000008.1	878	Z366_01496	280	+	118521	119363	99.643	100	0	6e-64	0
360	Streptococcus pyogenes ABC020044188	ABC020044188	EZL32178.1	MSKIRYACT	9	0	None	None	(<= ====>)	20	GCA_000630545.1	1439133	JJGU01000008.1	878	Z366_01496	280	+	118521	119363	99.643	100	0	6e-64	0
360	Streptococcus pyogenes ABC020044188	ABC020044188	EZL32178.1	MYLIRNKLNVSDDSRL	16	0	None	None	(<= ====>)	40	GCA_000630545.1	1439133	JJGU01000008.1	878	Z366_01496	280	+	118521	119363	99.643	100	0	6e-64	0
360	Streptococcus pyogenes ABC020044188	ABC020044188	EZL32178.1	MFRMIVGYDGYIRSVARCDSFINCHMLNLSNLIDVKNTLRVYLIRNKIMG	50	0	None	None	(<= ====>)	65	GCA_000630545.1	1439133	JJGU01000008.1	878	Z366_01496	280	+	118521	119363	99.643	100	0	6e-64	0
360	Streptococcus pyogenes ABC020044188	ABC020044188	EZL32178.1	MIAVIAFYDLSKSKKQIEKIALELLR	26	0	None	None	(====> <=)	71	GCA_000630545.1	1439133	JJGU01000008.1	878	Z366_01496	280	+	118521	119363	99.643	100	0	6e-64	0
360	Streptococcus pyogenes ABC020044188	ABC020044188	EZL32178.1	MIVGYDGYIRSVARCDSFINCHMLNLSNLIDVKNTLRVYLIRNKIMG	47	0	None	None	(<= ====>)	74	GCA_000630545.1	1439133	JJGU01000008.1	878	Z366_01496	280	+	118521	119363	99.643	100	0	6e-64	0
360	Streptococcus pyogenes ABC020044188	ABC020044188	EZL32178.1	MICQKVKSKLKKSPWSC	17	0	None	None	(====> <=)	76	GCA_000630545.1	1439133	JJGU01000008.1	878	Z366_01496	280	+	118521	119363	99.643	100	0	6e-64	0
360	Streptococcus pyogenes ABC020044188	ABC020044188	EZL32178.1	MTIESKNTRKSNDCRHCFL	19	0	None	None	(====> <=)	126	GCA_000630545.1	1439133	JJGU01000008.1	878	Z366_01496	280	+	118521	119363	99.643	100	0	6e-64	0
360	Streptococcus pyogenes ABC020044188	ABC020044188	EZL32178.1	MTAIIAFSSIFTFYSHCFF	19	0	None	None	(====> =>)	136	GCA_000630545.1	1439133	JJGU01000008.1	878	Z366_01496	280	+	118521	119363	99.643	100	0	6e-64	0
360	Streptococcus pyogenes ABC020044188	ABC020044188	EZL32178.1	MLNLSNLIDVKNTLRVYLIRNKIMG	25	0	None	None	(<= ====>)	140	GCA_000630545.1	1439133	JJGU01000008.1	878	Z366_01496	280	+	118521	119363	99.643	100	0	6e-64	0
360	Streptococcus pyogenes ABC020044188	ABC020044188	EZL32178.1	MATPLTTITVHLLKNNTKRLDLCSLGLAFYIKKSNDYRK	39	0	None	None	(====> <=)	169	GCA_000630545.1	1439133	JJGU01000008.1	878	Z366_01496	280	+	118521	119363	99.643	100	0	6e-64	0
360	Streptococcus pyogenes ABC020044188	ABC020044188	EZL32178.1	MLLLTSHFYLLPFCKRNYKNSNNNHIVGASF	31	0	None	None	(=> ====>)	251	GCA_000630545.1	1439133	JJGU01000008.1	878	Z366_01496	280	+	118521	119363	99.643	100	0	6e-64	0
360	Streptococcus pyogenes ABC020044188	ABC020044188	EZL32178.1	MILLFVNAFIDFSFLSTTILQKELQK	26	0	None	None	(=> ====>)	285	GCA_000630545.1	1439133	JJGU01000008.1	878	Z366_01496	280	+	118521	119363	99.643	100	0	6e-64	0
360	Streptococcus pyogenes ABC020044188	ABC020044188	EZL32178.1	MLISVDKKLKNTDNINKMILLFVNAFIDFSFLSTTILQKELQK	43	0	None	None	(=> ====>)	285	GCA_000630545.1	1439133	JJGU01000008.1	878	Z366_01496	280	+	118521	119363	99.643	100	0	6e-64	0
360	Streptococcus pyogenes ABC020044188	ABC020044188	EZL32178.1	MVVDKNEKSIKALTNKRIILFILSVFLSFLSTEMSIY	37	0	None	None	(<= ====>)	308	GCA_000630545.1	1439133	JJGU01000008.1	878	Z366_01496	280	+	118521	119363	99.643	100	0	6e-64	0
[truncated: 262,210+ more rows]

## Sheet: automated_peptide_receptor_mapp
MAIN INFO											GENOME DETAILS			RECEPTOR DETAILS
[truncated: 479 more rows]
