# Supplementary material for: The leaderless communication peptide (LCP) class of quorum-sensing peptides is broadly distributed among Firmicutes
Source: Nat Commun. 2023 Sep 23;14:5947. doi: 10.1038/s41467-023-41719-3 (PMC10518010; doi:10.1038/s41467-023-41719-3)
Supplement: Supplementary file 5 — Supplementary data 2 [file 41467_2023_41719_MOESM5_ESM.xlsx]

## Sheet: refined_receptor_peptide_mappin
MAIN INFO											GENOME DETAILS			RECEPTOR DETAILS
Receptor Clan	Organism	Strain	Receptor Identifier	Assigned Peptide (automated procedure)	Peptide length	Peptide RBS bin	Peptide RBS motif	Peptide RBS spacer	Receptor Peptide Orientation	Peptide Receptor Intergenic Distance	Assembly	Taxid	Genomic Accession (replicon)	Locus	Length	Strand	Start	End	RopB Identity%	RopB Mutual Coverage%	RopB Blast Evalue	TIGR01716 HMM Evalue
RopB	Alkalibacterium gilvum	DSM 25751	SEI86810.1	MWGFLLFLVV	10	13	GGA	9bp	(<==== =>)	136	GCA_900109085.1	1130080	FNYW01000027.1	SAMN04488113_12713	289	-	9198	10067	28.114	97.2	2.15e-29	1.2e-27
RopB	Bacillus cereus	AFS009162	PEW81305.1	MGGWIDIF	8	19	AGGGGG	7bp	(<==== =>)	108	GCA_002562445.1	1396	NTWU01000045.1	CN445_29610	303	-	6723	7634	32.34	76.6	8.66e-27	4.9e-28
RopB	Bacillus cereus	AFS024089	PFD31807.1	MWWWIIITL	9	22	AGGAG	8bp	(<= ====>)	143	GCA_002560375.1	1396	NTRE01000093.1	CN285_27925	288	+	12385	13251	31.095	97.6	3.67e-35	8.4e-24
RopB	Bacillus cereus	AFS091573	PEA28165.1	MWWWIIITL	9	22	AGGAG	8bp	(<= ====>)	143	GCA_002550895.1	1396	NVND01000013.1	CON44_05820	288	+	937	1803	30.742	97.6	3.79e-34	4.1e-24
RopB	Bacillus cereus VDM053	VDM053	EOP60632.1	MWWWIIITL	9	22	AGGAG	8bp	(<==== =>)	143	GCA_000399465.1	1053249	AHFR01000013.1	IKQ_05884	288	-	14068	14934	30.742	97.6	4.17e-34	1e-23
RopB	Bacillus mycoides	VDM022	EJR97992.1	MWWWIIITL	9	22	AGGAG	8bp	(<= ====>)	143	GCA_000290695.1	1405	AHFP01000035.1	IKM_05094	288	+	12097	12963	30.742	97.6	3e-34	1.6e-23
RopB	Bacillus thuringiensis	AFS098399	PDY36719.1	MGGWIDIL	8	19	AGGGGG	7bp	(<= ====>)	110	GCA_002550215.1	1428	NVKR01000051.1	COM85_12275	303	+	3339	4250	33.191	76.6	6.64e-29	4.5e-29
RopB	Bacillus thuringiensis	AFS038158	PGU97070.1	MGGWIDIL	8	19	AGGGGG	7bp	(<= ====>)	110	GCA_002578625.1	1428	NUMX01000041.1	COD69_18815	303	+	3161	4072	33.191	76.6	6.93e-29	4.5e-29
RopB	Bacillus thuringiensis YBT-1518	YBT-1518	AHA74261.1	MGGWIDIL	8	19	AGGGGG	7bp	(<= ====>)	146	GCA_000497525.2	529122	CP005935.1	YBT1518_25715	291	+	5026982	5027857	33.191	79.7	6.16e-29	4e-29
RopB	Carnobacteriaceae bacterium zg-84	zg-84	QMI86310.1								GCA_013874835.1	2758033	CP059430.1	H1220_02860	282	-	578090	578938	28.992	81.6	1.82e-23	1.7e-20
RopB	Enterococcus casseliflavus	DSM 20680	OJG28051.1	MFLVKVGLT	9	16	GGAG	6bp	(<==== =>)	289	GCA_001885845.1	37734	JXKK01000042.1	RU99_GL002445	291	-	3669	4544	25.306	83.2	2.46e-06	1e-17
RopB	Enterococcus casseliflavus	EC291	QGN31405.1	MFLVKVGLT	9	16	GGAG	6bp	(<==== =>)	289	GCA_009707345.1	37734	CP046125.1	GFU50_18145	291	-	78062	78937	25.306	83.2	2.2e-06	4.5e-18
RopB	Enterococcus casseliflavus	J2	MBO1144183.1	MKSYFIMIF	9	13	GAG	10bp	(====> <=)	180	GCA_017356325.1	37734	VODM01000007.1	FQS89_08380	282	+	503077	503925	26.241	98.2	3.67e-19	3.4e-23
RopB	Enterococcus durans	K38	MBX9042182.1	MIFVSAWFLLIFLLF	15	0	None	None	(<= ====>)	73	GCA_019731785.1	53345	JAASIS010000034.1	HCH07_13780	290	+	8328	9200	25.806	93.8	1.11e-12	2.3e-22
RopB	Enterococcus faecalis 13-SD-W-01	13-SD-W-01	EPH95487.1	MFFWLLLLF	9	22	AGGAG	9bp	(<= ====>)	132	GCA_000415185.1	1260356	ATIO01000131.1	D920_02430	289	+	37376	38245	32.975	96.5	5.97e-37	8.9e-33
RopB	Enterococcus faecalis 13-SD-W-01	13-SD-W-01	EPH95638.1								GCA_000415185.1	1260356	ATIO01000129.1	D920_02368	297	-	57252	58145	30.182	91.9	1.39e-31	1e-27
RopB	Enterococcus faecium	1F1_DIV0518	OTO54501.1								GCA_002141175.1	1352	NGLS01000001.1	A5814_002647	295	-	2739621	2740508	33.7	91.2	3.51e-41	5.5e-29
RopB	Enterococcus faecium	8EA1	RBT31323.1								GCA_003320815.1	1352	LERX01000006.1	EA73_02496	295	-	82802	83689	33.7	91.2	1.21e-41	6e-29
RopB	Enterococcus faecium 1,141,733	1141733	EEV51727.1								GCA_000157575.1	565659	GG688465.1	EFSG_02294	295	-	125175	126062	33.7	91.2	8.08e-41	1.1e-28
RopB	Enterococcus faecium 505	505	EJY45511.1								GCA_000295335.2	1134806	AMBL01000047.1	HMPREF1348_01424	330	-	14137	15129	33.7	81.5	1.84e-40	7.6e-29
RopB	Enterococcus faecium Com15	Com15	EEV62865.1								GCA_000157655.1	565663	GG670329.1	EFWG_02227	295	+	81455	82342	33.7	91.2	4.35e-41	5.5e-29
RopB	Enterococcus faecium EnGen0028	E1604	ELB04342.1								GCA_000321885.1	1138902	AHXD01000024.1	OIG_05352	295	+	60597	61484	33.333	91.2	4.91e-40	4.1e-29
RopB	Enterococcus faecium EnGen0042	E1861	ELB28246.1								GCA_000322085.1	1138914	AHXP01000022.1	OK5_05358	295	-	105034	105921	33.7	91.2	1.25e-40	9.4e-29
RopB	Enterococcus faecium EnGen0047	E3548	ELB59108.1								GCA_000322305.1	1138926	AHYB01000013.1	OKS_04525	295	+	56333	57220	33.7	91.2	3.67e-41	1e-28
RopB	Enterococcus faecium SD2A-2	SD2A-2	EPI13711.1								GCA_000415285.2	1244154	ATIT01000071.1	D356_01116	330	-	17428	18420	33.7	81.5	5.57e-40	5.2e-29
RopB	Enterococcus faecium TX1337RF	TX1337RF	EJV50963.1								GCA_000294345.2	1134802	AMAA01000063.1	HMPREF1345_01672	330	+	30362	31354	33.7	81.5	1.69e-40	8.8e-29
RopB	Enterococcus gilvus	K61	MBX8935557.1	MWWLILIVS	9	16	GAGG	8bp	(<= ====>)	141	GCA_019731195.1	160453	JAASJS010000001.1	HCH29_01420	296	+	302427	303317	32.364	91.2	4.02e-40	5.4e-31
RopB	Enterococcus hulanensis	DIV0645b	MBO0411463.1	MWWLILIVS	9	16	GAGG	8bp	(<= ====>)	141	GCA_017316205.1	2559929	JAFLVW010000013.1	JZO81_10355	296	+	26735	27625	32.727	91.2	5.58e-41	1e-30
RopB	Enterococcus lactis	DH9003	UBX37616.1								GCA_020268645.1	357441	CP084248.1	K9N64_05290	295	+	620635	621522	33.333	91.2	4.65e-40	1.1e-28
RopB	Enterococcus malodoratus	KPPR-6	SEU00298.1	MWWLILIDF	9	27	AGGAGG	8bp	(<==== =>)	134	GCA_900111415.1	71451	FOHR01000044.1	SAMN04487821_1446	297	-	4540	5433	31.868	90.9	2.61e-37	1.7e-30
RopB	Enterococcus malodoratus ATCC 43197	ATCC 43197	EOH72853.1	MWWLILIDF	9	27	AGGAGG	8bp	(<==== =>)	134	GCA_000393875.1	1158601	AJAK01000028.1	UAI_03737	297	-	56661	57554	31.868	90.9	6.63e-38	3.2e-30
RopB	Enterococcus mundtii	C2	SFM23526.1	MWYLLLILY	9	22	AGGAG	7bp	(<==== =>)	168	GCA_900114755.1	53346	FOUC01000015.1	SAMN04487758_11526	280	-	23518	24360	28.839	94.6	2.66e-19	2.5e-34
RopB	Enterococcus plantarum	TRW2	PZL72123.1	MWALILLNF	9	19	AGGTGG	7bp	(=> ====>)	50	GCA_003236205.1	1077675	PIEU01000088.1	CI088_10950	288	+	22336	23202	29.167	83	1.04e-16	1.3e-20
RopB	Enterococcus sp. 7E2_DIV0204	7E2_DIV0204	OTN90596.1	MWIWLLLLF	9	13	AGG	8bp	(<= ====>)	144	GCA_002140855.1	1834188	NGKY01000001.1	A5819_003096	289	+	3293745	3294614	38.235	93.8	2.79e-54	1.7e-30
RopB	Enterococcus sp. HMSC076E04	HMSC076E04	OFP99593.1								GCA_001814285.1	1739465	LTVD01000052.1	HMPREF2961_09710	295	-	26323	27210	34.191	90.5	1.1e-40	2.2e-27
RopB	Granulicatella balaenopterae	DSM 15827	SER19217.1	MWAWFLVLMKIF	12	16	GAGG	8bp	(<= ====>)	105	GCA_900111135.1	137733	FOGF01000024.1	SAMN05421767_12421	279	+	19616	20455	25.854	71.3	9.13e-14	2.4e-21
RopB	Jeotgalibaca ciconiae	H21T32	AZP04327.1	MEVFLLLLQ	9	15	AGGA	7bp	(====> =>)	25	GCA_003955755.1	2496265	CP034465.1	EJN90_06545	284	+	1379616	1380470	25.475	91.2	2.89e-18	1.1e-23
RopB	Lactiplantibacillus pentosus	IG4	PRO84895.1								GCA_002993385.1	1589	PVNZ01000071.1	C6Y10_07230	279	-	92785	93624	42.294	98.9	6.77e-73	2.6e-36
RopB	Lactiplantibacillus pentosus	L33	MCA1343240.1								GCA_020181715.1	1589	JAHKRU010000024.1	L33_001339	279	+	4243	5082	42.294	98.9	6.56e-73	2.5e-36
RopB	Lactiplantibacillus pentosus	SLC13	ASG80484.1								GCA_002211885.1	1589	CP022130.1	CEW82_11705	279	-	2584616	2585455	41.935	98.9	1.29e-72	2.5e-36
RopB	Lactiplantibacillus pentosus DSM 20314	DSM 20314	KRK23573.1								GCA_001433755.1	1423791	AZCU01000015.1	FD24_GL001001	279	+	66524	67363	42.294	98.9	1.04e-72	2.5e-36
RopB	Lactiplantibacillus pentosus KCA1	KCA1	EIW13067.1								GCA_000271445.1	1136177	AKAO01000072.1	KCA1_2360	279	+	42545	43384	42.294	98.9	1.4e-73	7e-37
RopB	Lactobacillus sp.		HBV48023.1	MVFDPLFMW	9	0	None	None	(=> <====)	412	GCA_003513725.1	1591	DOOA01000080.1	DEB54_02745	283	-	2991	3842	25.091	92.9	9.65e-18	1.1e-18
RopB	Lactobacillus sp.		HAB49450.1	MVFDPLFMW	9	0	None	None	(====> <=)	412	GCA_003444995.1	1591	DLWD01000090.1	DCE17_03315	283	+	962	1813	25.091	92.9	4.78e-18	4.4e-18
RopB	Lactobacillus sp. HMSC24D01	HMSC24D01	OFT07481.1								GCA_001807655.1	1581062	LWNM01000077.1	HMPREF3094_05375	313	-	39927	40868	29.461	76.7	5.9e-23	2.8e-26
RopB	Levilactobacillus brevis	TMW 1.2112	ARN90937.1	MWCLFLLAF	9	20	GGAGG	12bp	(<= ====>)	142	GCA_002117225.1	1580	CP016797.1	AZI09_11075	294	+	2251230	2252114	28.832	90.5	2.83e-18	8.8e-24
RopB	Ligilactobacillus animalis	P38	QHQ69237.1	MVFGPLFMW	9	13	GAG	6bp	(=> <====)	48	GCA_009933595.1	1605	CP047141.1	GSR62_00095	283	-	21945	22796	26.104	85.4	8.9e-18	4e-18
RopB	Ligilactobacillus animalis	LL1	QCQ03134.1	MWKMGLLFP	9	1	AGG	4bp	(<==== <=)	94	GCA_005311005.1	1605	CP039849.1	FAX13_00185	283	-	40492	41343	25.455	92.9	3.52e-18	1.4e-17
RopB	Ligilactobacillus aviarius	UMNLAv98	PEG71231.1								GCA_002553635.1	1606	PCZO01000009.1	A3P04_02550	304	-	97064	97978	30.483	88.2	3.45e-31	1.3e-28
RopB	Ligilactobacillus aviarius	UMNLAv9	OAQ08019.1								GCA_001652035.1	1606	LVKJ01000016.1	A3O15_00190	304	-	18356	19270	30.855	88.2	7.04e-32	2.9e-29
RopB	Ligilactobacillus aviarius	UMNLAv9	OAQ08586.1	MLFLLFFL	8	12	AGGA	11bp	(<= ====>)	126	GCA_001652035.1	1606	LVKJ01000006.1	A3O15_04260	294	+	18736	19620	33.922	94.9	3.62e-38	2.7e-39
RopB	Ligilactobacillus aviarius subsp. araffinosus DSM 20653	DSM 20653	KRM52945.1	MGIKMVWIL	9	13	GAG	9bp	(<==== =>)	273	GCA_001435375.1	1423820	AYYZ01000012.1	FC64_GL000226	305	-	84185	85102	31.599	87.9	1.71e-31	5.3e-28
RopB	Ligilactobacillus aviarius subsp. araffinosus DSM 20653	DSM 20653	KRM53234.1	MLFLLFFL	8	12	AGGA	11bp	(<==== =>)	126	GCA_001435375.1	1423820	AYYZ01000005.1	FC64_GL000805	294	-	16628	17512	33.922	94.9	1.78e-35	3.8e-36
RopB	Ligilactobacillus aviarius subsp. aviarius DSM 20655	DSM 20655	KRM39294.1								GCA_001436315.1	1423821	AYZA01000016.1	FC33_GL000994	304	+	109987	110901	30.855	88.2	4.92e-32	2.9e-29
RopB	Ligilactobacillus aviarius subsp. aviarius DSM 20655	DSM 20655	KRM38770.1	MLFLLFFL	8	12	AGGA	11bp	(<==== =>)	126	GCA_001436315.1	1423821	AYZA01000021.1	FC33_GL001546	294	-	14212	15096	33.333	94.9	2.8e-35	8.3e-39
RopB	Ligilactobacillus murinus		MGYG000000009_01990	MVFDPLFMW	9	0	None	None	(====> <=)	412	human-gut__MGYG000000009	1622	MGYG000000009	MGYG000000009_01990	283	+	115	966	25	92.9	2.98e-19	1.4e-21
RopB	Ligilactobacillus murinus DSM 20452 = NBRC 14221	DSM 20452	KRM74787.1	MVFDPLFMW	9	8	GGTGG	13bp	(=> <====)	401	GCA_001436015.1	1423772	AYYN01000085.1	FC48_GL000276	283	-	9024	9875	25.091	92.9	4.98e-18	4.3e-18
RopB	Limosilactobacillus fermentum	DSM 20055	KRN17856.1	MAPIPNPW	8	12	AGGA	11bp	(====> =>)	301	GCA_001436835.1	1613	JQAU01000002.1	IV46_GL000564	305	+	20116	21033	26.316	92.1	1.74e-19	5.9e-24
RopB	Limosilactobacillus fermentum	AGR1487	QID95227.1	MAPIPNPW	8	12	AGGA	11bp	(<= <====)	301	GCA_011032745.1	1613	CP047585.1	GRE01_04860	305	-	969916	970833	27.465	92.1	7.42e-21	5.3e-24
RopB	Limosilactobacillus fermentum	47-7	AOY85923.1								GCA_001854105.1	1613	CP017712.1	BKD34_05030	313	+	1217236	1218177	29.461	76.7	1.9e-23	1e-26
RopB	Limosilactobacillus fermentum	AGR1485	QID93419.1								GCA_011032765.1	1613	CP047584.1	GJA14_06105	315	+	1238851	1239798	28.98	76.8	1.69e-16	1.3e-24
RopB	Limosilactobacillus fermentum	B44	QQO41658.1								GCA_016617695.1	1613	CP067088.1	JIO03_05880	313	+	1178177	1179118	29.046	76.7	3.87e-23	3.5e-26
RopB	Limosilactobacillus fermentum	DR9	AYP99403.1								GCA_003710225.1	1613	CP033372.1	DVR01_10525	313	-	717799	718740	29.046	76.7	3.75e-23	1.7e-26
RopB	Limosilactobacillus fermentum	NCC2970	AOR73531.1								GCA_001742205.1	1613	CP017151.1	LACFE_CDS0049	319	+	49219	50178	27.935	77.1	7.26e-21	5.9e-26
RopB	Limosilactobacillus fermentum	B1 28	QCJ27659.1								GCA_005341425.1	1613	CP039750.1	FA028_05865	313	-	1174689	1175630	29.046	76.7	3.02e-23	1e-26
RopB	Limosilactobacillus fermentum	FUA3589	TFZ15270.1								GCA_004683795.1	1613	SMZH01000075.1	E2P75_08705	313	-	70555	71496	29.046	76.7	3.99e-23	2e-27
RopB	Limosilactobacillus fermentum	FUA3588	TFZ15899.1								GCA_004683835.1	1613	SMZI01000065.1	E2P74_08865	313	-	37052	37993	29.508	76.7	6.99e-24	9e-28
RopB	Limosilactobacillus fermentum	SRCM 103290	QAR23266.1								GCA_004063635.1	1613	CP035055.1	EQG56_01760	313	-	325809	326750	28.631	76.7	4.38e-22	9.5e-27
RopB	Limosilactobacillus fermentum	DSM 20055	KRN11152.1								GCA_001436835.1	1613	JQAU01000037.1	IV46_GL001131	313	-	10718	11659	28.216	76.7	2.49e-22	4.8e-24
RopB	Limosilactobacillus fermentum	IMDO 130101	SNX31658.1								GCA_900205745.1	1613	LT906621.1	LF130101_1144	313	+	1090742	1091683	28.631	76.7	6.88e-22	5.5e-27
RopB	Limosilactobacillus fermentum	CBA7106	AWV30279.1								GCA_003255875.1	1613	CP021964.1	CD188_05650	313	+	1118592	1119533	29.461	76.7	6.37e-24	6e-27
RopB	Limosilactobacillus fermentum	MTCC 25067	BAW86810.1								GCA_002356135.1	1613	AP017973.1	LF25067_01137	313	+	1094211	1095152	28.631	76.7	1.5e-21	2.4e-25
RopB	Limosilactobacillus fermentum	NKN-51	MBM9560653.1								GCA_016918895.1	1613	JAFFRK010000001.1	JTP95_04870	313	+	986994	987935	28.333	76.7	1.21e-21	5.5e-27
RopB	Limosilactobacillus fermentum	YL-11	AZI18562.1								GCA_003860425.1	1613	CP034193.1	EH277_05310	313	+	1068419	1069360	29.461	76.7	2.13e-23	1.9e-26
RopB	Limosilactobacillus fermentum	LfQi6	AUO27838.1								GCA_000966835.2	1613	CP025592.1	UP21_05245	313	+	1217140	1218081	29.046	76.7	9.58e-23	2.1e-25
RopB	Limosilactobacillus fermentum	ike38	BCQ32080.1								GCA_016861955.1	1613	AP024320.1	ikematsu_13970	313	-	1429379	1430320	29.046	76.7	4.12e-23	1.4e-25
RopB	Limosilactobacillus fermentum	SNUV175	APU46692.1								GCA_001941785.1	1613	CP019030.1	BUW47_09875	313	-	1941885	1942826	29.461	76.7	9.53e-24	8.9e-27
RopB	Limosilactobacillus fermentum	SRCM103285	QAR21874.1								GCA_004063515.1	1613	CP035054.1	EQG50_04850	313	-	944854	945795	29.461	76.7	5.81e-24	4.5e-26
RopB	Limosilactobacillus fermentum	LDTM 7301	AXH07170.1								GCA_003346795.1	1613	CP031195.1	BGV76_03450	313	+	656590	657531	29.461	76.7	8.42e-24	1e-26
RopB	Limosilactobacillus fermentum	AGR1487	QID95332.1								GCA_011032745.1	1613	CP047585.1	GRE01_05475	313	+	1091182	1092123	29.046	76.7	6.96e-23	8.9e-27
RopB	Limosilactobacillus fermentum	HFD1	QIX58718.1								GCA_012273035.1	1613	CP050919.1	HCY95_01155	313	+	1163703	1164644	28.631	76.7	1.2e-22	3e-26
RopB	Limosilactobacillus fermentum	LF2	RAM10001.1								GCA_003261135.1	1613	QLNN01000052.1	DPF85_05340	313	+	12688	13629	29.046	76.7	5.43e-22	1.5e-26
RopB	Limosilactobacillus fermentum	I2	MPQ35812.1								GCA_009295755.1	1613	WHJL01000107.1	GC247_08040	313	-	15306	16247	29.046	76.7	5.49e-23	8.7e-26
RopB	Limosilactobacillus fermentum	2760	QEY01104.1								GCA_008802915.1	1613	CP044354.1	F4U91_06055	313	+	1196082	1197023	29.876	76.7	9.05e-24	8.1e-27
RopB	Limosilactobacillus fermentum	BFE 6620	OWP36462.1								GCA_002204495.1	1613	NIWV01000002.1	CEE67_00730	313	+	53456	54397	29.461	76.7	4.72e-24	6.6e-27
RopB	Limosilactobacillus fermentum ATCC 14931	ATCC 14931	EEI21951.1								GCA_000159215.1	525325	ACGI01000089.1	HMPREF0511_1118	324	-	11757	12731	28.992	73.1	1.14e-22	1.2e-26
RopB	Limosilactobacillus fermentum CECT 5716	CECT 5716	ADJ41292.1								GCA_000210515.1	712938	CP002033.1	LC40_0682	313	+	1218180	1219121	29.461	76.7	1.58e-22	2.8e-26
RopB	Limosilactobacillus fermentum F-6	F-6	AGL89045.1								GCA_000397165.1	767453	CP005958.1	LBFF_1152	313	+	1176344	1177285	29.046	76.7	8.64e-23	7e-27
RopB	Limosilactobacillus fermentum IFO 3956	IFO 3956	BAG27382.1								GCA_000010145.1	334390	AP008937.1	LAF_1046	313	+	1217236	1218177	29.461	76.7	1.45e-23	1e-26
RopB	Limosilactobacillus reuteri	609l	OYS45703.1	MLLWLLLL	8	16	GGAG	10bp	(<= ====>)	96	GCA_002253665.1	1598	NGPA01000085.1	CBF87_08195	300	+	1482	2384	32.509	94	4.28e-42	2.5e-33
RopB	Limosilactobacillus reuteri	609d	OYS53175.1	MLLWLLLL	8	16	GGAG	10bp	(<= ====>)	96	GCA_002253705.1	1598	NGPD01000062.1	CBF81_05525	300	+	14276	15178	32.155	94	3.36e-41	2.5e-33
RopB	Limosilactobacillus reuteri	480_44	OCW64935.1	MLLWLLLL	8	12	AGGA	12bp	(<= ====>)	123	GCA_001703855.1	1598	MBLQ01000079.1	BBP10_00705	291	+	3702	4577	31.9	95.5	4.88e-40	1.4e-32
RopB	Limosilactobacillus reuteri	609e	OYS49001.1	MLLWLLLL	8	16	GGAG	10bp	(<==== =>)	123	GCA_002253685.1	1598	NGPC01000046.1	CBF84_07170	291	-	6918	7793	32.384	96.2	5.68e-42	1.6e-33
RopB	Limosilactobacillus reuteri	114g	OYS71025.1	MLLWLLLL	8	16	GGAG	10bp	(<==== =>)	123	GCA_002253835.1	1598	NGPM01000023.1	CBF94_04250	291	-	36071	36946	32.384	96.2	5.27e-42	2e-33
RopB	Limosilactobacillus reuteri	601g	OYS56708.1	MLLWLLLL	8	16	GGAG	10bp	(<==== =>)	123	GCA_002253725.1	1598	NGPF01000055.1	CBF95_01900	220	+	1	663	31.863	71.8	2.01e-24	1.1e-32
RopB	Limosilactobacillus reuteri	I49	ANU52197.1								GCA_001688685.2	1598	CP015408.2	A4V07_07975	291	+	1643024	1643899	32.74	96.2	1.04e-42	1.7e-33
RopB	Limosilactobacillus reuteri	Fn041	MBW3350814.1								GCA_019336465.1	1598	JAHWWB010000010.1	KYK26_08730	291	+	3673	4548	32.74	96.2	1.18e-42	1.5e-33
RopB	Limosilactobacillus reuteri	LL7	QDR73484.1								GCA_007633215.1	1598	CP041676.1	FOD75_10615	291	+	2188516	2189391	32.74	96.2	5.23e-43	1.7e-33
RopB	Limosilactobacillus reuteri	SKKU-OGDONS-01	AXX74354.1								GCA_003316935.1	1598	CP029615.1	DL317_06340	291	-	1358092	1358967	32.384	96.2	3.91e-42	3.9e-33
RopB	Lysinibacillus sphaericus	A1	POZ54703.1	MGGWIDIFYVITLFIF	16	24	GGAGG	9bp	(<==== =>)	136	GCA_002923795.1	1421	PGLV01000003.1	LYSIN_03563	290	-	53158	54030	27.372	94.5	2.52e-27	3.8e-25
RopB	Lysinibacillus sphaericus	DSM 28	AVK95074.1	MGGWIDIFYVITLFIF	16	27	AGGAGG	9bp	(<==== =>)	88	GCA_002982115.1	1421	CP019980.1	LS41612_01570	306	-	312316	313236	27.007	89.5	3.21e-26	3e-25
RopB	Lysinibacillus varians	GY32	AHN24527.1	MGGWIDIFYVITLFIF	16	27	AGGAGG	9bp	(<= ====>)	136	GCA_000600105.1	1145276	CP006837.1	T479_22480	290	+	4429383	4430255	27.372	94.5	3.99e-27	5.5e-25
RopB	Pediococcus acidilactici D3	D3	EOA07628.1	MVFGPLFMW	9	13	GAG	6bp	(=> <====)	48	GCA_000380265.1	1306952	AQGT01000024.1	PAD3_1950	283	-	870	1721	25.091	92.9	6.49e-18	6.5e-18
RopB	Pediococcus pentosaceus	DSM 20280	MBF7104948.1	MAYVLFFLFF	10	19	AGGGGG	8bp	(=> <====)	73	GCA_015613315.1	1255	JADOGH010000014.1	ITQ92_07685	281	-	8075	8920	26.74	94.3	1.06e-20	7e-19
RopB	Pediococcus pentosaceus	LMG 13372	MBF7112454.1	MEYILFFLFF	10	19	AGGGGG	7bp	(====> <=)	188	GCA_015613165.1	1255	JADOGA010000001.1	ITQ85_00845	242	+	164813	165541	26.271	82.9	4.27e-18	1.1e-16
RopB	Pediococcus pentosaceus	SRCM100194	ASC08384.1	MEYILFFLFF	10	19	AGGGGG	7bp	(====> <=)	72	GCA_002202155.1	1255	CP021927.1	S100194_00845	281	+	777847	778692	26.74	94.3	1.04e-20	2.4e-18
RopB	Pediococcus pentosaceus	LMG 11487	MBF7128500.1	MEYVLFFLFF	10	19	AGGGGG	7bp	(=> <====)	72	GCA_015613225.1	1255	JADOGB010000001.1	ITQ91_01810	281	-	331836	332681	26.74	94.3	8.02e-21	7e-19
RopB	Pediococcus pentosaceus	FAM 19144	TLQ00420.1	MEYVLFFLFF	10	14	GGGGG	7bp	(=> <====)	72	GCA_005864405.1	1255	VBTG01000005.1	FEZ50_07700	281	-	51037	51882	26.74	94.3	6.26e-21	7.2e-19
RopB	Pediococcus pentosaceus	FAM 24211	MBF7137210.1	MEYVLFFLFF	10	19	AGGGGG	8bp	(====> <=)	72	GCA_015613785.1	1255	JADOFO010000001.1	ITQ89_00845	281	+	162929	163774	26.374	94.3	1.96e-20	2e-18
RopB	Pediococcus pentosaceus	GDIAS001	QGZ70256.1	MEYVLFFLFF	10	14	GGGGG	7bp	(=> <====)	188	GCA_009791435.1	1255	CP046938.1	GQS62_05325	244	-	1052068	1052802	25.847	82.9	9.88e-18	6.6e-17
RopB	Pediococcus pentosaceus	SRCM102734	QHO66797.1	MEYVLFFLFF	10	14	GGGGG	7bp	(=> <====)	72	GCA_009930955.1	1255	CP028254.1	C7M44_00161	281	-	170763	171608	26.74	94.3	4.11e-21	7.9e-20
RopB	Pediococcus pentosaceus	6_1	RXI22248.1	MEYVLFFLFF	10	14	GGGGG	7bp	(====> <=)	188	GCA_004115445.1	1255	SCVV01000001.1	EPT61_00815	242	+	156283	157011	25.847	82.9	1.39e-17	2.8e-17
RopB	Pediococcus pentosaceus	FAM 24207	MBF7115233.1	MEYVLFFLFF	10	19	AGGGGG	7bp	(=> <====)	72	GCA_015612965.1	1255	JADOFP010000005.1	ITQ90_07025	281	-	52663	53508	26.74	94.3	9.95e-21	6e-18
RopB	Pediococcus pentosaceus	FAM18321	KAF0524352.1	MEYVLFFLFF	10	24	GGAGG	6bp	(=> <====)	72	GCA_009808645.1	1255	WEPA01000001.1	GBP32_02055	281	-	367845	368690	26.007	94.3	6.67e-19	7.8e-17
RopB	Pediococcus pentosaceus	FDAARGOS_1134	QQT97896.1	MEYVLFFLFF	10	14	GGGGG	7bp	(====> <=)	72	GCA_016726885.1	1255	CP068104.1	I6I91_01960	281	+	372781	373626	26.74	94.3	7.77e-21	1.1e-18
RopB	Pediococcus pentosaceus	JQI-7	QDJ24313.1	MEYVLFFLFF	10	14	GGGGG	7bp	(=> <====)	72	GCA_006770865.1	1255	CP023655.1	CPU08_04845	281	-	959791	960636	26.74	94.3	1.16e-20	1.5e-18
RopB	Pediococcus pentosaceus	FAM20650	KAF0505813.1	MEYVLFFLFF	10	14	GGGGG	7bp	(====> <=)	72	GCA_009808815.1	1255	WEOS01000006.1	GBP24_07425	281	+	32415	33260	26.374	94.3	5.31e-21	5.9e-19
RopB	Pediococcus pentosaceus	FAM 20675	MBF7121497.1	MEYVLFFLFF	10	14	GGGGG	7bp	(====> <=)	72	GCA_015613055.1	1255	JADOFU010000002.1	ITQ95_02465	281	+	164701	165546	26.007	94.3	1.31e-20	5.4e-19
RopB	Pediococcus pentosaceus SL4	SL4	AHA05962.1	MEYVLFFLFF	10	24	GGAGG	6bp	(=> <====)	72	GCA_000496265.1	1408206	CP006854.1	T256_05190	281	-	1017005	1017850	26.374	94.3	1.16e-19	1.3e-17
RopB	Staphylococcus delphini	2794-1	QUM68938.1	MGGLICFTYYLKQQ	14	15	AGGA	6bp	(<= ====>)	87	GCA_018219225.1	53344	CP063367.1	IPU22_10240	281	+	2177669	2178514	28.696	81.8	1.55e-25	3e-24
RopB	Staphylococcus delphini	NCTC12225	VED63511.1	MGGLICFTYYLKQQ	14	15	AGGA	6bp	(<= ====>)	87	GCA_900636325.1	53344	LR134263.1	NCTC12225_02156	281	+	2227917	2228762	28.696	81.8	1.76e-24	2.4e-24
RopB	Staphylococcus lutrae	ATCC 700373	ARJ51365.1								GCA_002101335.1	155085	CP020773.1	B5P37_08595	281	+	1847834	1848679	28.261	81.8	3.21e-25	2.4e-24
RopB	Staphylococcus microti	DSM 22147	PNZ81684.1								GCA_002902635.1	569857	PPRJ01000042.1	CD132_05815	278	-	990	1826	28.511	82	1.56e-16	2e-21
RopB	Streptococcus porcinus	NCTC10710	VTS16810.1	MWLLLLFL	8	27	AGGAGG	8bp	(<= ====>)	124	GCA_901542335.1	1340	LR594036.1	NCTC10710_00247	282	+	216148	216996	81.72	98.9	2.71e-164	3.8e-58
RopB	Streptococcus porcinus	NCTC10924	VTT41675.1	MWLLLLFL	8	27	AGGAGG	8bp	(<= ====>)	124	GCA_901553755.1	1340	LR594052.1	NCTC10924_00271	282	+	233294	234142	81.004	98.9	7.6e-163	1.6e-57
RopB	Streptococcus porcinus	SP0816-2	MBA2796197.1	MWLLLLFL	8	27	AGGAGG	8bp	(<= ====>)	124	GCA_013697155.1	1340	JACEGE010000020.1	H1B29_06845	282	+	27558	28406	81.362	98.9	7.77e-164	9.9e-58
RopB	Streptococcus porcinus	NCTC10999	SQG42652.1	MWLLLLFL	8	27	AGGAGG	8bp	(<= ====>)	124	GCA_900475415.1	1340	LS483388.1	NCTC10999_00261	282	+	222731	223579	81.004	98.9	1.79e-163	9.8e-58
RopB	Streptococcus pseudoporcinus	NCTC13786	VEF93652.1	MWLLLLFL	8	27	AGGAGG	8bp	(<==== =>)	124	GCA_900637075.1	361101	LR134341.1	NCTC13786_00962	279	-	1014529	1015368	81.295	99.3	4.26e-165	3e-58
RopB	Streptococcus pseudoporcinus	NCTC5385	VTS40660.1	MWLLLLFL	8	27	AGGAGG	8bp	(<==== =>)	124	GCA_901542435.1	361101	LR594035.1	NCTC5385_02103	279	-	1873267	1874106	82.014	99.3	2.14e-166	3.4e-58
RopB	Streptococcus pseudoporcinus	NCTC10228	VUC95576.1	MWLLLLFL	8	27	AGGAGG	8bp	(<= ====>)	124	GCA_902141225.1	361101	LR595858.1	NCTC10228_00243	279	+	207512	208351	80.935	99.3	2.46e-164	9.8e-59
RopB	Streptococcus pyogenes	emm22.8	QCK46429.1	MWLLLLFL	8	27	AGGAGG	8bp	(<= ====>)	268	GCA_005161605.1	1314	CP035438.1	ETT61_09280	280	+	1798791	1799633	99.286	100	0	7.2e-64
RopB	Streptococcus pyogenes	A829	VGU40975.1	MWLLLLFL	8	27	AGGAGG	8bp	(<= ====>)	268	GCA_900985175.1	1314	CAAHQH010000002.1	SAMEA3919092_00996	280	+	123195	124037	99.286	100	0	6e-64
RopB	Streptococcus pyogenes	NIH34	BCK37174.1	MWLLLLFL	8	27	AGGAGG	8bp	(<= ====>)	268	GCA_014191695.1	1314	AP023387.1	SPNIH34_17450	280	+	1763339	1764181	99.286	100	0	1.9e-63
RopB	Streptococcus pyogenes	GAS13426	VGT36011.1	MWLLLLFL	8	27	AGGAGG	8bp	(<==== =>)	268	GCA_900984495.1	1314	CAAHNT010000006.1	SAMEA3918932_01216	280	-	26703	27545	99.286	100	0	4.5e-63
RopB	Streptococcus pyogenes	FDAARGOS_149	AMH03132.1	MWLLLLFL	8	27	AGGAGG	8bp	(<==== =>)	268	GCA_001559175.2	1314	CP014027.2	AL510_04520	280	-	905468	906310	99.286	100	0	1.1e-63
RopB	Streptococcus pyogenes	NS564	VHL74277.1	MWLLLLFL	8	27	AGGAGG	8bp	(<= ====>)	268	GCA_900995395.1	1314	CAAJDI010000003.1	SAMEA864271_00588	280	+	69697	70539	99.286	100	0	9e-64
RopB	Streptococcus pyogenes	emm55	QCK32865.1	MWLLLLFL	8	27	AGGAGG	8bp	(<= ====>)	268	GCA_005160925.1	1314	CP035430.1	ETT69_08920	280	+	1744903	1745745	99.286	100	0	8.4e-64
RopB	Streptococcus pyogenes	K5499	VGQ24667.1	MWLLLLFL	8	27	AGGAGG	8bp	(<= ====>)	413	GCA_900982695.1	1314	CAAHGX010000002.1	SAMEA2238132_00563	280	+	137453	138295	99.286	100	0	1.4e-63
RopB	Streptococcus pyogenes	MEW427	AMA69575.1	MWLLLLFL	8	27	AGGAGG	8bp	(<= ====>)	268	GCA_001535505.1	1314	CP014138.1	AWM58_08180	280	+	1674603	1675445	99.286	100	0	1.2e-63
RopB	Streptococcus pyogenes	Bra025	VGT73448.1	MWLLLLFL	8	27	AGGAGG	8bp	(<==== =>)	268	GCA_900984785.1	1314	CAAHOU010000002.1	SAMEA3919071_01236	280	-	250553	251395	99.286	100	0	6.9e-64
RopB	Streptococcus pyogenes	K3589	VGQ24895.1	MWLLLLFL	8	27	AGGAGG	8bp	(<==== =>)	268	GCA_900982655.1	1314	CAAHGU010000002.1	SAMEA2238131_00621	280	-	175018	175860	99.286	100	0	8.5e-64
RopB	Streptococcus pyogenes	GAS05207	VHL73978.1	MWLLLLFL	8	27	AGGAGG	8bp	(<==== =>)	268	GCA_900995355.1	1314	CAAJDF010000002.1	SAMEA3918874_00759	280	-	141534	142376	99.286	100	0	6.1e-64
RopB	Streptococcus pyogenes	GAS12118	VGT34472.1	MWLLLLFL	8	27	AGGAGG	8bp	(<= ====>)	268	GCA_900984555.1	1314	CAAHNZ010000003.1	SAMEA3918928_01006	280	+	123014	123856	99.286	100	0	6.1e-64
RopB	Streptococcus pyogenes	NCTC8193	VTP70280.1	MWLLLLFL	8	27	AGGAGG	8bp	(<==== =>)	268	GCA_901472475.1	1314	LR590466.1	NCTC8193_00178	280	-	176794	177636	99.286	100	0	6.2e-63
RopB	Streptococcus pyogenes	GAS303	MBW3295567.1	MWLLLLFL	8	27	AGGAGG	8bp	(<==== =>)	268	GCA_019335945.1	1314	JAHWTB010000004.1	KZA47_03710	280	-	115972	116814	98.929	100	0	3.9e-63
RopB	Streptococcus pyogenes	M11318	QSG90499.1	MWLLLLFL	8	27	AGGAGG	8bp	(<= ====>)	268	GCA_017132795.1	1314	CP070994.1	JYQ80_08470	280	+	1692898	1693740	99.286	100	0	5.9e-64
RopB	Streptococcus pyogenes	spy0390	OYO26039.1	MWLLLLFL	8	27	AGGAGG	8bp	(<= ====>)	268	GCA_002250265.1	1314	NCTM01000005.1	B8B87_05065	280	+	115930	116772	99.286	100	0	1.4e-63
RopB	Streptococcus pyogenes	STAB09023	QGU91291.1	MWLLLLFL	8	27	AGGAGG	8bp	(<= ====>)	268	GCA_009738475.1	1314	CP036530.1	EZY40_08045	280	+	1606498	1607340	99.286	100	0	3.9e-64
RopB	Streptococcus pyogenes	14GA0844	VGU67957.1	MWLLLLFL	8	27	AGGAGG	8bp	(<==== =>)	268	GCA_900985335.1	1314	CAAHQY010000002.1	SAMEA3919011_00711	280	-	168825	169667	99.286	100	0	5.7e-64
RopB	Streptococcus pyogenes	NCTC13743	SQG23692.1	MWLLLLFL	8	27	AGGAGG	8bp	(<= ====>)	268	GCA_900475525.1	1314	LS483384.1	NCTC13743_01735	280	+	1707298	1708140	98.929	100	0	6.5e-63
RopB	Streptococcus pyogenes	GAS1041	VHJ18485.1	MWLLLLFL	8	27	AGGAGG	8bp	(<==== =>)	268	GCA_900993875.1	1314	CAAIXO010000002.1	SAMEA3918827_00711	280	-	168941	169783	99.286	100	0	1.4e-62
RopB	Streptococcus pyogenes	AP53	AMY98257.1	MWLLLLFL	8	27	AGGAGG	8bp	(<= ====>)	268	GCA_001620285.1	1314	CP013672.1	AUQ45_1712	280	+	1707323	1708165	99.286	100	0	5.9e-64
RopB	Streptococcus pyogenes	NCTC8304	SQG97506.1	MWLLLLFL	8	27	AGGAGG	8bp	(<= ====>)	268	GCA_900475795.1	1314	LS483415.1	NCTC8304_01674	280	+	1637590	1638432	99.286	100	0	4.6e-64
RopB	Streptococcus pyogenes	NS2012	VHE81721.1	MWLLLLFL	8	27	AGGAGG	8bp	(<==== =>)	268	GCA_900991355.1	1314	CAAINV010000002.1	SAMEA1407103_00678	280	-	132274	133116	99.286	100	0	3.8e-64
RopB	Streptococcus pyogenes	GAS05134	VHJ50790.1	MWLLLLFL	8	27	AGGAGG	8bp	(<= ====>)	268	GCA_900994005.1	1314	CAAIYB010000004.1	SAMEA3918807_01337	280	+	25278	26120	99.286	100	0	1.3e-63
RopB	Streptococcus pyogenes	31138V6S1	VGZ61823.1	MWLLLLFL	8	27	AGGAGG	8bp	(<==== =>)	268	GCA_900988295.1	1314	CAAICC010000002.1	SAMEA1523550_00492	280	-	175125	175967	99.286	100	0	2.7e-63
RopB	Streptococcus pyogenes	33181V1T1	VHH03190.1	MWLLLLFL	8	27	AGGAGG	8bp	(<==== =>)	268	GCA_900992665.1	1314	CAAISW010000001.1	SAMEA1324143_00170	280	-	171331	172173	98.929	100	0	5.5e-63
RopB	Streptococcus pyogenes	NCTC12064	SQF23755.1								GCA_900475035.1	1314	LS483338.1	NCTC12064_01622	228	+	1609302	1609988	99.123	81.4	1.32e-161	3.7e-64
RopB	Streptococcus pyogenes	NCTC8230	SQF61743.1								GCA_900475165.1	1314	LS483356.1	NCTC8230_01860	266	+	1777750	1778550	99.611	91.8	0	5.2e-64
RopB	Streptococcus pyogenes ABC020005405	ABC020005405	EZL03342.1								GCA_000630205.1	1438988	JJGD01000003.1	Z414_01409	228	+	58659	59345	98.684	81.4	4.35e-161	3e-64
RopB	Streptococcus pyogenes ABC020010041	ABC020010041	EZK96864.1	MWLLLLFL	8	27	AGGAGG	8bp	(<==== =>)	268	GCA_000630105.1	1439001	JJFY01000001.1	Z420_00143	283	-	157483	158334	98.233	100	0	7.6e-62
RopB	Streptococcus pyogenes ABC020017526	ABC020017526	EZL56993.1	MWLLLLFL	8	27	AGGAGG	8bp	(<= ====>)	268	GCA_000630825.1	1439028	JJHI01000004.1	Z321_01448	280	+	122056	122898	99.286	100	0	1.5e-63
RopB	Streptococcus pyogenes ABC020044193	ABC020044193	EZL31957.1	MWLLLLFL	8	27	AGGAGG	8bp	(<= ====>)	268	GCA_000630525.1	1439134	JJGT01000004.1	Z367_01158	280	+	121788	122630	99.286	100	0	1.2e-63
RopB	Streptococcus pyogenes ABC020044412	ABC020044412	EZK70271.1	MWLLLLFL	8	27	AGGAGG	8bp	(<= ====>)	268	GCA_000629825.1	1439136	JJFK01000002.1	Z477_01825	280	+	834207	835049	99.286	100	0	5.9e-64
RopB	Streptococcus pyogenes ABC020048885	ABC020048885	EZM05221.1	MWLLLLFL	8	27	AGGAGG	8bp	(<= ====>)	268	GCA_000631345.1	1439187	JJII01000002.1	Z264_01060	280	+	647020	647862	99.286	100	0	8.7e-64
RopB	Streptococcus pyogenes ABC020056891	ABC020056891	EZL78945.1	MWLLLLFL	8	27	AGGAGG	8bp	(<= ====>)	268	GCA_000631065.1	1439275	JJHU01000002.1	Z292_01833	280	+	834196	835038	99.286	100	0	6e-64
RopB	Streptococcus pyogenes ABC020060793	ABC020060793	EZK58737.1	MWLLLLFL	8	27	AGGAGG	8bp	(<= ====>)	268	GCA_000629625.1	1439300	JJFA01000004.1	Z503_01266	280	+	121788	122630	99.286	100	0	6e-64
RopB	Streptococcus pyogenes M1 GAS	SF370	AAK34709.1	MWLLLLFL	8	27	AGGAGG	8bp	(<= ====>)	268	GCA_000006785.2	160490	AE004092.2	Spy_2042	280	+	1700789	1701631	99.643	100	0	6e-64
RopB	Streptococcus pyogenes MGAS10750	MGAS10750	ABF38781.1	MWLLLLFL	8	27	AGGAGG	8bp	(<= ====>)	268	GCA_000013545.1	370554	CP000262.1	MGAS10750_Spy1831	280	+	1790319	1791161	99.286	100	0	9.4e-64
RopB	Streptococcus pyogenes MGAS315	MGAS315	AAM80351.1	MWLLLLFL	8	27	AGGAGG	8bp	(<= ====>)	268	GCA_000007425.1	198466	AE014074.1	SpyM3_1744	280	+	1763535	1764377	99.286	100	0	3.1e-64
RopB	Streptococcus pyogenes MGAS6180	MGAS6180	AAX72834.1	MWLLLLFL	8	27	AGGAGG	8bp	(<= ====>)	268	GCA_000012165.2	319701	CP000056.2	M28_Spy1724	280	+	1734619	1735461	99.286	100	0	5.8e-64
RopB	Streptococcus pyogenes MGAS8232	MGAS8232	AAL98562.1	MWLLLLFL	8	27	AGGAGG	8bp	(<= ====>)	267	GCA_000007285.1	186103	AE009949.1	spyM18_2103	280	+	1756248	1757090	99.286	100	0	5.5e-63
RopB	Streptococcus pyogenes MGAS9429	MGAS9429	ABF32933.1	MWLLLLFL	8	27	AGGAGG	8bp	(<= ====>)	268	GCA_000013485.1	370551	CP000259.1	MGAS9429_Spy1746	280	+	1699711	1700553	99.286	100	0	4.9e-64
RopB	Streptococcus pyogenes SSI-1	SSI-1	BAC64837.1	MWLLLLFL	8	27	AGGAGG	8bp	(<= ====>)	268	GCA_000011285.1	193567	BA000034.2		280	+	1757321	1758163	99.286	100	0	5.7e-64
RopB	Streptococcus salivarius	DS85_40B	MBZ5836728.1	MWLILLFL	8	24	GGAGG	7bp	(<= ====>)	122	GCA_020076235.1	1739381	JAIQWT010000006.1	LAV70_05620	285	+	100756	101613	52.727	96.5	1.29e-98	6e-44
RopB	Streptococcus thermophilus	CS9	QKM72740.1	MWLLLLFL	8	24	GGAGG	8bp	(<= ====>)	110	GCA_013307265.1	1308	CP030927.1	DR994_04380	283	+	819316	820167	53.455	97.2	2.27e-101	4e-40
RopB	Streptococcus thermophilus		CAD0162665.1	MWLLLLFL	8	24	GGAGG	8bp	(<==== =>)	110	GCA_903890905.1	1308	LR822033.1	STHERMO_0727	283	-	650423	651274	53.818	97.2	1.86e-102	7.5e-41
RopB	Trichococcus flocculiformis		CZQ97391.1								GCA_900067465.1	82803	FJMZ01000028.1	TFLO_2193	289	-	36926	37795	32.624	96.5	8.61e-35	6.8e-31
RopB	Trichococcus pasteurii		SSB91879.1	MWGFMIFLIL	10	27	AGGAGG	7bp	(<==== =>)	131	GCA_900070335.1	43064	UETS01000002.1	TPAS_673	289	-	52648	53517	32.624	96.5	1.61e-34	2.8e-31
RopB	Trichococcus shcherbakoviae		SYZ78234.1	MWGFMIFLIL	10	27	AGGAGG	7bp	(<==== =>)	131	GCA_900416805.1	2094020	UNRR01000014.1	TART1_1017	289	-	40255	41124	32.624	96.5	7.42e-35	4.4e-31
RopB	Trichococcus sp. ES5		CZQ98417.1	MWGFLIFLIL	10	27	AGGAGG	7bp	(<= ====>)	131	GCA_900067165.1	872292	FJND01000007.1	TES5_1529	289	+	72498	73367	32.27	96.5	1.45e-34	6.3e-31
RopB	Vagococcus fluvialis	DIV0648b	MBO0428318.1	MFWWLLVIL	9	27	AGGAGG	8bp	(<==== =>)	122	GCA_017315875.1	2738	JAFLWN010000003.1	JZO82_03995	287	-	24115	24978	34.286	93.7	2.07e-40	3.7e-30
RopB	Weissella cryptocerci	26KH-42	QBO35076.1	MWNDLVLHYGIL	12	0	None	None	(<= ====>)	23	GCA_004358325.1	2506420	CP037940.1	EQG49_00715	282	+	152745	153593	33.091	97.5	6.75e-43	2.5e-38
Rgg_I	Enterococcus columbae DSM 7374 = ATCC 51263	ATCC 51263	EOT44534.1	MRKMSKILPVLLLVMDIIIIVGG	23	12	AGGA	11bp	(<= ====>)	79	GCA_000406925.1	1121865	AHYW01000002.1	OMW_00590	283	+	455674	456525	25.651	91.1	2.06e-08	3.8e-55
Rgg_I	Lactobacillus delbrueckii		MGYG000001369_01517								human-gut__MGYG000001369	1584	MGYG000001369	MGYG000001369_01517	283	-	1607798	1608649	26.354	95	1.31e-15	4.1e-54
Rgg_I	Lactobacillus delbrueckii subsp. lactis		CDR81304.1								GCA_000751235.1	29397	CCDS01000008.1	LBCNRZ333_06295	283	-	1687	2538	26.715	95	1.35e-14	1.5e-51
Rgg_I	Lactobacillus delbrueckii subsp. lactis	12105	MBO1184907.1								GCA_017367625.1	29397	JACSVE010000109.1	IAG00_10115	283	+	1012	1863	26.545	95	1.4e-14	1.5e-50
Rgg_I	Lactobacillus delbrueckii subsp. lactis CRL581	CRL581	EPB99841.1								GCA_000409675.1	1269760	ATBQ01000013.1	G134_683	283	+	17345	18196	26.354	95	1.43e-14	8.3e-52
Rgg_I	Lactobacillus delbrueckii subsp. lactis DSM 20072	DSM 20072	KRK63927.1								GCA_001434635.1	888027	AZDE01000085.1	FC10_GL001736	289	-	1737	2606	27.24	95	3.34e-14	6.8e-51
Rgg_I	Lactobacillus iners	C0011D1	QIH25385.1	MKKILKLVPILLLVMDIIIIVGG	23	27	AGGAGG	6bp	(<= ====>)	77	GCA_011058735.1	147802	CP049226.1	G6Z84_05125	283	+	1032742	1033593	25.887	96.1	6.78e-12	2.7e-53
Rgg_I	Lactobacillus taiwanensis	111u	OYS24087.1								GCA_002253375.1	508451	NGOO01000033.1	CBF55_05125	282	+	263514	264362	25.461	91.4	8.62e-09	7.4e-53
Rgg_I	Ligilactobacillus ruminis		MGYG000001334_00601	MSDLRFCKLLFLLTLFKIIIIVGGG	25	22	AGGAG	7bp	(<= ====>)	77	human-gut__MGYG000001334	1623	MGYG000001334	MGYG000001334_00601	286	+	576450	577310	25.267	94.1	1.97e-08	1.6e-37
Rgg_I	Staphylococcus pseudintermedius	53_88	QBG75541.1	MKKILKILSIPLLVMDVIIIVGGYMHRCTPKSLNTI	36	15	AGGA	9bp	(<= ====>)	89	GCA_004307335.1	283734	CP035740.1	EW134_08645	284	+	1827788	1828642	25.746	91.1	2.62e-08	1.1e-56
Rgg_I	Staphylococcus pseudintermedius	SL/066	PCE17535.1	MKKILKILSISLLVMDVIIIVGGYIHRFTPKSLDTI	36	15	AGGA	9bp	(<==== =>)	89	GCA_002362305.1	283734	MQMO01000009.1	BSR38_09225	284	-	22442	23296	25.735	91.1	1.98e-08	4.2e-56
Rgg_I	Staphylococcus pseudintermedius	MAD627	QIW00522.1	MKKILKILSISLLVMDVIIIVGGYMHRFTPKSLDTI	36	15	AGGA	9bp	(<= ====>)	97	GCA_004794845.2	283734	CP039743.1	EFS97_005990	284	+	1228459	1229313	25.368	91.1	9.41e-08	8.8e-57
Rgg_I	Staphylococcus pseudintermedius	NCTC5661	VED69617.1	MKKILKILSISLLVMDVIIIVGGYMHRFTPKSLDTI	36	15	AGGA	9bp	(<= ====>)	85	GCA_900636355.2	283734	LR134267.1	SAMEA3504576_01573	288	+	1631955	1632821	25	90.6	2.76e-07	1.9e-56
Rgg_I	Staphylococcus pseudintermedius	5912	ASQ50826.1	MKKILKILSISLLVMDVIIIVGGYMHRFTPKSLDTI	36	15	AGGA	9bp	(<= ====>)	106	GCA_002950775.1	283734	CP009120.1	SPS5912_07550	284	+	1593406	1594260	25.368	91.1	6.74e-08	3.9e-56
Rgg_I	Staphylococcus pseudintermedius	DG099	QQJ70597.1	MKKILKILSISLLVMDVIIIVGGYMYRCTPKSLDTI	36	15	AGGA	9bp	(<= ====>)	89	GCA_016455185.1	283734	CP066716.1	JGZ33_07870	284	+	1640078	1640932	25.373	91.1	1.36e-07	1.1e-56
Rgg_I	Staphylococcus pseudintermedius	DSP034	QQJ52478.1	MKKILKILSISLLVMDVIIIVGGYMYRCTPKSLDTI	36	15	AGGA	9bp	(<= ====>)	89	GCA_016455025.1	283734	CP066710.1	JGZ11_07580	284	+	1612523	1613377	25.373	91.1	7.34e-08	2e-56
Rgg_I	Staphylococcus pseudintermedius HKU10-03	HKU10-03	ADV05477.1	MKKILKILSISLLVMDVIIIVGDYMHRCTPKSLDTI	36	15	AGGA	9bp	(<==== =>)	89	GCA_000185885.1	937773	CP002439.1	SPSINT_0949	284	-	1000213	1001067	25	91.1	7.59e-07	1.5e-55
Rgg_I	Staphylococcus sp. MI 10-1553	MI 10-1553	QHW38036.1	MKKISKIFPVFFLVMDIIIIVGGVTMKEPVIEIRNSYKMLTFSIKHFSQIFLKLREN	57	15	AGGA	9bp	(<= ====>)	80	GCA_010365305.1	1912064	CP048279.1	GZH82_12150	284	+	2567615	2568469	25.746	91.1	1.23e-09	3.4e-61
Rgg_I	Streptococcus agalactiae ILRI005	ILRI005	CCW39510.1	MSDLRFCKLLFLLTLFEVLIIVGGG	25	22	AGGAG	7bp	(<==== =>)	77	GCA_000427075.1	1309807	HF952105.1	MSA_6480	299	-	568777	569676	25.267	90	8.37e-07	1.8e-35
Rgg_I	Streptococcus agalactiae ILRI112	ILRI112	CCW41794.1	MSDLRFCKLLFLLTLFEVLIIVGGG	25	22	AGGAG	7bp	(<==== =>)	77	GCA_000427055.1	1318615	HF952106.1	SAIL_7770	299	-	683185	684084	25.267	90	5.69e-07	3.5e-35
Rgg_I	Streptococcus anginosus	lac	PRT76810.1	MKKISKLAYIFVLVMDIIIIVGG	23	22	AGGAG	7bp	(<==== =>)	79	GCA_002999615.1	1328	PVSV01000020.1	C6A31_06670	283	-	15849	16700	25.795	96.8	4.68e-11	1.6e-55
Rgg_I	Streptococcus canis	TA4	GAY69843.1	MKKFNKALLFALIMDILIIVGG	22	22	AGGAG	6bp	(<= ====>)	87	GCA_002770555.1	1329	BEWZ01000002.1	TANIYAMA4_0184	282	+	129597	130445	26.523	93.6	4.07e-15	2.3e-43
Rgg_I	Streptococcus canis	FU97	GFG47552.1	MKKFNKALLFALIMDILIIVGG	22	22	AGGAG	6bp	(<==== =>)	87	GCA_010721835.1	1329	BLKQ01000010.1	ScFU97_08910	288	-	307658	308524	26.882	91.7	5.17e-16	1.4e-43
Rgg_I	Streptococcus canis	FU29	GFG42528.1	MKKFNKALLFALIMDILIIVGG	22	22	AGGAG	6bp	(<= ====>)	87	GCA_010721575.1	1329	BLKN01000017.1	ScFU29_14320	288	+	97787	98653	26.165	91.7	3.99e-14	1.4e-42
Rgg_I	Streptococcus canis	HL_77_1	QKG77137.1	MKKFNKALLFALIMDILIIVGG	22	22	AGGAG	6bp	(<= ====>)	87	GCA_010993915.2	1329	CP053792.1	GE021_002845	288	+	551641	552507	26.165	91.7	1.64e-14	1e-43
Rgg_I	Streptococcus canis	FU1	GFE42626.1	MKKFNKALLFALIMDILIIVGG	22	22	AGGAG	6bp	(<= ====>)	87	GCA_009811695.1	1329	BLIS01000003.1	ScFU1_03080	282	+	129692	130540	26.523	93.6	5.18e-15	1.5e-43
Rgg_I	Streptococcus cristatus AS 1.3089	AS 1.3089	AGK71599.1	MKKENEDVISTAASLGVMIGIVFANFFRFSN	31	16	GAGG	10bp	(<= ====>)	146	GCA_000385925.1	1302863	CP004409.1	I872_07595	283	+	1534136	1534987	26.141	83	3.05e-09	1.4e-60
Rgg_I	Streptococcus dysgalactiae	Kdys0611	BBE40808.1	MDILIIVGG	9	0	None	None	(<= ====>)	-2	GCA_003967135.1	1334	AP018726.1	FGCSD_1583	327	+	1626293	1627276	28.571	80.7	1.37e-17	4.7e-44
Rgg_I	Streptococcus dysgalactiae	DY107	QZT27731.1	MKKFNKALLFALIMDILIIVGG	22	22	AGGAG	6bp	(<= ====>)	88	GCA_019856435.1	1334	CP082206.1	K6973_03065	284	+	568790	569644	28.214	93	1.77e-17	1.6e-43
Rgg_I	Streptococcus dysgalactiae	SCDR-SD1	QFZ09195.1	MKKINKALLLTLIMDILIIVGG	22	15	AGGA	7bp	(<= ====>)	89	GCA_009497975.1	1334	CP033391.1	EBL83_02525	284	+	499304	500158	28.571	93	4.3e-18	9.1e-44
Rgg_I	Streptococcus dysgalactiae	FDAARGOS_1157	QQT04669.1	MKKINKALLLTLIMDILIIVGG	22	15	AGGA	7bp	(<==== =>)	88	GCA_016724885.1	1334	CP068057.1	I6J14_05195	284	-	1067558	1068412	27.857	93	1.37e-15	3.8e-44
Rgg_I	Streptococcus dysgalactiae subsp. dysgalactiae	NCTC4669	VDZ39906.1	MDILIIVGG	9	0	None	None	(<= ====>)	-2	GCA_900635345.1	99822	LR134094.1	NCTC4669_00677	327	+	579737	580720	28.214	80.7	1.31e-16	1.2e-42
Rgg_I	Streptococcus dysgalactiae subsp. dysgalactiae	DB60705-15	QGH02990.1	MKKINKALLLTLIMDILIIVGG	22	15	AGGA	7bp	(<= ====>)	88	GCA_009650275.1	99822	CP033165.1	EA457_03235	284	+	587310	588164	28.571	93	5.66e-18	3.4e-44
Rgg_I	Streptococcus dysgalactiae subsp. dysgalactiae	DB49998-05	QGG98990.1	MKKINKALLLTLIMDILIIVGG	22	15	AGGA	7bp	(<==== =>)	88	GCA_009650235.1	99822	CP033163.1	EA459_02190	284	-	480339	481193	28.214	93	4.1e-17	1.5e-43
Rgg_I	Streptococcus dysgalactiae subsp. dysgalactiae	NCTC4669	VDZ39957.1	MKKISKFLPILILVMDIIIIVGG	23	15	AGGA	9bp	(<==== =>)	80	GCA_900635345.1	99822	LR134094.1	NCTC4669_00729	252	-	633686	634444	27.459	83.2	3.52e-10	2.7e-49
Rgg_I	Streptococcus dysgalactiae subsp. equisimilis	KNZ04	GET73285.1	MKKINKALLLTLIMDILIIIGG	22	15	AGGA	7bp	(<==== =>)	44	GCA_009730775.1	119602	BLBK01000090.1	KNZ04_17730	299	-	13778	14677	28.014	89	1.58e-16	1.9e-42
Rgg_I	Streptococcus dysgalactiae subsp. equisimilis	TPCH-A88	QJR38795.1	MKKINKALLLTLIMDILIIIGG	22	15	AGGA	7bp	(<= ====>)	89	GCA_013004125.1	119602	CP053074.1	HHM66_02735	284	+	514224	515078	28.014	93.7	1.72e-16	9e-43
Rgg_I	Streptococcus dysgalactiae subsp. equisimilis	NCTC6179	SQF66496.1	MKKINKALLLTLIMDILIIVGG	22	15	AGGA	7bp	(<= ====>)	87	GCA_900475185.1	119602	LS483361.1	NCTC6179_00658	284	+	580127	580981	28.214	93	9.31e-17	1.3e-42
Rgg_I	Streptococcus dysgalactiae subsp. equisimilis	UT_4277_BB	OBZ02183.1	MKKINKALLLTLIMGILIIIGG	22	15	AGGA	7bp	(<= ====>)	89	GCA_001682765.1	119602	MAUA01000075.1	BBG02_02595	284	+	11471	12325	28.571	93	4.57e-18	5.9e-44
Rgg_I	Streptococcus dysgalactiae subsp. equisimilis	UT_4277_BB	OBZ05846.1	MKKISKLVPILVFVMDIIIIVGG	23	15	AGGA	9bp	(<==== =>)	81	GCA_001682765.1	119602	MAUA01000024.1	BBG02_02840	283	-	30548	31399	26.199	91.9	4.48e-09	2e-59
Rgg_I	Streptococcus dysgalactiae subsp. equisimilis	NCTC9413	VTS99326.1	MKKISKLVPILVFVMDIIIIVGG	23	15	AGGA	9bp	(<==== =>)	81	GCA_901543615.1	119602	LR594045.1	NCTC9413_00571	283	-	507941	508792	26.199	91.9	4.74e-09	2.6e-59
Rgg_I	Streptococcus dysgalactiae subsp. equisimilis RE378	RE378	BAM60660.1	MKKINKALLLTLIMDILIIVGG	22	15	AGGA	7bp	(<= ====>)	26	GCA_000307185.1	617121	AP011114.1	GGS_0504	305	+	511993	512910	28.571	86.6	6.06e-18	3.6e-44
Rgg_I	Streptococcus equinus	MPR2	SDI82936.1	MNNFYKSLAIISFGIIIIVGS	21	27	AGGAGG	6bp	(<= ====>)	78	GCA_900100215.1	1335	FNEP01000005.1	SAMN05216384_10531	284	+	34727	35581	26.241	97.9	2.16e-11	3e-51
Rgg_I	Streptococcus gallolyticus	BI02	RCW16692.1	MLIFYLLLEIIIVGG	15	0	None	None	(<= ====>)	91	GCA_003337175.1	315405	NETH01000032.1	CAC02_07085	284	+	3829	4683	27.491	97.9	6.27e-18	1.1e-43
Rgg_I	Streptococcus halitosis	VT-4	RRN46480.1	MLKISKFTKYLLIPLLFLDIIIIVGG	26	22	AGGAG	7bp	(<= ====>)	78	GCA_003143695.2	2172545	QEMY02000003.1	DB729_007520	280	+	48350	49192	26.37	97.5	2.36e-14	3.1e-46
Rgg_I	Streptococcus infantarius		MGYG000001308_01243	MNKFFRIVTIIVGIIIIVGG	20	22	AGGAG	7bp	(<= ====>)	78	human-gut__MGYG000001308	102684	MGYG000001308	MGYG000001308_01243	288	+	78620	79486	26.007	91.7	6.68e-14	2.6e-56
Rgg_I	Streptococcus infantarius subsp. infantarius CJ18	CJ18	AEZ61519.1	MNKFFRIVTIIVGIIIIVGGNIFKEIYPILKSVF	34	22	AGGAG	7bp	(<==== =>)	78	GCA_000246835.1	1069533	CP003295.1	Sinf_0147	220	-	145947	146609	26.577	76.4	9.92e-10	3.1e-36
Rgg_I	Streptococcus iniae	QMA0139	RMI73758.1	MKKISKFLPILLLVMDIIIVGG	22	15	AGGA	9bp	(<==== =>)	79	GCA_003697625.1	1346	QLRY01000081.1	DIX58_09885	283	-	44197	45048	27.106	91.1	2.79e-12	4.3e-56
Rgg_I	Streptococcus iniae	QMA0468	RLU44449.1	MKKISMFLVFTLIMDILIIVGG	22	13	AGG	9bp	(<==== =>)	89	GCA_003674235.1	1346	QLPT01000061.1	DIY18_06330	279	-	8983	9822	26.545	95	5e-16	7.4e-42
Rgg_I	Streptococcus iniae 9117	9117	EKB51676.1	MKKISMFLVFTLIMDILIIVGG	22	13	AGG	9bp	(<==== =>)	89	GCA_000300915.1	386894	AMOO01000003.1	A0G_1582	279	-	334308	335147	26.545	95	4.43e-16	2.2e-42
Rgg_I	Streptococcus intermedius F0395	F0395	EHG13636.1	MKKFLKLTPILLLIMDIIIIVGG	23	22	AGGAG	7bp	(<= ====>)	81	GCA_000234015.1	857292	AFXN01000005.1	HMPREF9682_00626	283	+	41573	42424	27.143	96.1	3.96e-11	2.9e-51
Rgg_I	Streptococcus lactarius	CCUG 66490	MBK4778747.1	MKNILKVIPIFLLFLDIIIIVGG	23	22	AGGAG	7bp	(<= ====>)	79	GCA_016642265.1	684066	MRXX01000001.1	BTU61_00780	283	+	147405	148256	25.436	98.6	1.28e-12	2.2e-55
Rgg_I	Streptococcus macedonicus	33MO	KEH51895.1	MNKFFRIVTIIVGIIIIVGG	20	22	AGGAG	7bp	(<= ====>)	347	GCA_000710665.1	59310	JNCV01000039.1	FD61_07785	288	+	182	1048	26.007	91.7	4.54e-13	7.9e-54
Rgg_I	Streptococcus mitis	RH_43861_09	ORO93899.1	MDIIIIVGG	9	0	None	None	(<= ====>)	119	GCA_002096835.1	28037	NCVG01000021.1	B7699_05200	282	+	201748	202596	25.267	96.4	3.99e-09	3.4e-49
Rgg_I	Streptococcus mitis	DD28	KXT96614.1	MDIIIIVGG	9	0	None	None	(<==== =>)	90	GCA_001579045.1	28037	LQOA01000054.1	SMIDD28_02061	291	-	20279	21154	27.178	94.8	2.98e-14	1.7e-47
Rgg_I	Streptococcus mitis	CMW7705B	KXA61359.1	MDIIIVGG	8	0	None	None	(<= ====>)	111	GCA_001546795.1	28037	LRQR01000049.1	HMPREF3228_00793	285	+	14092	14949	26.241	95.4	2.02e-08	5.3e-50
Rgg_I	Streptococcus mitis	OD_317805_11	ORP04725.1	MKKILKNSLIFCWLWILLLSVDKMFRCTPKSLDII	35	15	AGGA	9bp	(<= ====>)	80	GCA_002096845.1	28037	NCVK01000006.1	B7695_01860	282	+	17322	18170	25.623	96.4	9.96e-09	1.4e-48
Rgg_I	Streptococcus mitis	S022-V3-A4	QKL33181.1	MKKLLKFTSILLLIMDIIIIVGG	23	24	GGAGG	6bp	(<==== =>)	78	GCA_013305725.1	28037	CP047883.1	M594_05595	282	-	1119343	1120191	26.224	96.4	9.49e-09	3.1e-49
Rgg_I	Streptococcus mitis NCTC 12261	NCTC 12261	QBZ11518.1	MKKILKNSLILLLVMDIIIVGG	22	15	AGGA	9bp	(<==== =>)	80	GCA_000148585.3	246201	CP028414.1	SM12261_0707	282	-	677970	678818	25.448	95.7	4.79e-09	3.3e-49
Rgg_I	Streptococcus parasanguinis CC87K	CC87K	ETD12043.1	MKKILKNSLILLLVMDIIIVGG	22	15	AGGA	9bp	(<= ====>)	78	GCA_000507765.1	1073372	AZJD01000007.1	HMPREF1195_01633	282	+	334764	335612	26.071	95.7	2.86e-08	5.8e-49
Rgg_I	Streptococcus parasuis	H35	QWV86008.1	MKKISKFLPILFLVLDIIIIVRG	23	15	AGGA	9bp	(<==== =>)	80	GCA_018986875.1	1501662	CP076721.1	KQ224_08170	283	-	1578142	1578993	25.94	92.2	3.3e-12	3.2e-59
Rgg_I	Streptococcus pluranimalium	14A0014	AXJ13291.1	MRRCFKLISIFALLMDIIIIVGG	23	27	AGGAGG	7bp	(<= ====>)	81	GCA_003352995.1	82348	CP022601.1	Sp14A_13780	280	+	1269495	1270337	28.767	97.5	2.29e-13	4.7e-44
Rgg_I	Streptococcus pneumoniae	GPSC16	VOX13484.1	MDIIII	6	0	None	None	(<==== =>)	-17	GCA_901287435.1	1313	CAAVPQ010000002.1	SAMEA3431646_00588	319	-	46079	47038	26.217	81.5	9.3e-10	2.4e-61
Rgg_I	Streptococcus pneumoniae	GPSC91	VOK65603.1	MDIIIIVGG	9	0	None	None	(<==== =>)	110	GCA_901281185.1	1313	CAAUSE010000009.1	SAMEA2696570_01380	285	-	13078	13935	25.448	94.7	5.07e-09	2e-48
Rgg_I	Streptococcus pneumoniae	GPSC3	VSY15239.1	MKKISKFFPILMLVMDIIIIVGG	23	15	AGGA	9bp	(<= ====>)	81	GCA_901337895.1	1313	CABDAN010000012.1	SAMEA2814407_01785	283	+	29826	30677	25.843	91.1	5.38e-09	5.1e-59
Rgg_I	Streptococcus pneumoniae	GPSC98	VOB12588.1	MKKISKFFPILMLVMDIIIIVGG	23	15	AGGA	9bp	(<==== =>)	81	GCA_901276595.1	1313	CAAUAP010000007.1	SAMEA2553692_01680	283	-	56872	57723	25.843	91.1	9.28e-10	1.1e-58
Rgg_I	Streptococcus pneumoniae	GPSC3	VMT60274.1	MKKISKFFPILMLVMDIIIIVGG	23	15	AGGA	9bp	(<==== =>)	81	GCA_901261625.1	1313	CAARUX010000010.1	SAMEA2554180_01734	283	-	44141	44992	25.468	91.1	6.27e-09	8.3e-59
Rgg_I	Streptococcus pneumoniae	2842STDY5644098	CWH10564.1	MKKISKFFPILMLVMDIIIIVGG	23	15	AGGA	9bp	(<= ====>)	81	GCA_900025835.1	1313	FEFI01000006.1	ERS367537_01263	283	+	50476	51327	25.468	91.1	1.79e-08	3.6e-58
Rgg_I	Streptococcus pneumoniae	GPSC3	VOG46013.1	MKKISKFFPILMLVMDIIIIVGG	23	15	AGGA	9bp	(<= ====>)	81	GCA_901279205.1	1313	CAAUKN010000004.1	SAMEA2553752_01073	226	+	29826	30506	26.244	76.1	4.17e-08	2e-40
Rgg_I	Streptococcus pneumoniae	UoS4083	SNJ44995.1	MKKISKFFPILMLVMDIIIIVGG	23	15	AGGA	9bp	(<= ====>)	81	GCA_900191915.1	1313	FYRV01000013.1	SAMEA1026810_01164	283	+	5480	6331	25.926	91.1	3.02e-09	7.5e-59
Rgg_I	Streptococcus pneumoniae	GPSC12	VMO26166.1	MKKISKFFPILMLVMDIIIIVGG	23	15	AGGA	9bp	(<==== =>)	81	GCA_901259135.1	1313	CAARLH010000007.1	SAMEA3176027_01415	283	-	48999	49850	25.468	91.1	6.77e-09	8e-59
Rgg_I	Streptococcus pneumoniae	2842STDY5644428	CVL96944.1	MKKISKFFPILMLVMDIIIIVGG	23	15	AGGA	9bp	(<==== =>)	81	GCA_900020155.1	1313	FCQY01000009.1	ERS367861_01749	283	-	47784	48635	25.843	91.1	1.31e-09	9e-59
Rgg_I	Streptococcus pneumoniae	GPSC9	VKD59041.1	MKKISKFFPILMLVMDIIIIVGG	23	15	AGGA	9bp	(<==== =>)	81	GCA_901230715.1	1313	CAANFU010000001.1	SAMEA2066821_00385	283	-	364885	365736	25.468	91.1	1.05e-08	5.1e-59
Rgg_I	Streptococcus pneumoniae	GPSC9	VMD15341.1	MKKISKFFPILMLVMDIIIIVGG	23	15	AGGA	9bp	(<==== =>)	81	GCA_901254115.1	1313	CAAQRW010000010.1	SAMEA3206732_01388	283	-	44466	45317	25.468	91.1	4.61e-09	5.4e-59
Rgg_I	Streptococcus pneumoniae	GPSC3	VLH28284.1	MKKISKFFPILMLVMDIIIIVGG	23	15	AGGA	9bp	(<= ====>)	81	GCA_901244475.1	1313	CAAPHE010000011.1	SAMEA2814348_01516	283	+	29826	30677	25.468	91.1	1.21e-09	5.1e-59
Rgg_I	Streptococcus pneumoniae	GPSC3	VQM52389.1	MKKISKFFPILMLVMDIIIIVGG	23	15	AGGA	9bp	(<==== =>)	81	GCA_901307365.1	1313	CAAYNS010000004.1	SAMEA3175710_00814	283	-	44126	44977	25.468	91.1	6.77e-09	5.1e-59
Rgg_I	Streptococcus pneumoniae	8788-22	OZS35352.1	MKKISKFFPILMLVMDIIIIVGG	23	15	AGGA	9bp	(<= ====>)	81	GCA_002265095.1	1313	NPJX01000063.1	CIT24_02510	283	+	1450	2301	25.468	91.1	6.46e-09	1.5e-58
Rgg_I	Streptococcus pneumoniae	GPSC3	VPC66447.1	MKKISKFFPILMLVMDIIIIVGG	23	15	AGGA	9bp	(<= ====>)	81	GCA_901290085.1	1313	CAAVZS010000004.1	SAMEA3714210_01302	283	+	217328	218179	25.468	91.1	1.26e-08	5.5e-58
Rgg_I	Streptococcus pneumoniae	246	CKI66295.1	MKKISKFFPILMLVMDIIIIVGG	23	15	AGGA	9bp	(<= ====>)	81	GCA_001094565.1	1313	CMVL01000006.1	ERS096039_00725	283	+	29674	30525	25.468	91.1	3.49e-09	2.9e-59
Rgg_I	Streptococcus pneumoniae	GPSC9	VRF98166.1	MKKISKFFPILMLVMDIIIIVGG	23	15	AGGA	9bp	(<= ====>)	81	GCA_901316765.1	1313	CAAZXL010000007.1	SAMEA3206632_01276	283	+	24831	25682	25.468	91.1	1.18e-08	1.4e-57
Rgg_I	Streptococcus pneumoniae	GPSC12	VLR55539.1	MKKISKFFPILMLVMDIIIIVGG	23	15	AGGA	9bp	(<==== =>)	81	GCA_901248985.1	1313	CAAPYF010000009.1	SAMEA3232659_01049	283	-	39922	40773	25.843	91.1	1.22e-09	3e-59
Rgg_I	Streptococcus pneumoniae	GPSC306	VOA25870.1	MKKISKFFPILMLVMDIIIIVGG	23	15	AGGA	9bp	(<==== =>)	81	GCA_901276245.1	1313	CAATZC010000008.1	SAMEA3208890_01566	284	-	55998	56852	25	92.3	1.63e-09	1e-62
Rgg_I	Streptococcus pneumoniae	GPSC177	VKZ08904.1	MKKISKFFPILMLVMDIIIIVGGG	24	15	AGGA	9bp	(<= ====>)	81	GCA_901240865.1	1313	CAAOTD010000002.1	SAMEA3232568_00512	283	+	92010	92861	25.468	91.1	2.46e-09	3.2e-58
Rgg_I	Streptococcus pneumoniae	SLA910	MBW8152298.1	MKKISKFLPILFLVMDIIIIVGG	23	15	AGGA	9bp	(<= ====>)	80	GCA_019457365.1	1313	JACVIT010000008.1	ICK03_02670	283	+	37062	37913	25.843	91.1	5.08e-09	3.7e-60
Rgg_I	Streptococcus pneumoniae	6A-10	QJS36737.1	MKKISKFLPILFLVMDIIIIVGG	23	15	AGGA	9bp	(<==== =>)	80	GCA_013047165.1	1313	CP053210.1	HKM25_1029	283	-	986759	987610	25.843	91.1	1.72e-09	6.1e-61
Rgg_I	Streptococcus pneumoniae	GPSC64	VKY00996.1	MKKISKFLPILFLVMDIIIIVGG	23	15	AGGA	9bp	(<==== =>)	80	GCA_901240165.1	1313	CAAOQR010000016.1	SAMEA2796583_01718	283	-	1434	2285	25.094	91.1	2.3e-09	1e-60
Rgg_I	Streptococcus pneumoniae	GPSC278	VQG55931.1	MKKISKFLPILFLVMDIIIIVGG	23	15	AGGA	9bp	(<==== =>)	80	GCA_901304445.1	1313	CAAYCO010000009.1	SAMEA104155067_01818	283	-	44570	45421	25.843	91.1	1.64e-09	3.4e-62
Rgg_I	Streptococcus pneumoniae	GPSC253	VKT83510.1	MKKISKFLPILFLVMDIIIIVGG	23	15	AGGA	9bp	(<==== =>)	80	GCA_901238345.1	1313	CAAOJG010000011.1	SAMEA2434755_01481	284	-	45977	46831	26.724	79.6	5.92e-09	1.2e-64
Rgg_I	Streptococcus pneumoniae	2842STDY5644561	CVZ41530.1	MKKISKFLPILFLVMDIIIIVGG	23	15	AGGA	9bp	(<==== =>)	80	GCA_900019995.1	1313	FDRT01000003.1	ERS367991_00625	284	-	122999	123853	25	92.3	2.21e-09	4.4e-66
Rgg_I	Streptococcus pneumoniae	48	CIO69464.1	MKKISKFLPILFLVMDIIIIVGG	23	15	AGGA	9bp	(<==== =>)	80	GCA_001152905.1	1313	CKAL01000010.1	ERS019187_01148	284	-	45756	46610	25	92.3	8.44e-09	2.9e-65
Rgg_I	Streptococcus pneumoniae	2245STDY5804503	VNY31300.1	MKKISKFLPILFLVMDIIIIVGG	23	15	AGGA	9bp	(<==== =>)	80	GCA_900062005.2	1313	FHNQ02000011.1	SAMEA2467734_01796	284	-	50041	50895	25	92.3	6.7e-09	4.8e-66
Rgg_I	Streptococcus pneumoniae	GPSC199	VLA57003.1	MKKISKFLPILFLVMDIIIIVGG	23	15	AGGA	9bp	(<==== =>)	80	GCA_901241355.1	1313	CAAOVA010000014.1	SAMEA3353815_01805	284	-	20447	21301	25	92.3	2.87e-09	8.2e-66
Rgg_I	Streptococcus pneumoniae	GPSC219	VJM64427.1	MKKISKFLPILFLVMDIIIIVGG	23	15	AGGA	9bp	(<==== =>)	80	GCA_901222935.1	1313	CAAMCE010000010.1	SAMEA3309724_01508	284	-	46063	46917	25	92.3	1.59e-09	1.3e-65
Rgg_I	Streptococcus pneumoniae	GPSC69	VQW66054.1	MKKISKFLPILILALDIIIIVGVHLSL	27	15	AGGA	9bp	(<= ====>)	81	GCA_901312265.1	1313	CAAZGJ010000003.1	SAMEA3714002_01432	283	+	195701	196552	27.076	91.1	1.33e-09	6e-59
Rgg_I	Streptococcus pneumoniae	238	CKI93350.1	MKKISKFLPILVLVMDIIII	20	15	AGGA	9bp	(<==== =>)	58	GCA_001142105.1	1313	CMVA01000056.1	ERS096036_01933	291	-	2751	3626	25	89.7	2.74e-08	6.1e-63
Rgg_I	Streptococcus pneumoniae	19F	CKD71560.1	MKKISKFLPILVLVMDIIII	20	15	AGGA	9bp	(<= ====>)	58	GCA_001086045.1	1313	CMOB01000014.1	ERS232454_01436	290	+	21858	22730	25.843	89.7	6.86e-10	1.8e-61
Rgg_I	Streptococcus pneumoniae	GPSC162	VLL14660.1	MKKISKFLPILVLVMDIIII	20	15	AGGA	9bp	(<= ====>)	58	GCA_901246225.1	1313	CAAPNT010000013.1	SAMEA2434805_01292	291	+	2540	3415	25	90	1.44e-09	8.3e-65
Rgg_I	Streptococcus pneumoniae	GPSC16	VIV97218.1	MKKISKFLPILVLVMDIIII	20	15	AGGA	9bp	(<= ====>)	58	GCA_901215945.1	1313	CAALBA010000011.1	SAMEA2204066_01814	291	+	20466	21341	26.141	80.8	2.7e-09	1.9e-64
Rgg_I	Streptococcus pneumoniae	2245STDY5804469	CYK42405.1	MKKISKFLPILVLVMDIIII	20	15	AGGA	9bp	(<= ====>)	58	GCA_900056345.1	1313	FHMR01000014.1	ERS437325_01844	291	+	2528	3403	25	90	2e-09	4.2e-65
Rgg_I	Streptococcus pneumoniae	GPSC256	VML65076.1	MKKISKFLPILVLVMDIIII	20	15	AGGA	9bp	(<==== =>)	58	GCA_901257875.1	1313	CAARGY010000015.1	SAMEA2696326_01550	291	-	40598	41473	25	90	2.18e-09	7.4e-65
Rgg_I	Streptococcus pneumoniae	7B/2	CMZ80262.1	MKKISKFLPILVLVMDIIII	20	15	AGGA	9bp	(<==== =>)	58	GCA_001128465.1	1313	CPTA01000014.1	ERS011478_01044	291	-	46001	46876	25	90	2.1e-09	4.2e-65
Rgg_I	Streptococcus pneumoniae	32F	CKD52068.1	MKKISKFLPILVLVMDIIII	20	15	AGGA	9bp	(<= ====>)	58	GCA_001084065.1	1313	CMNU01000014.1	ERS232445_01413	291	+	2563	3438	25	88.7	1.15e-08	4.2e-65
Rgg_I	Streptococcus pneumoniae	2245STDY5608997	VLN28802.1	MKKISKFLPILVLVMDIIII	20	15	AGGA	9bp	(<= ====>)	58	GCA_900033915.2	1313	FFTO02000009.1	SAMEA2203857_01521	291	+	39716	40591	25	88.7	1.33e-08	1.2e-64
Rgg_I	Streptococcus pneumoniae	GPSC50	VMT34008.1	MKKISKFLPILVLVMDIIII	20	15	AGGA	9bp	(<==== =>)	69	GCA_901261425.1	1313	CAARUF010000015.1	SAMEA2157499_01892	287	-	47869	48732	25	91.3	5.52e-09	5e-64
Rgg_I	Streptococcus pneumoniae	GPSC365	VPT23051.1	MKKISKFLPILVLVMDIIII	20	15	AGGA	9bp	(<==== =>)	80	GCA_901297965.1	1313	CAAXEB010000006.1	SAMEA4388437_01906	284	-	49338	50192	25	92.3	5.02e-09	8.2e-66
Rgg_I	Streptococcus pneumoniae	4	CIS35179.1	MKKISKFLPILVLVMDIIII	20	15	AGGA	9bp	(<==== =>)	58	GCA_001097925.1	1313	CKGD01000034.1	ERS019563_01474	291	-	18953	19828	25.726	80.8	5.29e-09	8.1e-63
Rgg_I	Streptococcus pneumoniae	SMRU2629	CJQ85583.1	MKKISKFLPILVLVMDIIII	20	15	AGGA	9bp	(<= ====>)	58	GCA_001110665.1	1313	CLTR01000001.1	ERS022139_00122	291	+	110597	111472	25	90	2.18e-09	1.3e-64
Rgg_I	Streptococcus pneumoniae	252	CKI79150.1	MKKISKFLPILVLVMDIIII	20	15	AGGA	9bp	(<==== =>)	58	GCA_001334175.1	1313	CHWI01000038.1	ERS096041_01700	260	-	2904	3686	25.726	83.2	6.43e-09	7.2e-52
Rgg_I	Streptococcus pneumoniae	GPSC136	VMV60676.1	MKKISKFLPILVLVMDIIII	20	15	AGGA	9bp	(<==== =>)	58	GCA_901262565.1	1313	CAARYK010000027.1	SAMEA2467510_01902	260	-	10425	11207	25.726	83.2	6.37e-09	2.1e-51
Rgg_I	Streptococcus pneumoniae	GPSC10	VPL67949.1	MKKISKFLPILVLVMDIIII	20	15	AGGA	9bp	(<= ====>)	58	GCA_901294435.1	1313	CAAWQJ010000006.1	SAMEA4034896_01185	291	+	111302	112177	25.726	80.8	4.32e-09	4.9e-64
Rgg_I	Streptococcus pneumoniae	35C	CGF02890.1	MKKISKFLPILVLVMDIIII	20	15	AGGA	9bp	(<==== =>)	58	GCA_001089085.1	1313	CIMB01000014.1	ERS019546_00935	291	-	12033	12908	25	90	2.89e-09	2.3e-64
Rgg_I	Streptococcus pneumoniae	NTPn 212	TVV90914.1	MKKISKFLPILVLVMDIIII	20	15	AGGA	9bp	(<= ====>)	79	GCA_007785415.1	1313	VMUU01000149.1	AZK17_11255	262	+	1902	>2687	25.792	76.1	1.55e-07	6.6e-56
Rgg_I	Streptococcus pneumoniae	GPSC56	VSP50291.1	MKKISKFLPILVLVMDIIII	20	15	AGGA	9bp	(<==== =>)	58	GCA_901333775.1	1313	CABCKR010000002.1	SAMEA2797257_00573	291	-	129106	129981	25	90	2.43e-09	9e-65
Rgg_I	Streptococcus pneumoniae	2842STDY5644191	CVM74227.1	MKKISKFLPILVLVMDIIII	20	15	AGGA	9bp	(<= ====>)	58	GCA_900024035.1	1313	FCTW01000001.1	ERS367629_00093	291	+	109221	110096	25	90	3.47e-09	2.7e-64
Rgg_I	Streptococcus pneumoniae	NTPn 129	TXL93203.1	MKKISKFLPILVLVMDIIII	20	15	AGGA	9bp	(<= ====>)	79	GCA_008039115.1	1313	VRYV01000193.1	AZJ72_11925	205	+	1978	2592	25.962	71.4	4.67e-06	2.7e-36
Rgg_I	Streptococcus pneumoniae	2842STDY5753632	CWI13279.1	MKKISKFLPILVLVMDIIII	20	15	AGGA	9bp	(<= ====>)	80	GCA_900021035.1	1313	FEHF01000017.1	ERS409412_01746	284	+	2903	3757	25.373	92.3	4.19e-10	3.4e-65
Rgg_I	Streptococcus pneumoniae	SMRU1623	CJA25390.1	MKKISKFLPILVLVMDIIII	20	15	AGGA	9bp	(<= ====>)	58	GCA_001101665.1	1313	CKTF01000059.1	ERS021133_02076	291	+	2877	3752	25	90	1.04e-09	6.7e-65
Rgg_I	Streptococcus pneumoniae	SMRU3141	CKC50242.1	MKKISKFLPILVLVMDIIII	20	15	AGGA	9bp	(<= ====>)	58	GCA_001138965.1	1313	CMMO01000001.1	ERS022651_00181	291	+	177681	178556	25	90	1.31e-09	3.3e-65
Rgg_I	Streptococcus pneumoniae	2842STDY5644670	CWB63731.1	MKKISKFLPILVLVMDIIII	20	15	AGGA	9bp	(<==== =>)	58	GCA_900021365.1	1313	FDUX01000009.1	ERS368098_01889	291	-	51678	52553	25	90	1.08e-09	1.1e-64
Rgg_I	Streptococcus pneumoniae	GPSC4	VJV49188.1	MKKISKFLPILVLVMDIIII	20	15	AGGA	9bp	(<= ====>)	58	GCA_901226875.1	1313	CAAMRI010000013.1	SAMEA2658790_01737	291	+	39919	40794	25	90	7.06e-10	3.3e-65
Rgg_I	Streptococcus pneumoniae	SMRU2084	CJH27303.1	MKKISKFLPILVLVMDIIII	20	15	AGGA	9bp	(<= ====>)	80	GCA_001119725.1	1313	CLDY01000015.1	ERS021594_01226	284	+	41525	42379	25.373	92.3	2.71e-10	1.6e-65
Rgg_I	Streptococcus pneumoniae	2245STDY6092949	VFI26459.1	MKKISKFLPILVLVMDIIIIVGG	23	15	AGGA	9bp	(<= ====>)	58	GCA_900692955.1	1313	LR216055.1	SAMEA3381439_01189	290	+	1184719	1185591	25.83	89.7	1.22e-08	3.6e-57
Rgg_I	Streptococcus pneumoniae	GPSC62	VTG33453.1	MKKISKFLPILVLVMDIIIIVGG	23	15	AGGA	9bp	(<==== =>)	58	GCA_901341605.1	1313	CABDOW010000010.1	SAMEA3172949_01430	290	-	40216	41088	25.83	89.7	1.13e-08	1e-56
Rgg_I	Streptococcus pneumoniae	2245STDY5562412	VFH68920.1	MKKISKFLPILVLVMDIIIIVGG	23	15	AGGA	9bp	(<= ====>)	58	GCA_900692705.1	1313	LR216028.1	SAMEA2150192_01260	290	+	1241193	1242065	26.199	89.7	1.42e-09	3.6e-57
Rgg_I	Streptococcus pneumoniae	GPSC530	VQT55586.1	MKKISKFLPILVLVMDIIIIVGG	23	15	AGGA	9bp	(<= ====>)	58	GCA_901310785.1	1313	CAAZAT010000012.1	SAMEA3431299_01642	290	+	31638	32510	25.461	89.7	1.97e-08	2e-57
Rgg_I	Streptococcus pneumoniae	GPSC13	VIT05272.1	MKKISKFLPILVLVMDIIIIVGG	23	15	AGGA	9bp	(<= ====>)	58	GCA_901214565.1	1313	CAAKVW010000005.1	SAMEA2434481_00654	290	+	51449	52321	25.83	89.7	5.88e-09	3.6e-57
Rgg_I	Streptococcus pneumoniae	GPSC185	VOS55251.1	MKKISKFLPILVLVMDIIIIVGG	23	15	AGGA	9bp	(<==== =>)	76	GCA_901285275.1	1313	CAAVHG010000001.1	SAMEA104035850_00220	290	-	206927	207799	25.83	89.7	4.33e-09	4.1e-57
Rgg_I	Streptococcus pneumoniae	GPSC13	VJJ87113.1	MKKISKFLPILVLVMDIIIIVGG	23	15	AGGA	9bp	(<==== =>)	58	GCA_901221765.1	1313	CAALXQ010000003.1	SAMEA2434628_00649	290	-	162271	163143	26.199	89.7	1.42e-09	6.6e-57
Rgg_I	Streptococcus pneumoniae	GPSC237	VSY01035.1	MKKISKFLPILVLVMDIIIIVGG	23	15	AGGA	9bp	(<= ====>)	58	GCA_901337825.1	1313	CABDAI010000034.1	SAMEA3714309_02203	290	+	3145	4017	25.461	89.7	3.84e-08	2.8e-57
Rgg_I	Streptococcus pneumoniae	SMRU2744	CJX13283.1	MKKISKFLPILVLVMDIIIIVGG	23	15	AGGA	9bp	(<= ====>)	58	GCA_001166305.1	1313	CMDO01000003.1	ERS022254_00489	290	+	122087	122959	25.461	89.7	3.08e-08	2.8e-57
Rgg_I	Streptococcus pneumoniae	GPSC7	VKN47793.1	MKKISKFLPILVLVMDIIIIVGG	23	15	AGGA	9bp	(<= ====>)	58	GCA_901235325.1	1313	CAANXP010000002.1	SAMEA2796561_00656	221	+	76221	76886	25.701	73.6	9.29e-07	6e-39
Rgg_I	Streptococcus pneumoniae	GPSC7	VLE50057.1	MKKISKFLPILVLVMDIIIIVGG	23	15	AGGA	9bp	(<= ====>)	58	GCA_901243165.1	1313	CAAPBZ010000009.1	SAMEA3175899_01649	221	+	34401	35066	26.168	73.6	1.25e-07	6.1e-39
Rgg_I	Streptococcus pneumoniae	2842STDY5644626	CWB46269.1	MKKISKFLPILVLVMDIIIIVGG	23	15	AGGA	9bp	(<= ====>)	58	GCA_900021355.1	1313	FDUD01000008.1	ERS368055_01827	221	+	27932	28597	26.168	73.6	1.72e-07	6e-39
Rgg_I	Streptococcus pneumoniae	GPSC7	VJU84198.1	MKKISKFLPILVLVMDIIIIVGG	23	15	AGGA	9bp	(<= ====>)	58	GCA_901226625.1	1313	CAAMQG010000008.1	SAMEA2147829_01479	221	+	34457	35122	26.168	73.6	2.11e-07	1.7e-38
Rgg_I	Streptococcus pneumoniae	SMRU2892	CJV88722.1	MKKISKFLPILVLVMDIIIIVGG	23	15	AGGA	9bp	(<= ====>)	58	GCA_001348055.1	1313	CIDA01000007.1	ERS022402_00809	219	+	55213	55872	26.19	72.1	1.74e-07	1.2e-38
Rgg_I	Streptococcus pneumoniae	UoS0135	SND23487.1	MKKISKFLPILVLVMDIIIIVGG	23	15	AGGA	9bp	(<= ====>)	58	GCA_900188985.1	1313	FYFJ01000009.1	SAMEA1026378_01219	276	+	28551	29381	26.293	80	1.03e-08	8.4e-46
Rgg_I	Streptococcus pneumoniae	SMRU703	COD39010.1	MKKISKILPIVILVMDIIIIVGG	23	15	AGGA	9bp	(<==== =>)	58	GCA_001208365.1	1313	CRAZ01000006.1	ERS020213_00567	290	-	55785	56657	25.83	89.7	1.53e-08	2.5e-57
Rgg_I	Streptococcus pneumoniae	GPSC84	VKD14488.1	MKKISKILPIVILVMDIIIIVGG	23	15	AGGA	9bp	(<==== =>)	58	GCA_901230415.1	1313	CAANFD010000002.1	SAMEA3232491_00183	290	-	63524	64396	25.83	89.7	1.82e-08	2.5e-57
Rgg_I	Streptococcus pneumoniae	NTPn 38	KXW33785.1	MKKISKILPIVILVMDIIIIVGG	23	15	AGGA	9bp	(<= ====>)	267	GCA_001581615.1	1313	LJWJ01000123.1	NTPn38_10705	212	+	263	899	26.512	72.5	9.83e-06	2.1e-35
Rgg_I	Streptococcus pneumoniae	SMRU1623	CIZ79553.1	MKKISKILPIVILVMDIIIIVGG	23	15	AGGA	9bp	(<= ====>)	58	GCA_001101665.1	1313	CKTF01000005.1	ERS021133_00489	290	+	19174	20046	25.83	89.7	1.12e-08	2.5e-57
Rgg_I	Streptococcus pneumoniae	GPSC372	VJP75526.1	MKKISKILPIVILVMDIIIIVGG	23	15	AGGA	9bp	(<==== =>)	58	GCA_901224345.1	1313	CAAMHO010000009.1	SAMEA3232445_00862	290	-	27785	28657	25.83	89.7	1.02e-08	2.5e-57
Rgg_I	Streptococcus pneumoniae	GPSC9	VJD42570.1	MKKISKILPIVILVMDIIIIVGG	23	15	AGGA	9bp	(<==== =>)	58	GCA_901218965.1	1313	CAALMT010000005.1	SAMEA3232596_01140	290	-	76975	77847	26.471	89.7	8.23e-09	2.6e-56
Rgg_I	Streptococcus pneumoniae	GPSC484	VKO84137.1	MKKISKILPIVILVMDIIIIVGG	23	15	AGGA	9bp	(<==== =>)	58	GCA_901235905.1	1313	CAAOAA010000018.1	SAMEA3232533_01609	290	-	44375	45247	25.83	89.7	5.4e-09	6.4e-57
Rgg_I	Streptococcus pneumoniae	GPSC373	VKB51917.1	MKKISKILPIVILVMDIIIIVGG	23	15	AGGA	9bp	(<= ====>)	58	GCA_901229705.1	1313	CAANBY010000004.1	SAMEA3232483_00596	290	+	45059	45931	25.83	89.7	1.24e-08	8.7e-57
Rgg_I	Streptococcus pneumoniae	GPSC56	VSV16170.1	MKKISKISKLVPILVLVMDIIIIVGG	26	15	AGGA	9bp	(<= ====>)	58	GCA_901336505.1	1313	CABCVE010000002.1	SAMEA2797288_00795	291	+	129478	130353	25	90	2.04e-09	7.4e-65
Rgg_I	Streptococcus pneumoniae	GPSC21	VNT03324.1	MKKISKISKLVPILVLVMDIIIIVGG	26	15	AGGA	9bp	(<==== =>)	58	GCA_901272925.1	1313	CAATMK010000012.1	SAMEA2341668_01296	291	-	57810	58685	25.726	80.8	4.76e-09	1e-63
Rgg_I	Streptococcus pneumoniae	8227-19F	ODO52265.1	MKKISKISKLVPILVLVMDIIIIVGG	26	15	AGGA	9bp	(<==== =>)	79	GCA_001719865.1	1313	MDXY01000043.1	A5M97_08360	284	-	18387	19241	25.726	82.7	4.1e-09	3.9e-63
Rgg_I	Streptococcus pneumoniae	GPSC276	VRF00857.1	MKKISKISKLVPILVLVMDIIIIVGG	26	15	AGGA	9bp	(<= ====>)	58	GCA_901316305.1	1313	CAAZVV010000001.1	SAMEA3208981_00094	291	+	93040	93915	25.726	80.8	4.94e-09	3.5e-64
Rgg_I	Streptococcus pneumoniae	GPSC9	VRN68421.1	MKKISKISKLVPILVLVMDIIIIVGG	26	15	AGGA	9bp	(<= ====>)	58	GCA_901320475.1	1313	CABALS010000007.1	SAMEA3206699_01025	290	+	61647	62519	25.468	89.7	1.21e-09	5.7e-61
Rgg_I	Streptococcus pneumoniae	GPSC21	VNV55633.1	MKKISKISKLVPILVLVMDIIIIVGG	26	15	AGGA	9bp	(<= ====>)	58	GCA_901274065.1	1313	CAATQU010000010.1	SAMEA3354283_01675	265	+	83094	83891	25.726	83.2	3.28e-09	2.7e-52
Rgg_I	Streptococcus pneumoniae	GPSC56	VSW34991.1	MKKISKISKLVPILVLVMDIIIIVGG	26	15	AGGA	9bp	(<= ====>)	58	GCA_901337075.1	1313	CABCXK010000002.1	SAMEA2797326_00561	291	+	129467	130342	25	90	2.36e-09	1.6e-64
Rgg_I	Streptococcus pneumoniae	GPSC90	VON51530.1	MKKISKISKLVPILVLVMDIIIIVGG	26	15	AGGA	9bp	(<= ====>)	58	GCA_901282545.1	1313	CAAUXM010000023.1	SAMEA2658478_01828	291	+	19167	20042	25	90	1.42e-09	1.3e-63
Rgg_I	Streptococcus pneumoniae	GPSC11	VJQ15153.1	MKKISKISKLVPILVLVMDIIIIVGG	26	15	AGGA	9bp	(<= ====>)	58	GCA_901224525.1	1313	CAAMIE010000005.1	SAMEA3353558_00745	291	+	83793	84668	25	90	1.65e-09	3.2e-64
Rgg_I	Streptococcus pneumoniae	GPSC6	VQD31343.1	MKNILKVILLVQFLFDIIIIVGG	23	22	AGGAG	7bp	(<==== =>)	80	GCA_901302925.1	1313	CAAXWV010000001.1	SAMEA4387981_00590	283	-	541117	541968	25.26	98.2	2.02e-08	1.8e-49
Rgg_I	Streptococcus pneumoniae	UoS0156	SND55250.1	MKQVIQVLDILGEDKLKLHYTSHFDKLVNNK	31	9	AGTAG	13bp	(<= <====)	194	GCA_900188865.1	1313	FYFR01000020.1	SAMEA1026433_01780	283	-	161	1012	25.843	91.1	5.64e-09	4.9e-60
Rgg_I	Streptococcus pneumoniae	SMRU2014	CJD54082.1	MKRFMKILLFIICDILIIVGG	21	15	AGGA	8bp	(<= ====>)	84	GCA_001113365.1	1313	CKYA01000010.1	ERS021524_01959	281	+	12235	13080	27.985	92.5	7.16e-19	5e-47
Rgg_I	Streptococcus pneumoniae	GPSC224	VJL55493.1	MLKISKFTKYLLIPLLFLDIIIIVGG	26	22	AGGAG	7bp	(<==== =>)	78	GCA_901222485.1	1313	CAAMAM010000001.1	SAMEA2814244_00268	280	-	254785	255627	26.027	97.5	1.01e-13	6.9e-45
Rgg_I	Streptococcus pneumoniae	2842STDY5644624	CWB03168.1	MLVMDIIIIVGG	12	0	None	None	(<==== =>)	17	GCA_900017295.1	1313	FDUC01000006.1	ERS368053_00945	223	-	53287	53958	26.244	76.1	4.29e-08	5.7e-40
Rgg_I	Streptococcus pneumoniae	19B	CEW96691.1								GCA_001336775.1	1313	CFDV01000027.1	ERS019177_01496	283	-	169	1020	25.468	91.1	3.23e-09	7.2e-61
Rgg_I	Streptococcus pneumoniae	NTPn 172	TVW41988.1								GCA_007784685.1	1313	VMVO01000012.1	AZJ93_01580	222	-	1	668	26.697	76.1	1.43e-09	1.9e-40
Rgg_I	Streptococcus pneumoniae	GPSC21	VLO66757.1								GCA_901247715.1	1313	CAAPTL010000105.1	SAMEA2659036_01637	291	-	5848	6723	25	90	4.07e-10	1.3e-63
Rgg_I	Streptococcus pneumoniae	SMRU2983	CKA03661.1								GCA_001347875.1	1313	CHAH01000023.1	ERS022493_00975	283	-	29146	29997	25.279	91.9	4.87e-07	1.4e-43
Rgg_I	Streptococcus pneumoniae	GPSC192	VRZ98528.1								GCA_901326335.1	1313	CABBID010000011.1	SAMEA3389987_01674	282	+	20626	21474	25.448	95.7	3.73e-09	3.6e-48
Rgg_I	Streptococcus pneumoniae	119	CKJ47621.1								GCA_001114725.1	1313	CMWP01000014.1	ERS095990_00845	287	+	3628	4491	28.244	89.5	5.92e-13	5.8e-44
Rgg_I	Streptococcus pneumoniae AP200	AP200	ADM84733.1	MKKISKFFPILMLVMDIIIIVGG	23	15	AGGA	9bp	(<= ====>)	81	GCA_000146975.1	574093	CP002121.1	SPAP_1144	283	+	1088471	1089322	25.468	91.1	5.54e-09	5.1e-59
Rgg_I	Streptococcus pneumoniae G54	G54	ACF56453.1	MKKISKFFPILMLVMDIIIIVGG	23	15	AGGA	9bp	(<==== =>)	81	GCA_000019825.1	512566	CP001015.1	SPG_0976	283	-	937570	938421	25.468	91.1	2.23e-08	3.2e-59
Rgg_I	Streptococcus pneumoniae R6	R6	AAK99764.1	MKKISKFLPILFLVMDIIIIVGG	23	15	AGGA	9bp	(<==== =>)	80	GCA_000007045.1	171101	AE007317.1	spr0960	284	-	940787	941641	25	92.3	2.58e-09	2.2e-66
Rgg_I	Streptococcus porcinus	NCTC10999	SQG44365.1	MKEVLKSAPILLVIVDIIIIAGG	23	22	AGGAG	7bp	(<= ====>)	91	GCA_900475415.1	1340	LS483388.1	NCTC10999_01169	284	+	1149219	1150073	25.735	90.7	4.4e-10	2.2e-52
Rgg_I	Streptococcus porcinus	SP0816-2	MBA2796640.1	MKKVLKSAPILLVIVDIIIIAGG	23	22	AGGAG	7bp	(<==== =>)	90	GCA_013697155.1	1340	JACEGE010000026.1	H1B29_09140	284	-	3784	4638	25.185	90.7	1.98e-10	2.8e-54
Rgg_I	Streptococcus porcinus	NCTC10710	VTS29403.1	MKKVLKSTPILLVIVDIIIIAGG	23	22	AGGAG	7bp	(<= ====>)	90	GCA_901542335.1	1340	LR594036.1	NCTC10710_01035	284	+	1057136	1057990	25.185	90.7	1.78e-10	5.4e-53
Rgg_I	Streptococcus pseudopneumoniae	SMRU2248	CKA96976.1	MKKILKNSLILLLVMDIIIVGG	22	15	AGGA	9bp	(<= ====>)	81	GCA_001121785.1	257758	CMJT01000009.1	ERS021757_01144	283	+	15782	16633	25.091	91.4	1.58e-09	3.7e-60
Rgg_I	Streptococcus pseudopneumoniae	BHN914	TMR87759.1	MKKILKNSLILLLVMDIIIVGG	22	15	AGGA	9bp	(<= ====>)	81	GCA_005890255.1	257758	SOQH01000001.1	E3V19_00045	283	+	5102	5953	25.091	91.4	4.98e-09	8.2e-60
Rgg_I	Streptococcus pseudopneumoniae	BHN915	TMR55138.1	MKKISKFLPILVLVMDIIIIFG	22	15	AGGA	9bp	(<==== =>)	79	GCA_005890265.1	257758	SOQG01000007.1	E3V25_00465	283	-	45245	46096	25.83	91.1	9.48e-09	1.8e-57
Rgg_I	Streptococcus pseudopneumoniae	CCUG 62647	OOR83745.1	MKKISKFLPILVLVMDIIIIVGG	23	15	AGGA	9bp	(<= ====>)	79	GCA_002014925.1	257758	MUXQ01000009.1	B0177_02965	283	+	66064	66915	25.461	91.1	2.97e-08	2.6e-57
Rgg_I	Streptococcus pseudopneumoniae	BHN916	TMR50462.1	MKKISKFLPILVLVMDIIIIVGG	23	15	AGGA	9bp	(<= ====>)	79	GCA_005890245.1	257758	SOQF01000101.1	E3V14_09405	283	+	17278	18129	26.199	91.1	2.28e-09	3.3e-57
Rgg_I	Streptococcus pseudopneumoniae	SMRU737	CEY57893.1	MKKISKFLPILVLVMDIIIIVGG	23	15	AGGA	9bp	(<= ====>)	58	GCA_001339755.1	257758	CFGT01000003.1	ERS020247_00607	290	+	128743	129615	25.641	89.7	1.95e-08	1.4e-56
Rgg_I	Streptococcus pseudopneumoniae ATCC BAA-960 = CCUG 49455	CCUG 49455	ORC40695.1	MKKISKFLPILVLVMDIIIIVGG	23	15	AGGA	9bp	(<= ====>)	79	GCA_002087075.1	889205	MWSM01000018.1	B4W83_04680	283	+	59376	60227	25.092	91.1	9.33e-08	2.6e-57
Rgg_I	Streptococcus pseudopneumoniae IS7493	IS7493	AEL11496.1								GCA_000221985.1	1054460	CP002925.1	SPPN_10450	280	+	1980018	1980860	28.269	97.9	1.33e-14	8.7e-48
Rgg_I	Streptococcus pseudoporcinus	NCTC13786	VEF92859.1	MKEVLKSAPILLVIVDIIIIAGG	23	22	AGGAG	7bp	(<==== =>)	91	GCA_900637075.1	361101	LR134341.1	NCTC13786_00127	284	-	116637	117491	25.641	91.1	1.1e-10	7.2e-52
Rgg_I	Streptococcus pyogenes	NCTC12057	SQF08988.1	MKKISKFLPILILAMDIIIIVGG	23	15	AGGA	9bp	(<==== =>)	58	GCA_900474845.1	1314	LS483331.1	NCTC12057_00472	290	-	446796	447668	25.373	90	1.97e-08	1.1e-59
Rgg_I	Streptococcus pyogenes	YARC4	VGR32172.1	MKKISKFLPILILAMDIIIIVGG	23	15	AGGA	9bp	(<==== =>)	58	GCA_900983415.1	1314	CAAHJO010000003.1	SAMEA2238032_00749	290	-	140231	141103	25.373	90	4.14e-08	2.2e-59
Rgg_I	Streptococcus pyogenes	K9215	VGV04846.1	MKKISKFLPILILAMDIIIIVGG	23	15	AGGA	9bp	(<==== =>)	58	GCA_900985595.1	1314	CAAHRY010000002.1	SAMEA1711658_00602	290	-	74001	74873	25.373	90	1.33e-08	1.8e-59
Rgg_I	Streptococcus pyogenes	NCTC12062	SQF28518.1	MKKISKFLPILILAMDIIIIVGG	23	15	AGGA	9bp	(<= ====>)	58	GCA_900475005.1	1314	LS483340.1	NCTC12062_01404	290	+	1374517	1375389	25	90	3.59e-08	2.1e-59
Rgg_I	Streptococcus pyogenes	31138V6S1	VGZ57189.1	MKKISKFLPILILAMDIIIIVGG	23	15	AGGA	9bp	(<= ====>)	79	GCA_900988295.1	1314	CAAICC010000001.1	SAMEA1523550_00151	283	+	163575	164426	25.373	92.2	3.17e-08	3.2e-59
Rgg_I	Streptococcus pyogenes	NCTC8224	SRX91348.1	MKKISKFLPILILAMDIIIIVGG	23	15	AGGA	9bp	(<= ====>)	58	GCA_900475465.1	1314	LS483522.1	NCTC8224_01386	290	+	1353809	1354681	25.556	90	1.43e-08	1.6e-59
Rgg_I	Streptococcus pyogenes	NCTC8230	SQF59276.1	MKKISKFLPILILAMDIIIIVGG	23	15	AGGA	9bp	(<==== =>)	80	GCA_900475165.1	1314	LS483356.1	NCTC8230_00528	215	-	477693	478340	26.977	73.6	1.92e-06	9.4e-39
Rgg_I	Streptococcus pyogenes	NS415	VHE08664.1	MKKISKFLPILILAMDIIIIVGG	23	15	AGGA	9bp	(<= ====>)	58	GCA_900990915.1	1314	CAAIMF010000002.1	SAMEA864227_00563	290	+	205595	206467	25.373	90	2.04e-08	4.9e-59
Rgg_I	Streptococcus pyogenes	14GA1044	VGT02404.1	MKKISKFLPILILAMDIIIIVGG	23	15	AGGA	9bp	(<= ====>)	79	GCA_900984375.1	1314	CAAHNF010000004.1	SAMEA3918945_01014	283	+	100151	101002	25	92.2	3.59e-08	9.9e-60
Rgg_I	Streptococcus pyogenes	K10246	VGQ51315.1	MKKISKFLPILILAMDIIIIVGG	23	15	AGGA	9bp	(<==== =>)	79	GCA_900982935.1	1314	CAAHHU010000001.1	SAMEA2238158_00169	283	-	162403	163254	25	92.2	3.2e-08	1.3e-58
Rgg_I	Streptococcus pyogenes	K12537	VGQ53270.1	MKKISKFLPILILAMDIIIIVGG	23	15	AGGA	9bp	(<==== =>)	79	GCA_900983025.1	1314	CAAHIB010000001.1	SAMEA2238161_00179	283	-	172139	172990	25.373	92.2	2.69e-09	1.1e-58
Rgg_I	Streptococcus pyogenes	NCTC8225	SQE39114.1	MKKISKFLPILILAMDIIIIVGG	23	15	AGGA	9bp	(<= ====>)	58	GCA_900474455.1	1314	LS483298.1	NCTC8225_01540	290	+	1461161	1462033	25.373	90	2.45e-08	1.9e-59
Rgg_I	Streptococcus pyogenes	NCTC10880	SQG39147.1	MKKISKFLPILILAMDIIIIVGG	23	15	AGGA	9bp	(<==== =>)	58	GCA_900475565.1	1314	LS483394.1	NCTC10880_00464	290	-	438598	439470	25.373	90	2.14e-08	1.3e-59
Rgg_I	Streptococcus pyogenes	H293	CDJ54733.1	MKKISKFLPILILAMDIIIIVGG	23	15	AGGA	9bp	(<==== =>)	79	GCA_001039695.2	1314	HG316453.2	SPYH293_00477	283	-	444470	445321	25.373	92.2	8.78e-09	2.8e-59
Rgg_I	Streptococcus pyogenes	NCTC8328	SQF10949.1	MKKISKFLPILILAMDIIIIVGG	23	15	AGGA	9bp	(<= ====>)	58	GCA_900474855.1	1314	LS483330.1	NCTC8328_01441	290	+	1404802	1405674	25.373	90	1.17e-08	2.3e-59
Rgg_I	Streptococcus pyogenes	K5911	VGQ16369.1	MKKISKFLPILILAMDIIIIVGG	23	15	AGGA	9bp	(<==== =>)	79	GCA_900982745.1	1314	CAAHGY010000001.1	SAMEA2238134_00082	283	-	76290	77141	25.373	92.2	2.6e-08	6.5e-59
Rgg_I	Streptococcus pyogenes	NS6570	VHG13251.1	MKKISKFLPILILAMDIIIIVGG	23	15	AGGA	9bp	(<==== =>)	58	GCA_900992155.1	1314	CAAIQY010000001.1	SAMEA1407020_00089	290	-	89781	90653	25.373	90	1.08e-08	1.4e-59
Rgg_I	Streptococcus pyogenes	NCTC12046	SQF19079.1	MKKISKFLPILILAMDIIIIVGG	23	15	AGGA	9bp	(<==== =>)	58	GCA_900474885.1	1314	LS483336.1	NCTC12046_00469	290	-	441510	442382	25.461	90	1.37e-08	2.6e-59
Rgg_I	Streptococcus pyogenes	SST2235-1	OAC83178.1	MKKISKFLPILILAMDIIIIVGG	23	15	AGGA	9bp	(<==== =>)	79	GCA_001638675.1	1314	LRHB01000011.1	AWU13_04410	283	-	81277	82128	25.373	92.2	1.53e-08	7.1e-59
Rgg_I	Streptococcus pyogenes	A1013	VGR50124.1	MKKISKFLPILILAMDIIIIVGG	23	15	AGGA	9bp	(<==== =>)	58	GCA_900983545.1	1314	CAAHKA010000001.1	SAMEA3919130_00089	290	-	89883	90755	25	90	1.59e-08	1.5e-59
Rgg_I	Streptococcus pyogenes	GAS13376	VHJ02078.1	MKKISKFLPILILAMDIIIIVGG	23	15	AGGA	9bp	(<==== =>)	58	GCA_900993825.1	1314	CAAIXH010000001.1	SAMEA3918908_00112	290	-	112923	113795	25.373	90	1.72e-08	1.6e-59
Rgg_I	Streptococcus pyogenes	GAS253	VGR12373.1	MKKISKFLPILILAMDIIIIVGG	23	15	AGGA	9bp	(<==== =>)	79	GCA_900983255.1	1314	CAAHIV010000006.1	SAMEA2238009_01034	283	-	82305	83156	25.641	92.2	1.29e-08	7.3e-60
Rgg_I	Streptococcus pyogenes	NS100	VGQ88533.1	MKKISKFLPILILAMDIIIIVGG	23	15	AGGA	9bp	(<==== =>)	58	GCA_900983265.1	1314	CAAHIW010000001.1	SAMEA2238015_00170	290	-	164274	165146	25	90	2.34e-08	7.3e-60
Rgg_I	Streptococcus pyogenes	M23ND	AIQ02210.1	MKKISKFLPILILAMDIIIIVGG	23	15	AGGA	9bp	(<= ====>)	80	GCA_000756485.1	1314	CP008695.1	FE90_1453	283	+	1424004	1424855	25.373	92.2	2.12e-08	1.9e-59
Rgg_I	Streptococcus pyogenes	NCTC12064	SQF23493.1	MKKISKFLPILILAMDIIIIVGG	23	15	AGGA	9bp	(<= ====>)	58	GCA_900475035.1	1314	LS483338.1	NCTC12064_01348	290	+	1323114	1323986	25.373	90	2.8e-08	1.1e-59
Rgg_I	Streptococcus pyogenes	NCTC12047	SQF20990.1	MKKISKFLPILILAMDIIIIVGG	23	15	AGGA	9bp	(<==== =>)	80	GCA_900474935.1	1314	LS483337.1	NCTC12047_00507	283	-	467931	468782	25.746	92.2	4.93e-09	1.2e-59
Rgg_I	Streptococcus pyogenes	NCTC8304	SQG96352.1	MKKISKFLPILILAMDIIIIVGG	23	15	AGGA	9bp	(<==== =>)	80	GCA_900475795.1	1314	LS483415.1	NCTC8304_00471	283	-	436993	437844	25.373	92.2	1.52e-08	1.1e-59
Rgg_I	Streptococcus pyogenes	K6099	VGV98348.1	MKKISKFLPILILAMDIIIIVGG	23	15	AGGA	9bp	(<==== =>)	58	GCA_900986065.1	1314	CAAHTU010000005.1	SAMEA1711729_01084	290	-	42454	43326	25.373	90	2.02e-08	2.3e-59
Rgg_I	Streptococcus pyogenes	TSPY556	QAX74928.1	MKKVNKALLFTLIMDILIIVGG	22	22	AGGAG	6bp	(<==== =>)	88	GCA_004124015.1	1314	CP032700.1	D8S77_07235	288	-	1425512	1426378	26.148	93.8	1.84e-13	1.7e-45
Rgg_I	Streptococcus pyogenes	M23ND	AIQ02243.1	MKKVNKALLFTLIMDILIIVGG	22	22	AGGAG	6bp	(<==== =>)	88	GCA_000756485.1	1314	CP008695.1	FE90_1486	288	-	1460279	1461145	26.148	93.8	2.82e-13	1.4e-45
Rgg_I	Streptococcus pyogenes	K5911	VGQ16176.1	MKKVNKALLFTLIMDILIIVGG	22	22	AGGAG	6bp	(<= ====>)	88	GCA_900982745.1	1314	CAAHGY010000001.1	SAMEA2238134_00050	288	+	39993	40859	25.806	92.4	1e-12	1.1e-44
Rgg_I	Streptococcus pyogenes	NCTC12059	SQE79258.1	MKKVNKALLFTLIMDILIIVGG	22	22	AGGAG	6bp	(<==== =>)	88	GCA_900474745.1	1314	LS483315.1	NCTC12059_01427	288	-	1403170	1404036	26.408	93.8	2.34e-13	2.1e-45
Rgg_I	Streptococcus pyogenes	YARG4	VGR44617.1	MKKVNKALLFTLIMDILIIVGG	22	22	AGGAG	6bp	(<==== =>)	88	GCA_900983435.1	1314	CAAHJR010000007.1	SAMEA2238034_01458	288	-	54137	55003	26.148	93.8	1.84e-13	1.3e-45
Rgg_I	Streptococcus pyogenes	emm65	QCK37628.1	MKKVNKALLFTLIMDILIIVGG	22	22	AGGAG	6bp	(<==== =>)	88	GCA_005163705.1	1314	CP035433.1	ETT66_07135	288	-	1426792	1427658	25.806	92.4	3.54e-12	1.3e-43
Rgg_I	Streptococcus pyogenes	A848	VGS11030.1	MKKVNKALLFTLIMDILIIVGG	22	22	AGGAG	6bp	(<==== =>)	88	GCA_900983815.1	1314	CAAHKY010000006.1	SAMEA3919101_01579	288	-	57108	57974	26.148	93.8	1.77e-13	1.7e-45
Rgg_I	Streptococcus pyogenes	NCTC8304	SQG96314.1	MKKVNKALLFTLIMDILIIVGG	22	22	AGGAG	6bp	(<= ====>)	88	GCA_900475795.1	1314	LS483415.1	NCTC8304_00432	288	+	396315	397181	26.148	93.8	1.3e-13	1.6e-45
Rgg_I	Streptococcus pyogenes	NS803	VHL75745.1	MKKVNKALLFTLIMDILIIVGG	22	22	AGGAG	6bp	(<= ====>)	88	GCA_900995365.1	1314	CAAJDK010000005.1	SAMEA864301_00835	288	+	13272	14138	26.148	93.8	1.23e-13	2.1e-45
Rgg_I	Streptococcus pyogenes	NCTC8324	SQF39376.1	MKKVNKALLFTLIMDILIIVGG	22	22	AGGAG	6bp	(<==== =>)	88	GCA_900475085.1	1314	LS483347.1	NCTC8324_01574	288	-	1497969	1498835	26.408	93.8	1.81e-13	2.6e-45
Rgg_I	Streptococcus pyogenes	NCTC5163	SQE55396.1	MKKVNKALLFTLIMDILIIVGG	22	22	AGGAG	6bp	(<= ====>)	88	GCA_900474645.1	1314	LS483307.1	NCTC5163_00424	288	+	395490	396356	26.148	93.8	1.65e-13	1.7e-45
Rgg_I	Streptococcus pyogenes	emmSTG866.1	QCK28332.1	MKKVNKALLFTLIMDILIIVGG	22	22	AGGAG	6bp	(<= ====>)	88	GCA_005160785.1	1314	CP035428.1	ETT71_02490	288	+	446286	447152	25.795	93.8	6.95e-13	2.5e-45
Rgg_I	Streptococcus pyogenes	HKU306	VHE12681.1	MKKVNKALLFTLIMDILIIVGG	22	22	AGGAG	6bp	(<= ====>)	88	GCA_900991005.1	1314	CAAIMN010000001.1	SAMEA1034137_00064	288	+	63079	63945	25.795	93.8	6.55e-13	1.7e-45
Rgg_I	Streptococcus pyogenes	NS204	VHM35370.1	MKKVNKALLFTLIMDILIIVGG	22	22	AGGAG	6bp	(<= ====>)	88	GCA_900995695.1	1314	CAAJEO010000004.1	SAMEA864296_00942	288	+	41573	42439	26.148	93.8	4.28e-13	1.8e-45
Rgg_I	Streptococcus pyogenes	emm1_S13	TKY16807.1								GCA_005472505.1	1314	SSAP01000044.1	E6A80_05025	268	+	1	807	25.67	90	1.63e-08	1.5e-45
Rgg_I	Streptococcus pyogenes ABC020052378	ABC020052378	EZL88063.1	MKKVNKALLFTLIMDILIIVGG	22	22	AGGAG	6bp	(<==== =>)	88	GCA_000631165.1	1439214	JJHZ01000004.1	Z279_00787	288	-	128418	129284	26.148	93.8	3.41e-13	1.8e-45
Rgg_I	Streptococcus pyogenes ABC020053240	ABC020053240	EZM01535.1	MKKISKFLPILILAMDIIIIVGG	23	15	AGGA	9bp	(<= ====>)	59	GCA_000631285.1	1439228	JJIF01000001.1	Z267_00877	222	+	851303	851971	26.147	74.6	6.58e-06	3.6e-38
Rgg_I	Streptococcus pyogenes ABC020060793	ABC020060793	EZN37417.1	MKKISKFLPILILAMDIIIIVGG	23	15	AGGA	9bp	(<= ====>)	59	GCA_000629625.1	1439300	JJFA01000003.1	Z503_00996	290	+	330129	331001	25	90	5.25e-08	7.1e-59
Rgg_I	Streptococcus pyogenes ABC020062474	ABC020062474	EZM28729.1	MKKVNKALLFTLIMDILIIVGG	22	22	AGGAG	6bp	(<= ====>)	88	GCA_000631605.1	1439309	JJIV01000001.1	Z205_00133	288	+	126420	127286	26.148	93.8	1.67e-13	1.7e-45
Rgg_I	Streptococcus pyogenes MGAS10270	MGAS10270	ABF33506.1	MKKISKFLPILILAMDIIIIVGG	23	15	AGGA	9bp	(<==== =>)	2	GCA_000013505.1	370552	CP000260.1	MGAS10270_Spy0441	309	-	438202	439131	25.373	84.5	2.56e-08	1.4e-59
Rgg_I	Streptococcus pyogenes MGAS10394	MGAS10394	AAT86568.1	MKKVNKALLFTLIMDILIIVGG	22	22	AGGAG	6bp	(<= ====>)	73	GCA_000011665.1	286636	CP000003.1	M6_Spy0433	293	+	428012	428893	26.148	92.2	2.39e-13	1.4e-45
Rgg_I	Streptococcus pyogenes MGAS8232	MGAS8232	AAL97290.1	MKKISKFLPILILAMDIIIIVGG	23	15	AGGA	9bp	(<==== =>)	80	GCA_000007285.1	186103	AE009949.1	spyM18_0599	283	-	482726	483577	25.373	92.2	2.36e-08	1e-59
Rgg_I	Streptococcus pyogenes MGAS9429	MGAS9429	ABF31627.1	MKKISKFLPILILAMDIIIIVGG	23	15	AGGA	9bp	(<==== =>)	58	GCA_000013485.1	370551	CP000259.1	MGAS9429_Spy0439	290	-	439188	440060	25.373	90	1.46e-08	1.1e-59
Rgg_I	Streptococcus pyogenes MGAS9429	MGAS9429	ABF31594.1	MKKVNKALLFTLIMDILIIVGG	22	22	AGGAG	6bp	(<= ====>)	73	GCA_000013485.1	370551	CP000259.1	MGAS9429_Spy0406	293	+	403009	403890	26.148	92.2	1.72e-13	1.8e-45
Rgg_I	Streptococcus pyogenes NZ131	NZ131; ATCC BAA-1633	ACI60781.1	MKKISKFLPILILAMDIIIIVGG	23	15	AGGA	9bp	(<==== =>)	79	GCA_000018125.1	471876	CP000829.1	Spy49_0449c	283	-	448963	449814	25.373	92.2	2.27e-08	4.1e-59
Rgg_I	Streptococcus pyogenes STAB901	STAB901	AIG50019.1	MKKVNKALLFTLIMDILIIVGG	22	22	AGGAG	6bp	(<= ====>)	87	GCA_000732385.1	1440772	CP007024.1	STAB901_02305	288	+	406650	407516	26.761	93.8	4.03e-13	9.2e-46
Rgg_I	Streptococcus pyogenes str. Manfredo	Manfredo	CAM30784.1	MKKVNKALLFTLIMDILIIVGG	22	22	AGGAG	6bp	(<==== =>)	88	GCA_000009385.1	160491	AM295007.1	SpyM51462	288	-	1445255	1446121	26.148	93.8	2.14e-13	1.4e-45
Rgg_I	Streptococcus sp. DD12	DD12	KXT76910.1	MKKISKFLPIFILVMDIIIIVGR	23	15	AGGA	9bp	(<==== =>)	80	GCA_001578885.1	1777880	LQRG01000001.1	STRDD12_00044	283	-	50345	51196	25.556	92.2	2.65e-08	1.3e-59
Rgg_I	Streptococcus sp. F0442	F0442	EKS17757.1								GCA_000314795.2	999425	AGZZ01000012.1	HMPREF9186_01525	287	+	280622	281485	25.347	97.2	9.99e-13	2.1e-37
Rgg_I	Streptococcus sp. HMSC034E03	HMSC034E03	OFK78086.1	MKKILKNSLILLLVMDIIIVGG	22	15	AGGA	9bp	(<= ====>)	80	GCA_001811505.1	1739309	LTFY01000028.1	HMPREF2805_10425	282	+	11630	12478	25.448	95.7	1.28e-08	3e-49
Rgg_I	Streptococcus sp. HMSC056C01	HMSC056C01	OFK86553.1	MKKLLKFTSILLLIMDIIIIVGG	23	24	GGAGG	6bp	(<= ====>)	78	GCA_001811305.1	1739299	LTGH01000091.1	HMPREF2795_08115	282	+	109612	110460	26.761	95.7	1.21e-09	2.2e-48
Rgg_I	Streptococcus sp. HMSC072C09	HMSC072C09	OFR30296.1								GCA_001813105.1	1739397	LTXE01000025.1	HMPREF2893_05180	287	+	7088	7951	25.263	97.2	1.43e-12	1e-38
Rgg_I	Streptococcus sp. HMSC078D09	HMSC078D09	OFQ64487.1								GCA_001813675.1	1739430	LTWF01000044.1	HMPREF2926_07080	281	-	113612	114457	25.795	96.4	4.17e-12	1.3e-50
Rgg_I	Streptococcus sp. IMAU 99125	IMAU 99125	MBW7581274.1	MKKILKNSLILLLVMDIIIVGG	22	15	AGGA	9bp	(<= ====>)	80	GCA_019448275.1	2841061	JAHXBZ010000001.1	KV696_02740	282	+	579236	580084	26.573	96.4	5.18e-09	1.5e-48
Rgg_I	Streptococcus sp. M334	M334	EFX59389.1	MKKLLKFTSILLLIMDIIIIVGG	23	24	GGAGG	6bp	(<= ====>)	68	GCA_000187745.1	563038	GL732486.1	HMPREF0851_00363	285	+	369909	370766	26.573	95.4	1.72e-09	7.6e-49
Rgg_I	Streptococcus sp. NPS 308	NPS 308	BAV79647.1	MLKISKFTKYLLISLLFLDIIIIVGG	26	22	AGGAG	7bp	(<==== =>)	78	GCA_002355895.1	1902136	AP017652.1	SNAG_0769	280	-	736726	737568	26.37	97.5	2.55e-14	3.5e-46
Rgg_I	Streptococcus suis	SS999	CYX87011.1	MKKLLKFSKFTSILLLIMDIKYNNSKNF	28	24	GGAGG	6bp	(<= ====>)	77	GCA_900064025.1	1307	FIMD01000015.1	ERS132536_01750	278	+	59681	60517	25.965	95.4	1.25e-07	5.2e-47
Rgg_I	Streptococcus suis	ZG1004	MBO4110728.1								GCA_017598905.1	1307	JAGFUV010000039.1	J5583_11430	283	-	9396	10247	25.373	91.1	1.15e-08	2.5e-59
Rgg_I	Streptococcus suis	WUSS327	TII03544.1								GCA_004922825.1	1307	SSXL01000005.1	FAJ35_02225	282	+	57838	58686	25.094	91.4	2.45e-12	2.2e-58
Rgg_I	Streptococcus suis	LSS99	CYW23071.1								GCA_900062835.1	1307	FIIX01000042.1	ERS132461_01683	282	-	15573	16421	25.279	92.6	1.58e-11	1e-57
Rgg_I	Streptococcus thermophilus	B59671	ATH74744.1	MEKVSKILPILILVMDIIIIVGG	23	15	AGGA	9bp	(<= ====>)	81	GCA_002443035.1	1308	CP022547.1	CG712_01525	284	+	283276	284130	26.429	94.3	1.26e-08	1.7e-57
Rgg_I	Streptococcus thermophilus		CAD0158946.1	MEKVSKILPILILVMDIIIIVGG	23	15	AGGA	9bp	(<= ====>)	81	GCA_903890825.1	1308	LR822031.1	STHERMO_1092	284	+	929523	930377	26.071	94.3	3.62e-08	2.7e-58
Rgg_I	Streptococcus thermophilus	B59671	ATH74727.1								GCA_002443035.1	1308	CP022547.1	CG712_01370	282	+	251648	252496	25.18	96.4	6.98e-11	8e-52
Rgg_I	Streptococcus thermophilus LMG 18311	LMG 18311	AAV60696.1	MEKVSKILPILILVMDIIIIVGG	23	15	AGGA	9bp	(<= ====>)	81	GCA_000011825.1	264199	CP000023.1	stu1044	284	+	933089	933943	26.429	94.3	5.32e-09	2.6e-58
Rgg_II	Lactobacillus apis		MGYG000000844_01165	MVSFIFPY	8	0	None	None	(<==== =>)	158	human-gut__MGYG000000844	303541	MGYG000000844	MGYG000000844_01165	287	-	1435	2298	25.366	71.1	1.16e-09	1.6e-51
Rgg_II	Lactobacillus sp.		HAP22435.1								GCA_003454875.1	1591	DMSY01000014.1	DCR08_00500	285	+	4089	4946	25.652	75.1	1.93e-06	2.5e-39
Rgg_II	Streptococcus equinus	FDAARGOS_251	ARC33047.1	MFLLGKMSY	9	13	AGG	7bp	(<= ====>)	237	GCA_002073515.2	1335	CP020438.2	A6J79_00510	287	+	94371	95234	25.366	71.1	1.41e-08	5e-49
Rgg_II	Streptococcus equinus	SI	SFQ68786.1	MKKHYFMTIFLSVLTTIIVIGVG	23	24	GGAGG	7bp	(<==== =>)	81	GCA_900115895.1	1335	FOYC01000002.1	SAMN05216422_1155	286	-	195938	196798	25.517	98.2	6.26e-09	9.9e-45
Rgg_II	Streptococcus gallolyticus	BI02	RCW17450.1	MTIFLSVLTTIIVIGVG	17	0	None	None	(<==== =>)	99	GCA_003337175.1	315405	NETH01000010.1	CAC02_03260	286	-	55282	56142	25.172	98.2	5.89e-10	1.4e-45
Rgg_II	Streptococcus henryi	A-4	SDB19377.1	MKRFVSSYSRKVFQKS	16	13	GAG	8bp	(<==== =>)	97	GCA_900104235.1	439219	FMXP01000011.1	SAMN02910293_01000	285	-	73405	74262	26.316	71.1	3.32e-07	1.3e-47
Rgg_II	Streptococcus merionis	NCTC13788	SNU87528.1	MIKQKLIALLFLILEGIIVIGVG	23	13	GAG	9bp	(<==== =>)	90	GCA_900187085.1	400065	LT906439.1	SAMEA4412692_00683	286	-	738718	739578	26.794	72.5	8.59e-10	3.3e-46
Rgg_II	Streptococcus mutans		MGYG000000277_01126	MRNKIFMTLIVVLETIIIIGGG	22	22	AGGAG	6bp	(<==== =>)	89	human-gut__MGYG000000277	1309	MGYG000000277	MGYG000000277_01126	285	-	133586	134443	26.316	71.1	2.65e-09	5.1e-50
Rgg_II	Streptococcus mutans	S4	QIQ93432.1	MRNKIFMTLIVVLETIIIIGGG	22	22	AGGAG	6bp	(<= ====>)	89	GCA_011765485.1	1309	CP050270.1	HB753_02565	285	+	497079	497936	26.316	71.1	5.3e-08	5.2e-47
Rgg_II	Streptococcus mutans	NBRC 13955	BBK79856.1	MRNKIFMTLIVVLETIIIIGGG	22	22	AGGAG	6bp	(<= ====>)	89	GCA_006739205.1	1309	AP019720.1	SM3g_06110	285	+	630839	631696	26.316	71.1	5.56e-08	2.9e-47
Rgg_II	Streptococcus mutans	MD	QFG41496.1	MRNKIFMTLIVVLETIIIIGGG	22	22	AGGAG	6bp	(<==== =>)	89	GCA_008831325.1	1309	CP044493.1	FSA40_1408	285	-	1411829	1412686	26.316	71.1	6.86e-08	5.3e-47
Rgg_II	Streptococcus mutans GS-5	GS-5	AFM81853.1	MRNKIFMTLIVVLETIIIIGGG	22	22	AGGAG	6bp	(<==== =>)	89	GCA_000271865.1	1198676	CP003686.1	SMUGS5_06790	285	-	1436500	1437357	26.316	71.1	5.45e-08	1.8e-47
Rgg_II	Streptococcus mutans LJ23	LJ23	BAL68944.1	MRNKIFMTLIVVLETIIIIGGG	22	22	AGGAG	6bp	(<= ====>)	89	GCA_000284575.1	1155071	AP012336.1	SMULJ23_0610	285	+	651822	652679	26.316	71.1	5.61e-08	7.9e-48
Rgg_II	Streptococcus mutans NN2025	NN2025	BAH87621.1	MRNKIFMTLIVVLETIIIIGGG	22	22	AGGAG	6bp	(<= ====>)	89	GCA_000091645.1	511691	AP010655.1	SmuNN2025_0595	285	+	627658	628515	26.316	71.1	1.58e-07	1.7e-47
Rgg_II	Streptococcus mutans UA159	UA159	AAN59160.1	MRNKIFMTLIVVLETIIIIGGG	22	22	AGGAG	6bp	(<==== =>)	89	GCA_000007465.2	210007	AE014133.2	SMU.1509	285	-	1434153	1435010	26.316	71.1	4.86e-08	2.3e-47
Rgg_II	Streptococcus salivarius	GED7778A	KXU56804.1	MFLQGRMSY	9	16	GAGG	7bp	(<= ====>)	235	GCA_001546835.2	1304	LRQS02000082.1	HMPREF3219_0201636	287	+	28890	29753	25.366	71.1	6.31e-09	9.8e-50
Rgg_II	Streptococcus salivarius	BIOML-A15	MTR16595.1	MALFNGFI	8	13	GAG	10bp	(<==== =>)	407	GCA_009717245.1	1304	WMYE01000003.1	GMC26_05685	287	-	253624	254487	25.366	71.1	1e-08	2.5e-49
Rgg_II	Streptococcus salivarius	BIOML-A5	MTQ89689.1	MFLLGKMSY	9	13	AGG	7bp	(<==== =>)	235	GCA_009717425.1	1304	WMYN01000002.1	GMC39_03855	287	-	117869	118732	25.366	71.1	4.32e-08	1.4e-49
Rgg_II	Streptococcus salivarius	ICDC2	QGU81109.1	MKKQKLLLLVVLVCEGIIVILVG	23	16	GAGG	8bp	(<= ====>)	87	GCA_009738225.1	1304	CP018187.1	BSR19_08280	287	+	1802410	1803273	25.854	71.1	7.8e-09	4e-49
Rgg_II	Streptococcus salivarius	ATCC 25975	ARI58822.1	MFLQGRMSY	9	16	GAGG	7bp	(<= ====>)	236	GCA_002094975.1	1304	CP015283.1	V471_00515	287	+	102494	103357	26.341	71.1	1.82e-09	6e-50
Rgg_II	Streptococcus salivarius	DB-B5	QMI51505.1	MFLQGRMSY	9	16	GAGG	7bp	(<= ====>)	236	GCA_013822985.1	1304	CP054153.1	HRE60_07440	287	+	1675362	1676225	25.854	71.1	1.01e-08	2.2e-49
Rgg_II	Streptococcus salivarius	AF23-9AC	RGS20939.1	MKKQFNLCVVLFELIIIISPSLIFL	25	27	AGGAGG	7bp	(<==== =>)	81	GCA_003458645.1	1304	QRVC01000001.1	DWY09_00605	292	-	113233	114111	25.352	95.2	1.19e-09	8e-48
Rgg_II	Streptococcus sp. 2.1	2.1	MBK5046780.1	MKVIHGIHKFINRNIYGI	18	13	GAG	9bp	(<= ====>)	48	GCA_016648865.1	2762573	JACLQW010000052.1	H7U03_11420	290	+	202	1074	25.091	92.8	3.86e-07	2.9e-46
Rgg_II	Streptococcus sp. 22.1	22.1	MBK5079831.1	MFLLGKMSY	9	13	AGG	7bp	(<==== =>)	235	GCA_016648645.1	2762565	JACLQK010000028.1	H7U04_10675	283	-	15702	16553	25.366	71.1	7.83e-09	1.3e-49
Rgg_II	Streptococcus sp. HMSC064H09	HMSC064H09	OFR77949.1	MFLLGKMSY	9	13	AGG	7bp	(<= ====>)	235	GCA_001812625.1	1739371	LTYB01000068.1	HMPREF2867_08335	287	+	25900	26763	25.854	71.1	4.78e-09	1.6e-49
Rgg_II	Streptococcus sp. HMSC072D03	HMSC072D03	OFS50437.1	MKKLLTKYRTDDYSKYPKHFYL	22	19	AGAAGG	10bp	(<==== =>)	81	GCA_001812855.1	1739381	LWQK01000018.1	HMPREF2877_09765	292	-	8488	9366	27.426	79.8	5.99e-10	8e-48
Rgg_II	Streptococcus sp. HSISS1	HSISS1	EQC67983.1	MFLQGRMSY	9	16	GAGG	7bp	(<==== =>)	235	GCA_000448645.1	1316410	ASKB01000010.1	HSISS1_1352	287	-	79461	80324	25.854	71.1	7.5e-10	1e-49
Rgg_II	Streptococcus sp. IMAU 99199	IMAU 99199	MBZ6012181.1	MNKKMIVTLVLCILESIIVIGVG	23	16	GAGG	8bp	(<==== =>)	90	GCA_020089495.1	2866998	JAIRCA010000008.1	K4Z77_04725	287	-	56079	56942	27.488	71.4	1.09e-09	2.5e-45
Rgg_II	Streptococcus sp. zg-86	zg-86	QTH48132.1	MKKHHFLTLLLVVLEGIIVIVVG	23	16	GAGG	8bp	(<==== =>)	91	GCA_017639855.1	2664091	CP072115.1	J5M87_02055	287	-	383873	384736	25	70.7	8.27e-11	1.4e-46
Rgg_II	Streptococcus thermophilus		MGYG000004345_00025	MKKQKLLLLVVLVCEGIIVILVG	23	16	GAGG	8bp	(<==== =>)	86	human-gut__MGYG000004345	1308	MGYG000004345	MGYG000004345_00025	287	-	22301	23164	25.121	71.8	4.13e-10	5.2e-52
Rgg_II	Streptococcus thermophilus		CAD0154493.1	MKKQKLLLLVVLVCEGIIVILVG	23	16	GAGG	8bp	(<==== =>)	86	GCA_903890815.1	1308	LR822029.1	STHERMO_0474	287	-	426413	427276	25.121	71.8	2.61e-08	6.7e-49
Rgg_II	Streptococcus thermophilus	CS9	QKM73291.1	MKKQKLLLLVVLVCEGIIVILVG	23	16	GAGG	8bp	(<= ====>)	86	GCA_013307265.1	1308	CP030927.1	DR994_07670	287	+	1452150	1453013	25.121	71.8	1.13e-08	4.5e-49
Rgg_II	Streptococcus thermophilus	ST64987	QIS47901.1	MKKQKLLLLVVLVCEGIIVILVG	23	16	GAGG	8bp	(<= ====>)	86	GCA_011801285.1	1308	CP049053.1	ST64987_1396	287	+	1398397	1399260	25.121	71.8	1.59e-08	2.6e-49
Rgg_II	Streptococcus thermophilus		MGYG000004345_01366	MNKESFLAILLLIFESIIVIAVG	23	27	AGGAGG	9bp	(<==== =>)	86	human-gut__MGYG000004345	1308	MGYG000004345	MGYG000004345_01366	285	-	7289	8146	26.201	77.9	3.52e-10	1.1e-46
Rgg_II	Streptococcus thermophilus	TK-P3A	QOH31528.1	MNKESFLAILLLIFESIIVIAVG	23	27	AGGAGG	9bp	(<==== =>)	86	GCA_015190465.1	1308	CP045596.1	GFB63_10215	285	-	1928359	1929216	26.201	77.9	7.74e-09	3.4e-43
Rgg_II	Streptococcus thermophilus	B59671	ATH74658.1	MNKESFLAILLLIFESIIVIAVG	23	27	AGGAGG	9bp	(<= ====>)	86	GCA_002443035.1	1308	CP022547.1	CG712_00935	285	+	165637	166494	26.201	77.9	7.23e-09	3.2e-44
Rgg_II	Streptococcus thermophilus	ST106	AXT15387.1	MNKESFLAILLLIFESIIVIAVG	23	27	AGGAGG	9bp	(<= ====>)	86	GCA_003443395.1	1308	CP031881.1	D1O36_04625	285	+	835580	836437	26.201	77.9	6.26e-09	3.3e-44
Rgg_II	Streptococcus thermophilus	S72	MBO1147015.1	MNKESFLAILLLIFESIIVIAVG	23	27	AGGAGG	9bp	(<==== =>)	86	GCA_017366965.1	1308	JACSUF010000012.1	IAF73_05135	285	-	243989	244846	26.201	77.9	1.06e-08	5e-44
Rgg_II	Streptococcus thermophilus	ACA-DC 2	SCB63102.1	MNKESFLAILLLIFESIIVIAVG	23	16	GAGG	9bp	(<= ====>)	86	GCA_900094135.1	1308	LT604076.1	STACADC2_0814	285	+	819264	820121	26.201	77.9	2.04e-08	2.2e-43
Rgg_II	Streptococcus thermophilus	ST109	AXN97320.1	MNKESFLAILLLIFESIIVIAVG	23	27	AGGAGG	9bp	(<= ====>)	86	GCA_003402855.1	1308	CP031545.1	DV947_04450	285	+	830881	831738	26.638	77.9	2.26e-09	6e-44
Rgg_II	Streptococcus thermophilus CNRZ1066	CNRZ1066	AAV62502.1	MNKESFLAILLLIFESIIVIAVG	23	27	AGGAGG	9bp	(<= ====>)	77	GCA_000011845.1	299768	CP000024.1	str0917	288	+	840642	841508	26.638	77.1	2.09e-09	2.3e-44
Rgg_II	Streptococcus thermophilus LMG 18311	LMG 18311	AAV61175.1	MKKQKLLLLVVLVCEGIIVILVG	23	16	GAGG	8bp	(<= ====>)	86	GCA_000011825.1	264199	CP000023.1	stu1572	287	+	1389392	1390255	25.121	71.8	1.05e-08	1.7e-49
Rgg_II	Streptococcus thermophilus LMG 18311	LMG 18311	AAV60583.1	MNKESFLAILLLIFESIIVIAVG	23	27	AGGAGG	9bp	(<= ====>)	77	GCA_000011825.1	264199	CP000023.1	stu0917	288	+	834855	835721	26.201	77.1	1.95e-08	3.2e-43
Rgg_II	Streptococcus thermophilus M17PTZA496	M17PTZA496	ETW88553.1	MKKQILLTLLLVVFEGIIVIVVG	23	16	GAGG	8bp	(<==== =>)	90	GCA_000521265.1	1433289	AZJT01000061.1	X841_08655	286	-	67449	68309	25.359	72.5	1.97e-12	9e-49
Rgg_II	Streptococcus thermophilus M17PTZA496	M17PTZA496	ETW89642.1	MNKESFLAILLLIFESIIVIAVG	23	27	AGGAGG	9bp	(<= ====>)	86	GCA_000521265.1	1433289	AZJT01000045.1	X841_05500	285	+	46542	47399	26.201	77.9	8.6e-09	9.9e-44
Rgg_II	Streptococcus thermophilus MN-ZLW-002	MN-ZLW-002	AFJ83413.1	MNKESFLAILLLIFESIIVIAVG	23	27	AGGAGG	9bp	(<==== =>)	86	GCA_000262675.1	1187956	CP003499.1	Y1U_C0964	285	-	936962	937819	25.764	77.9	2.08e-08	4.1e-43
Rgg_II	Streptococcus thermophilus TH1435	TH1435	ETE41602.1	MNKESFLAILLLIFESIIVIAVG	23	27	AGGAGG	9bp	(<= ====>)	86	GCA_000521285.1	1415776	AYSG01000020.1	U730_04400	285	+	43485	44342	25.439	77.9	1.04e-09	1.3e-43
Rgg_II	Streptococcus thermophilus TH982	TH982	EWM57878.1	MKKQKLLLLVVLVCEGIIVILVG	23	16	GAGG	8bp	(<= ====>)	86	GCA_000572065.1	1435974	AZTL01000039.1	Y018_07785	287	+	28589	29452	25.121	71.8	7.43e-09	2.4e-49
Rgg_II	Streptococcus thermophilus TH982	TH982	EWM59115.1	MNKESFLAILLLIFESIIVIAVG	23	27	AGGAGG	9bp	(<= ====>)	86	GCA_000572065.1	1435974	AZTL01000027.1	Y018_04675	285	+	55051	55908	26.201	77.9	6.51e-09	7.8e-44
Rgg_II	Streptococcus thermophilus TH985	TH985	EWM59349.1	MNKESFLAILLLIFESIIVIAVG	23	27	AGGAGG	9bp	(<= ====>)	86	GCA_000836675.1	1435972	AZTM01000037.1	Y016_04615	285	+	33905	34762	25.764	77.9	1.64e-08	2.6e-43
