# Supplementary material for: The leaderless communication peptide (LCP) class of quorum-sensing peptides is broadly distributed among Firmicutes
Source: Nat Commun. 2023 Sep 23;14:5947. doi: 10.1038/s41467-023-41719-3 (PMC10518010; doi:10.1038/s41467-023-41719-3)
Supplement: Supplementary file 7 — Source Data [file 41467_2023_41719_MOESM7_ESM.xlsx]

## Sheet: Figure 1B and C
	Source data for Figure 1 b and c are presented in full in Supplementary Data 1 and 2

## Sheet: Figure 2
	Source data for Figure 1 b and c are presented in full in Supplementary Data 2

## Sheet: Fig. 4c
	Figure 4c
			nrps transcript levels
	WT		69.9206	64.2692	94.8708	82.9752	82.003	135.901
	LCPss*		1.23433	0.810157	1.13386	0.881943	1.12985	0.885076
	LCPss::LCPss		64.6145	66.4302	175.071	165.197	64.6145	170.197
	∆ropBss		0.411998	0.386925	1.63752	1.29328	0.385703	0.368223
	∆ropBss::ropBss		53.9426	55.9853	158.425	116.781	53.9426	116.781

## Sheet: Fig. 4d
	Figure 4d
			nrps transcript levels
	LCPss* + DMSO		0.904246	1.00373	1.04858	1.05074	1.62692	1.76573
	LCPss* + synthetic LCPss		65.1116	71.8099	70.3594	72.4032	50.226	64.2335
	LCPss* + synthetic LCPss-1		1.66398	1.73964	1.67583	1.82662	0.962393	1.99868
	LCPss* + synthetic LCPss-2		1.23508	1.22537	1.24955	1.37251	1.52808	1.5827
	LCPss* + synthetic LCPss-3		1.24213	1.33353	1.2048	1.49405	0.723617	0.714776
	LCPss* + synthetic LCPss-4		1.50827	1.5702	1.55896	1.64324	1.42976	1.5882
	LCPss* + synthetic LCPss-5		1.27415	1.49346	1.23215	1.50687	1.76572	1.84982
	LCPss* + synthetic LCPss-6		1.23215	1.50687	1.34133	1.32261	1.47859	1.55738
	LCPss* + synthetic SCRA		1.14068	1.08629	1.06142	1.11765	1.36617	1.38178
	∆ropBss + DMSO		0.768637	1.24779	0.847553	0.614879	0.708763	1.1707
	∆ropBss +		0.38592	0.41276	0.417653	0.428799	0.432381	0.411047
	20X synthetic LCPss

## Sheet: Fig 4e
	Figure 4e
			nrps transcript levels
	LCPss* no swap		0.867701	0.704528	1.46944	0.910499	0.867701	1.40906
	WT swap		98.879	75.0763	129.57	65.3577	64.2095	70.1459
	LCPss* swap		1.02081	0.965063	1.25677	0.687149	1.02081	0.74159
	LCPss::LCPss swap		95.1577	76.1806	86.9581	63.7646	54.6538	49.4052
	∆ropBss swap		1.40877	1.11028	1.48097	0.594985	0.604763	1.44586
	∆ropBss::ropBss swap		78.0727	81.5092	49.4105	66.206	60.0356	67.4301

## Sheet: Fig 4f
	Figure 4f
			Relative Fluorescence units
	WT + PBS		160	170	162	177	171	185
	WT + DMSO		430	420	413	431	390	440
	WT + LCPss		350	370	351	369	490	478
	WT + FITC LCPss		25147	25339	23626	24380	22794	22070
	∆opp + FITC LCPss		38992	45899	52527	45153	47293	44559

## Sheet: Fig 5c
	Fig. 5c		Fold change in speBsp transcript levels
	WT sp		0.774794	1.29066	0.857745	1.16585	0.77911	1.28352
	WTsp + LCPsp		88.1285	108.62	66.385	74.9456	48.2732	77.9154
	WTsp + SCRAsp		0.54597	0.692345	0.62157	0.831779	1.22352	1.6759

## Sheet: Fig 5f
	Fig. 5f		Fold change in T7SS-eff transcript levels
	Wtem		0.792	0.691	1.424	0.949	1.424	0.949
	WTem + LCPem		8.13	5.685	16.979	12.357	16.979	12.357
	WTem + SCRAem		0.919	0.649	3.47	2.468	3.47	2.468

## Sheet: Fig 5g
	Fig. 5g		Fold change in T7SS transcript levels
	Wtem		1.119	1.725	1.404	1.364	0.498	0.543
	WTem + LCPem		4.43	8.027	7.479	6.953	6.169	7.243
	WTem + SCRAem		0.919	1.38	1.002	1.209	1.203	1.782

## Sheet: Fig 6c
	Fig. 6c
			Fold change in gene 1 transcript levels
	Wtlr		1.1319	0.883471	1.08594	0.920858	0.904929	1.10506
	WTlr + LCPlr		36.7908	31.3173	35.801	39.8445	29.8333	34.1018
	WTlr + SCRAlr		1.17844	0.772217	1.30063	1.06335	1.08383	1.41664
